# Supplementary material for: Identification and characterization of eccDNA-driven genes in humans
Source: PLoS One. 2025 Jun 6;20(6):e0324438. doi: 10.1371/journal.pone.0324438 (PMC12143510; doi:10.1371/journal.pone.0324438)
Supplement: S1 Table — (XLSX) [file pone.0324438.s025.xlsx]

## Sheet: List of RT-qPCR primer sequence
RT-qPCR primer
GAPDH-F	GGAGCGAGATCCCTCCAAAAT
GAPDH-R	GGCTGTTGTCATACTTCTCATGG
EGFR-F	AGGCACGAGTAACAAGCTCAC
EGFR-R	ATGAGGACATAACCAGCCACC
KRAS-F	ACAGAGAGTGGAGGATGCTTT
KRAS-R	TTTCACACAGCCAGGAGTCTT
CDKN2A-F	GATCCAGGTGGGTAGAAGGTC
CDKN2A-R	CCCCTGCAAACTTCGTCCT
H3C13-F	GAAGCAGCTGGCTACCAAAG
H3C13-R	AGCAGCTCCGTAGACTTCTG
