# Supplementary material for: Identification and characterization of eccDNA-driven genes in humans
Source: PLoS One. 2025 Jun 6;20(6):e0324438. doi: 10.1371/journal.pone.0324438 (PMC12143510; doi:10.1371/journal.pone.0324438)
Supplement: S2 Table — (XLSX) [file pone.0324438.s026.xlsx]

## Sheet: All eccDNAs
Disease/Tissue type	eccDNA coordinate	Length	Sources	Types
Breast Cancer	chr1:16844253-16844736	483	eccDNA Atlas	WGS
Breast Cancer	chr1:17214157-17234639	20482	eccDNA Atlas	WGS
Breast Cancer	chr1:30392886-30532590	139704	eccDNA Atlas	WGS
Breast Cancer	chr1:39716875-39880322	163447	eccDNA Atlas	WGS
Breast Cancer	chr1:49894962-49942028	47066	eccDNA Atlas	WGS
Breast Cancer	chr1:60652451-60869298	216847	eccDNA Atlas	WGS
Breast Cancer	chr1:63004502-63295692	291190	eccDNA Atlas	WGS
Breast Cancer	chr1:66838408-66925412	87004	eccDNA Atlas	WGS
Breast Cancer	chr1:68395262-68395728	466	eccDNA Atlas	WGS
Breast Cancer	chr1:90746549-91002760	256211	eccDNA Atlas	WGS
Breast Cancer	chr1:113851395-115393787	1542392	eccDNA Atlas	WGS
Breast Cancer	chr1:120527360-154427338	33899978	eccDNA Atlas	WGS
Breast Cancer	chr1:144522402-151566378	7043976	eccDNA Atlas	WGS
Breast Cancer	chr1:144553395-144573878	20483	eccDNA Atlas	WGS
Breast Cancer	chr1:145379143-145579625	200482	eccDNA Atlas	WGS
Breast Cancer	chr1:145673985-145674468	483	eccDNA Atlas	WGS
Breast Cancer	chr1:145988629-145989112	483	eccDNA Atlas	WGS
Breast Cancer	chr1:146628197-146887011	258814	eccDNA Atlas	WGS
Breast Cancer	chr1:147036372-147236854	200482	eccDNA Atlas	WGS
Breast Cancer	chr1:147652172-147875757	223585	eccDNA Atlas	WGS
Breast Cancer	chr1:148432705-148633188	200483	eccDNA Atlas	WGS
Breast Cancer	chr1:149879544-160668409	10788865	eccDNA Atlas	WGS
Breast Cancer	chr1:149976187-153542114	3565927	eccDNA Atlas	WGS
Breast Cancer	chr1:151441284-151756823	315539	eccDNA Atlas	WGS
Breast Cancer	chr1:152104383-152104883	500	eccDNA Atlas	WGS
Breast Cancer	chr1:152178285-152517845	339560	eccDNA Atlas	WGS
Breast Cancer	chr1:153737595-154409391	671796	eccDNA Atlas	WGS
Breast Cancer	chr1:154582307-154582790	483	eccDNA Atlas	WGS
Breast Cancer	chr1:154785595-155866591	1080996	eccDNA Atlas	WGS
Breast Cancer	chr1:154945046-155212267	267221	eccDNA Atlas	WGS
Breast Cancer	chr1:156613585-156614218	633	eccDNA Atlas	WGS
Breast Cancer	chr1:157019436-157447218	427782	eccDNA Atlas	WGS
Breast Cancer	chr1:157759710-158185244	425534	eccDNA Atlas	WGS
Breast Cancer	chr1:158852519-159602424	749905	eccDNA Atlas	WGS
Breast Cancer	chr1:159416089-159494718	78629	eccDNA Atlas	WGS
Breast Cancer	chr1:159764091-162606728	2842637	eccDNA Atlas	WGS
Breast Cancer	chr1:159792362-160660457	868095	eccDNA Atlas	WGS
Breast Cancer	chr1:160540242-163510742	2970500	eccDNA Atlas	WGS
Breast Cancer	chr1:160673365-162222492	1549127	eccDNA Atlas	WGS
Breast Cancer	chr1:160673778-165774715	5100937	eccDNA Atlas	WGS
Breast Cancer	chr1:162668774-162684359	15585	eccDNA Atlas	WGS
Breast Cancer	chr1:162684398-162684881	483	eccDNA Atlas	WGS
Breast Cancer	chr1:163516516-166911149	3394633	eccDNA Atlas	WGS
Breast Cancer	chr1:165464050-166418350	954300	eccDNA Atlas	WGS
Breast Cancer	chr1:168895652-169751903	856251	eccDNA Atlas	WGS
Breast Cancer	chr1:173416592-173497712	81120	eccDNA Atlas	WGS
Breast Cancer	chr1:176058542-176059042	500	eccDNA Atlas	WGS
Breast Cancer	chr1:176902830-176935711	32881	eccDNA Atlas	WGS
Breast Cancer	chr1:178180718-178535632	354914	eccDNA Atlas	WGS
Breast Cancer	chr1:182522984-182536673	13689	eccDNA Atlas	WGS
Breast Cancer	chr1:183873679-209517238	25643559	eccDNA Atlas	WGS
Breast Cancer	chr1:189239965-189256792	16827	eccDNA Atlas	WGS
Breast Cancer	chr1:189715060-189715654	594	eccDNA Atlas	WGS
Breast Cancer	chr1:193949434-196105098	2155664	eccDNA Atlas	WGS
Breast Cancer	chr1:197671827-207307406	9635579	eccDNA Atlas	WGS
Breast Cancer	chr1:214735764-215724732	988968	eccDNA Atlas	WGS
Breast Cancer	chr1:218612024-218776311	164287	eccDNA Atlas	WGS
Breast Cancer	chr1:221700044-222579762	879718	eccDNA Atlas	WGS
Breast Cancer	chr1:226333586-231577247	5243661	eccDNA Atlas	WGS
Breast Cancer	chr1:230149425-231171576	1022151	eccDNA Atlas	WGS
Breast Cancer	chr1:232053720-249250620	17196900	eccDNA Atlas	WGS
Breast Cancer	chr1:234444030-235273150	829120	eccDNA Atlas	WGS
Breast Cancer	chr1:234556645-234795863	239218	eccDNA Atlas	WGS
Breast Cancer	chr1:243255771-248171483	4915712	eccDNA Atlas	WGS
Breast Cancer	chr1:244888800-244915579	26779	eccDNA Atlas	WGS
Breast Cancer	chr1:245465912-245674714	208802	eccDNA Atlas	WGS
Breast Cancer	chr1:247614674-247823737	209063	eccDNA Atlas	WGS
Breast Cancer	chr1:248202153-248302615	100462	eccDNA Atlas	WGS
Breast Cancer	chr10:104427-35804630	35700203	eccDNA Atlas	WGS
Breast Cancer	chr10:856950-24908810	24051860	eccDNA Atlas	WGS
Breast Cancer	chr10:970318-1032171	61853	eccDNA Atlas	WGS
Breast Cancer	chr10:4202517-6398979	2196462	eccDNA Atlas	WGS
Breast Cancer	chr10:7831497-39064000	31232503	eccDNA Atlas	WGS
Breast Cancer	chr10:37167926-37999999	832073	eccDNA Atlas	WGS
Breast Cancer	chr10:43141386-44316756	1175370	eccDNA Atlas	WGS
Breast Cancer	chr10:47121847-48807040	1685193	eccDNA Atlas	WGS
Breast Cancer	chr10:49195602-50721690	1526088	eccDNA Atlas	WGS
Breast Cancer	chr10:55136042-55156304	20262	eccDNA Atlas	WGS
Breast Cancer	chr10:61707690-62406977	699287	eccDNA Atlas	WGS
Breast Cancer	chr10:62410180-62565144	154964	eccDNA Atlas	WGS
Breast Cancer	chr10:75832197-82441401	6609204	eccDNA Atlas	WGS
Breast Cancer	chr10:97817825-97818379	554	eccDNA Atlas	WGS
Breast Cancer	chr10:111552136-111592596	40460	eccDNA Atlas	WGS
Breast Cancer	chr11:19614647-20124299	509652	eccDNA Atlas	WGS
Breast Cancer	chr11:28365866-29036963	671097	eccDNA Atlas	WGS
Breast Cancer	chr11:29459217-30428262	969045	eccDNA Atlas	WGS
Breast Cancer	chr11:30217502-41849393	11631891	eccDNA Atlas	WGS
Breast Cancer	chr11:30431063-30431586	523	eccDNA Atlas	WGS
Breast Cancer	chr11:32773988-32884531	110543	eccDNA Atlas	WGS
Breast Cancer	chr11:32893776-33860644	966868	eccDNA Atlas	WGS
Breast Cancer	chr11:33860913-33861436	523	eccDNA Atlas	WGS
Breast Cancer	chr11:38792659-38813119	20460	eccDNA Atlas	WGS
Breast Cancer	chr11:39751236-40108453	357217	eccDNA Atlas	WGS
Breast Cancer	chr11:41434517-41665372	230855	eccDNA Atlas	WGS
Breast Cancer	chr11:44000668-44082402	81734	eccDNA Atlas	WGS
Breast Cancer	chr11:45326248-45348417	22169	eccDNA Atlas	WGS
Breast Cancer	chr11:45438244-49472153	4033909	eccDNA Atlas	WGS
Breast Cancer	chr11:47396221-47423020	26799	eccDNA Atlas	WGS
Breast Cancer	chr11:47438949-47477192	38243	eccDNA Atlas	WGS
Breast Cancer	chr11:49472471-49473065	594	eccDNA Atlas	WGS
Breast Cancer	chr11:54892384-54892978	594	eccDNA Atlas	WGS
Breast Cancer	chr11:61176742-61197470	20728	eccDNA Atlas	WGS
Breast Cancer	chr11:67012799-69624992	2612193	eccDNA Atlas	WGS
Breast Cancer	chr11:67796836-72080906	4284070	eccDNA Atlas	WGS
Breast Cancer	chr11:70275697-71094548	818851	eccDNA Atlas	WGS
Breast Cancer	chr11:72253554-72274020	20466	eccDNA Atlas	WGS
Breast Cancer	chr11:74223226-74223884	658	eccDNA Atlas	WGS
Breast Cancer	chr11:74481212-78513108	4031896	eccDNA Atlas	WGS
Breast Cancer	chr11:76512908-78678926	2166018	eccDNA Atlas	WGS
Breast Cancer	chr11:77302149-82896114	5593965	eccDNA Atlas	WGS
Breast Cancer	chr11:79057147-79077647	20500	eccDNA Atlas	WGS
Breast Cancer	chr11:79705513-80580623	875110	eccDNA Atlas	WGS
Breast Cancer	chr11:80581281-80581781	500	eccDNA Atlas	WGS
Breast Cancer	chr11:80596738-80653037	56299	eccDNA Atlas	WGS
Breast Cancer	chr11:82058887-82079544	20657	eccDNA Atlas	WGS
Breast Cancer	chr11:82233044-82379346	146302	eccDNA Atlas	WGS
Breast Cancer	chr11:82898637-82991252	92615	eccDNA Atlas	WGS
Breast Cancer	chr11:82991365-88087169	5095804	eccDNA Atlas	WGS
Breast Cancer	chr11:83519036-84968504	1449468	eccDNA Atlas	WGS
Breast Cancer	chr11:83918616-83919116	500	eccDNA Atlas	WGS
Breast Cancer	chr11:84753258-84753758	500	eccDNA Atlas	WGS
Breast Cancer	chr11:84833147-86583159	1750012	eccDNA Atlas	WGS
Breast Cancer	chr11:85206216-90101776	4895560	eccDNA Atlas	WGS
Breast Cancer	chr11:86586679-88748162	2161483	eccDNA Atlas	WGS
Breast Cancer	chr11:88656495-93610116	4953621	eccDNA Atlas	WGS
Breast Cancer	chr11:90672732-90685700	12968	eccDNA Atlas	WGS
Breast Cancer	chr11:97411906-97418525	6619	eccDNA Atlas	WGS
Breast Cancer	chr11:97428609-97597009	168400	eccDNA Atlas	WGS
Breast Cancer	chr11:97608082-97762346	154264	eccDNA Atlas	WGS
Breast Cancer	chr11:98143542-98229692	86150	eccDNA Atlas	WGS
Breast Cancer	chr11:98537878-98693030	155152	eccDNA Atlas	WGS
Breast Cancer	chr11:98738531-98910313	171782	eccDNA Atlas	WGS
Breast Cancer	chr11:99011702-99213396	201694	eccDNA Atlas	WGS
Breast Cancer	chr11:99485383-100010351	524968	eccDNA Atlas	WGS
Breast Cancer	chr11:100206255-100976357	770102	eccDNA Atlas	WGS
Breast Cancer	chr11:101146479-101166979	20500	eccDNA Atlas	WGS
Breast Cancer	chr11:102263272-102512067	248795	eccDNA Atlas	WGS
Breast Cancer	chr11:102393942-102753855	359913	eccDNA Atlas	WGS
Breast Cancer	chr11:103243886-103244409	523	eccDNA Atlas	WGS
Breast Cancer	chr11:104861398-104891801	30403	eccDNA Atlas	WGS
Breast Cancer	chr11:105113051-105814770	701719	eccDNA Atlas	WGS
Breast Cancer	chr11:121583538-121604226	20688	eccDNA Atlas	WGS
Breast Cancer	chr12:688543-8670801	7982258	eccDNA Atlas	WGS
Breast Cancer	chr12:6848731-11933523	5084792	eccDNA Atlas	WGS
Breast Cancer	chr12:66505298-66956667	451369	eccDNA Atlas	WGS
Breast Cancer	chr12:83679393-93863877	10184484	eccDNA Atlas	WGS
Breast Cancer	chr12:93902444-94914093	1011649	eccDNA Atlas	WGS
Breast Cancer	chr12:95949879-95950390	511	eccDNA Atlas	WGS
Breast Cancer	chr12:96056580-97779742	1723162	eccDNA Atlas	WGS
Breast Cancer	chr13:23507339-23527838	20499	eccDNA Atlas	WGS
Breast Cancer	chr13:24740680-25101021	360341	eccDNA Atlas	WGS
Breast Cancer	chr13:25111892-25112392	500	eccDNA Atlas	WGS
Breast Cancer	chr13:26899520-26900020	500	eccDNA Atlas	WGS
Breast Cancer	chr13:30509173-31426770	917597	eccDNA Atlas	WGS
Breast Cancer	chr13:31427149-31427660	511	eccDNA Atlas	WGS
Breast Cancer	chr13:38370671-38371137	466	eccDNA Atlas	WGS
Breast Cancer	chr13:66642734-66854494	211760	eccDNA Atlas	WGS
Breast Cancer	chr13:71131534-71332033	200499	eccDNA Atlas	WGS
Breast Cancer	chr13:73702293-74231937	529644	eccDNA Atlas	WGS
Breast Cancer	chr13:74263101-75718870	1455769	eccDNA Atlas	WGS
Breast Cancer	chr13:76482451-77157402	674951	eccDNA Atlas	WGS
Breast Cancer	chr13:80362837-80363431	594	eccDNA Atlas	WGS
Breast Cancer	chr13:96156949-96157602	653	eccDNA Atlas	WGS
Breast Cancer	chr13:97708854-98708717	999863	eccDNA Atlas	WGS
Breast Cancer	chr13:100249804-101476621	1226817	eccDNA Atlas	WGS
Breast Cancer	chr13:110387922-112069529	1681607	eccDNA Atlas	WGS
Breast Cancer	chr13:113190120-113372094	181974	eccDNA Atlas	WGS
Breast Cancer	chr13:113480128-113500780	20652	eccDNA Atlas	WGS
Breast Cancer	chr13:113542259-115169878	1627619	eccDNA Atlas	WGS
Breast Cancer	chr14:22154410-22354872	200462	eccDNA Atlas	WGS
Breast Cancer	chr14:25984259-25984720	461	eccDNA Atlas	WGS
Breast Cancer	chr14:29210105-38567987	9357882	eccDNA Atlas	WGS
Breast Cancer	chr14:37796372-38220322	423950	eccDNA Atlas	WGS
Breast Cancer	chr14:41100239-44255760	3155521	eccDNA Atlas	WGS
Breast Cancer	chr14:44535126-51121534	6586408	eccDNA Atlas	WGS
Breast Cancer	chr14:47136640-54275839	7139199	eccDNA Atlas	WGS
Breast Cancer	chr14:67555371-67555882	511	eccDNA Atlas	WGS
Breast Cancer	chr14:67689226-68242940	553714	eccDNA Atlas	WGS
Breast Cancer	chr14:100591118-100762144	171026	eccDNA Atlas	WGS
Breast Cancer	chr15:46070866-53256889	7186023	eccDNA Atlas	WGS
Breast Cancer	chr15:53324569-54638250	1313681	eccDNA Atlas	WGS
Breast Cancer	chr15:57589029-58897874	1308845	eccDNA Atlas	WGS
Breast Cancer	chr15:58962186-73771480	14809294	eccDNA Atlas	WGS
Breast Cancer	chr15:59644889-61034040	1389151	eccDNA Atlas	WGS
Breast Cancer	chr15:75514572-79936241	4421669	eccDNA Atlas	WGS
Breast Cancer	chr15:80338320-80338781	461	eccDNA Atlas	WGS
Breast Cancer	chr15:85578345-89278441	3700096	eccDNA Atlas	WGS
Breast Cancer	chr15:89519154-89756873	237719	eccDNA Atlas	WGS
Breast Cancer	chr15:90155226-91023418	868192	eccDNA Atlas	WGS
Breast Cancer	chr15:91943121-91943602	481	eccDNA Atlas	WGS
Breast Cancer	chr15:92663185-94618068	1954883	eccDNA Atlas	WGS
Breast Cancer	chr15:94619131-95257200	638069	eccDNA Atlas	WGS
Breast Cancer	chr15:95341143-102214766	6873623	eccDNA Atlas	WGS
Breast Cancer	chr15:95361799-95410436	48637	eccDNA Atlas	WGS
Breast Cancer	chr15:95438058-95492541	54483	eccDNA Atlas	WGS
Breast Cancer	chr15:95635179-95890755	255576	eccDNA Atlas	WGS
Breast Cancer	chr15:96215014-96440516	225502	eccDNA Atlas	WGS
Breast Cancer	chr15:96552626-96573805	21179	eccDNA Atlas	WGS
Breast Cancer	chr15:96823551-96867293	43742	eccDNA Atlas	WGS
Breast Cancer	chr15:97296603-97589825	293222	eccDNA Atlas	WGS
Breast Cancer	chr15:97596661-97862415	265754	eccDNA Atlas	WGS
Breast Cancer	chr15:98164111-98656210	492099	eccDNA Atlas	WGS
Breast Cancer	chr15:99620142-99630796	10654	eccDNA Atlas	WGS
Breast Cancer	chr15:99671909-101606550	1934641	eccDNA Atlas	WGS
Breast Cancer	chr15:101661118-101786785	125667	eccDNA Atlas	WGS
Breast Cancer	chr15:102013249-102521255	508006	eccDNA Atlas	WGS
Breast Cancer	chr16:4120307-5045459	925152	eccDNA Atlas	WGS
Breast Cancer	chr16:4746829-16632222	11885393	eccDNA Atlas	WGS
Breast Cancer	chr16:5460522-5479168	18646	eccDNA Atlas	WGS
Breast Cancer	chr16:9674680-14327691	4653011	eccDNA Atlas	WGS
Breast Cancer	chr16:12851897-14282482	1430585	eccDNA Atlas	WGS
Breast Cancer	chr16:14288685-14429881	141196	eccDNA Atlas	WGS
Breast Cancer	chr16:48623478-49409956	786478	eccDNA Atlas	WGS
Breast Cancer	chr16:70112366-70113057	691	eccDNA Atlas	WGS
Breast Cancer	chr17:20780966-20801448	20482	eccDNA Atlas	WGS
Breast Cancer	chr17:20909217-20967072	57855	eccDNA Atlas	WGS
Breast Cancer	chr17:21339756-21340350	594	eccDNA Atlas	WGS
Breast Cancer	chr17:21686155-21886749	200594	eccDNA Atlas	WGS
Breast Cancer	chr17:21985152-21985746	594	eccDNA Atlas	WGS
Breast Cancer	chr17:25274375-28024390	2750015	eccDNA Atlas	WGS
Breast Cancer	chr17:25915590-29093560	3177970	eccDNA Atlas	WGS
Breast Cancer	chr17:26170775-26171329	554	eccDNA Atlas	WGS
Breast Cancer	chr17:26327891-26778498	450607	eccDNA Atlas	WGS
Breast Cancer	chr17:27347811-27416751	68940	eccDNA Atlas	WGS
Breast Cancer	chr17:28138444-28138906	462	eccDNA Atlas	WGS
Breast Cancer	chr17:28448620-28449082	462	eccDNA Atlas	WGS
Breast Cancer	chr17:29345932-29606423	260491	eccDNA Atlas	WGS
Breast Cancer	chr17:29800849-31475055	1674206	eccDNA Atlas	WGS
Breast Cancer	chr17:29876287-29896748	20461	eccDNA Atlas	WGS
Breast Cancer	chr17:29949264-29949726	462	eccDNA Atlas	WGS
Breast Cancer	chr17:29976649-29992351	15702	eccDNA Atlas	WGS
Breast Cancer	chr17:30562143-31958181	1396038	eccDNA Atlas	WGS
Breast Cancer	chr17:30649792-32699634	2049842	eccDNA Atlas	WGS
Breast Cancer	chr17:30986257-31310034	323777	eccDNA Atlas	WGS
Breast Cancer	chr17:32056754-32267295	210541	eccDNA Atlas	WGS
Breast Cancer	chr17:32223423-32761571	538148	eccDNA Atlas	WGS
Breast Cancer	chr17:32336383-32651079	314696	eccDNA Atlas	WGS
Breast Cancer	chr17:32769232-32772803	3571	eccDNA Atlas	WGS
Breast Cancer	chr17:32863745-34484555	1620810	eccDNA Atlas	WGS
Breast Cancer	chr17:33212366-33431561	219195	eccDNA Atlas	WGS
Breast Cancer	chr17:33463767-33464290	523	eccDNA Atlas	WGS
Breast Cancer	chr17:34835277-35203474	368197	eccDNA Atlas	WGS
Breast Cancer	chr17:35424100-36022938	598838	eccDNA Atlas	WGS
Breast Cancer	chr17:35687394-35969114	281720	eccDNA Atlas	WGS
Breast Cancer	chr17:35968051-36651582	683531	eccDNA Atlas	WGS
Breast Cancer	chr17:36470148-38699053	2228905	eccDNA Atlas	WGS
Breast Cancer	chr17:36511304-40951088	4439784	eccDNA Atlas	WGS
Breast Cancer	chr17:36626691-36627245	554	eccDNA Atlas	WGS
Breast Cancer	chr17:36705395-36915857	210462	eccDNA Atlas	WGS
Breast Cancer	chr17:36753546-39226662	2473116	eccDNA Atlas	WGS
Breast Cancer	chr17:37121819-38518841	1397022	eccDNA Atlas	WGS
Breast Cancer	chr17:37143976-38226583	1082607	eccDNA Atlas	WGS
Breast Cancer	chr17:37462283-38738833	1276550	eccDNA Atlas	WGS
Breast Cancer	chr17:40299473-41005498	706025	eccDNA Atlas	WGS
Breast Cancer	chr17:40888745-40889268	523	eccDNA Atlas	WGS
Breast Cancer	chr17:41134411-41181057	46646	eccDNA Atlas	WGS
Breast Cancer	chr17:45615100-47259297	1644197	eccDNA Atlas	WGS
Breast Cancer	chr17:45736602-51244556	5507954	eccDNA Atlas	WGS
Breast Cancer	chr17:45854260-45874782	20522	eccDNA Atlas	WGS
Breast Cancer	chr17:46044938-50524740	4479802	eccDNA Atlas	WGS
Breast Cancer	chr17:46128642-50796730	4668088	eccDNA Atlas	WGS
Breast Cancer	chr17:46323700-48956575	2632875	eccDNA Atlas	WGS
Breast Cancer	chr17:46825594-50170339	3344745	eccDNA Atlas	WGS
Breast Cancer	chr17:46996536-49228282	2231746	eccDNA Atlas	WGS
Breast Cancer	chr17:47524327-47591802	67475	eccDNA Atlas	WGS
Breast Cancer	chr17:47531387-47531868	481	eccDNA Atlas	WGS
Breast Cancer	chr17:47705510-47962815	257305	eccDNA Atlas	WGS
Breast Cancer	chr17:47872295-69181003	21308708	eccDNA Atlas	WGS
Breast Cancer	chr17:48008538-59953358	11944820	eccDNA Atlas	WGS
Breast Cancer	chr17:50197015-53227900	3030885	eccDNA Atlas	WGS
Breast Cancer	chr17:50322646-50323337	691	eccDNA Atlas	WGS
Breast Cancer	chr17:53004700-53627788	623088	eccDNA Atlas	WGS
Breast Cancer	chr17:53285381-65824101	12538720	eccDNA Atlas	WGS
Breast Cancer	chr17:53839382-53874705	35323	eccDNA Atlas	WGS
Breast Cancer	chr17:54417884-55124940	707056	eccDNA Atlas	WGS
Breast Cancer	chr17:54869336-67397896	12528560	eccDNA Atlas	WGS
Breast Cancer	chr17:55350593-55564083	213490	eccDNA Atlas	WGS
Breast Cancer	chr17:55371524-62197205	6825681	eccDNA Atlas	WGS
Breast Cancer	chr17:55652065-62018368	6366303	eccDNA Atlas	WGS
Breast Cancer	chr17:55807758-55808312	554	eccDNA Atlas	WGS
Breast Cancer	chr17:56443544-56782183	338639	eccDNA Atlas	WGS
Breast Cancer	chr17:56782629-57009995	227366	eccDNA Atlas	WGS
Breast Cancer	chr17:57078715-57386706	307991	eccDNA Atlas	WGS
Breast Cancer	chr17:57837818-59070195	1232377	eccDNA Atlas	WGS
Breast Cancer	chr17:57913701-59666711	1753010	eccDNA Atlas	WGS
Breast Cancer	chr17:58736426-58872201	135775	eccDNA Atlas	WGS
Breast Cancer	chr17:59070291-59241565	171274	eccDNA Atlas	WGS
Breast Cancer	chr17:60355652-61021225	665573	eccDNA Atlas	WGS
Breast Cancer	chr17:60417025-61452822	1035797	eccDNA Atlas	WGS
Breast Cancer	chr17:60997670-61157795	160125	eccDNA Atlas	WGS
Breast Cancer	chr17:61024100-61024758	658	eccDNA Atlas	WGS
Breast Cancer	chr17:62032532-62812526	779994	eccDNA Atlas	WGS
Breast Cancer	chr17:62529248-62529939	691	eccDNA Atlas	WGS
Breast Cancer	chr17:62814187-62814741	554	eccDNA Atlas	WGS
Breast Cancer	chr17:63992692-64862829	870137	eccDNA Atlas	WGS
Breast Cancer	chr17:65395057-66071901	676844	eccDNA Atlas	WGS
Breast Cancer	chr17:65690507-65691165	658	eccDNA Atlas	WGS
Breast Cancer	chr17:65915980-66221652	305672	eccDNA Atlas	WGS
Breast Cancer	chr17:66657796-66676159	18363	eccDNA Atlas	WGS
Breast Cancer	chr17:66699853-66700544	691	eccDNA Atlas	WGS
Breast Cancer	chr17:67767096-68269641	502545	eccDNA Atlas	WGS
Breast Cancer	chr17:67945638-67946296	658	eccDNA Atlas	WGS
Breast Cancer	chr17:68947622-69189859	242237	eccDNA Atlas	WGS
Breast Cancer	chr17:69400021-74462479	5062458	eccDNA Atlas	WGS
Breast Cancer	chr17:69510873-69551563	40690	eccDNA Atlas	WGS
Breast Cancer	chr17:69714649-73882807	4168158	eccDNA Atlas	WGS
Breast Cancer	chr17:70118857-70368314	249457	eccDNA Atlas	WGS
Breast Cancer	chr17:73583931-74154331	570400	eccDNA Atlas	WGS
Breast Cancer	chr17:73767038-73787729	20691	eccDNA Atlas	WGS
Breast Cancer	chr17:76021272-76048974	27702	eccDNA Atlas	WGS
Breast Cancer	chr17:76101738-76102396	658	eccDNA Atlas	WGS
Breast Cancer	chr17:76510322-76510980	658	eccDNA Atlas	WGS
Breast Cancer	chr17:79964962-80047615	82653	eccDNA Atlas	WGS
Breast Cancer	chr17:81094940-81195209	100269	eccDNA Atlas	WGS
Breast Cancer	chr18:162777-183238	20461	eccDNA Atlas	WGS
Breast Cancer	chr18:230504-250966	20462	eccDNA Atlas	WGS
Breast Cancer	chr18:296043-316505	20462	eccDNA Atlas	WGS
Breast Cancer	chr18:1160322-1180783	20461	eccDNA Atlas	WGS
Breast Cancer	chr18:2069640-2090101	20461	eccDNA Atlas	WGS
Breast Cancer	chr18:2499993-2520455	20462	eccDNA Atlas	WGS
Breast Cancer	chr18:2548100-3487464	939364	eccDNA Atlas	WGS
Breast Cancer	chr18:5374500-5433559	59059	eccDNA Atlas	WGS
Breast Cancer	chr18:5590734-5611195	20461	eccDNA Atlas	WGS
Breast Cancer	chr18:5638030-5658492	20462	eccDNA Atlas	WGS
Breast Cancer	chr18:5722320-5762782	40462	eccDNA Atlas	WGS
Breast Cancer	chr18:6362144-6362606	462	eccDNA Atlas	WGS
Breast Cancer	chr18:6464922-6485383	20461	eccDNA Atlas	WGS
Breast Cancer	chr18:6952169-7496993	544824	eccDNA Atlas	WGS
Breast Cancer	chr18:8049213-8069675	20462	eccDNA Atlas	WGS
Breast Cancer	chr18:12305457-12325918	20461	eccDNA Atlas	WGS
Breast Cancer	chr18:12429010-12449471	20461	eccDNA Atlas	WGS
Breast Cancer	chr18:13739860-14060446	320586	eccDNA Atlas	WGS
Breast Cancer	chr18:23335550-26092639	2757089	eccDNA Atlas	WGS
Breast Cancer	chr18:24319137-25531984	1212847	eccDNA Atlas	WGS
Breast Cancer	chr18:25673217-25873678	200461	eccDNA Atlas	WGS
Breast Cancer	chr18:30185806-30386268	200462	eccDNA Atlas	WGS
Breast Cancer	chr18:30514546-30722868	208322	eccDNA Atlas	WGS
Breast Cancer	chr18:47449044-48512566	1063522	eccDNA Atlas	WGS
Breast Cancer	chr18:67205784-69389158	2183374	eccDNA Atlas	WGS
Breast Cancer	chr19:3117683-3201204	83521	eccDNA Atlas	WGS
Breast Cancer	chr19:6047014-10109179	4062165	eccDNA Atlas	WGS
Breast Cancer	chr19:10112345-14018553	3906208	eccDNA Atlas	WGS
Breast Cancer	chr19:10717349-10779931	62582	eccDNA Atlas	WGS
Breast Cancer	chr19:18834868-18835612	744	eccDNA Atlas	WGS
Breast Cancer	chr19:18835048-18835602	554	eccDNA Atlas	WGS
Breast Cancer	chr19:27840934-32089867	4248933	eccDNA Atlas	WGS
Breast Cancer	chr19:29048232-30958806	1910574	eccDNA Atlas	WGS
Breast Cancer	chr19:33928840-34372321	443481	eccDNA Atlas	WGS
Breast Cancer	chr19:39320606-40937092	1616486	eccDNA Atlas	WGS
Breast Cancer	chr19:39748247-40204075	455828	eccDNA Atlas	WGS
Breast Cancer	chr19:49822521-55650505	5827984	eccDNA Atlas	WGS
Breast Cancer	chr19:53380802-59065075	5684273	eccDNA Atlas	WGS
Breast Cancer	chr2:47376458-47400786	24328	eccDNA Atlas	WGS
Breast Cancer	chr2:101458887-112864410	11405523	eccDNA Atlas	WGS
Breast Cancer	chr2:103718953-103729321	10368	eccDNA Atlas	WGS
Breast Cancer	chr2:103729417-103856441	127024	eccDNA Atlas	WGS
Breast Cancer	chr2:103862501-104204896	342395	eccDNA Atlas	WGS
Breast Cancer	chr2:112903982-131541018	18637036	eccDNA Atlas	WGS
Breast Cancer	chr2:132041765-132042246	481	eccDNA Atlas	WGS
Breast Cancer	chr2:132110241-132130721	20480	eccDNA Atlas	WGS
Breast Cancer	chr2:148952074-148952668	594	eccDNA Atlas	WGS
Breast Cancer	chr2:171345862-171346418	556	eccDNA Atlas	WGS
Breast Cancer	chr2:174308627-174344356	35729	eccDNA Atlas	WGS
Breast Cancer	chr2:182268267-183209519	941252	eccDNA Atlas	WGS
Breast Cancer	chr2:221057015-221057474	459	eccDNA Atlas	WGS
Breast Cancer	chr20:127408-127870	462	eccDNA Atlas	WGS
Breast Cancer	chr20:136330-156791	20461	eccDNA Atlas	WGS
Breast Cancer	chr20:4559537-4875639	316102	eccDNA Atlas	WGS
Breast Cancer	chr20:17428008-17448469	20461	eccDNA Atlas	WGS
Breast Cancer	chr20:20465720-25599999	5134279	eccDNA Atlas	WGS
Breast Cancer	chr20:26106582-26127063	20481	eccDNA Atlas	WGS
Breast Cancer	chr20:26138619-26159101	20482	eccDNA Atlas	WGS
Breast Cancer	chr20:30117434-38979400	8861966	eccDNA Atlas	WGS
Breast Cancer	chr20:39288213-39914844	626631	eccDNA Atlas	WGS
Breast Cancer	chr20:39759747-39795558	35811	eccDNA Atlas	WGS
Breast Cancer	chr20:40418140-40418599	459	eccDNA Atlas	WGS
Breast Cancer	chr20:40599009-40819471	220462	eccDNA Atlas	WGS
Breast Cancer	chr20:40607424-41515745	908321	eccDNA Atlas	WGS
Breast Cancer	chr20:42070351-42384156	313805	eccDNA Atlas	WGS
Breast Cancer	chr20:44455943-46859099	2403156	eccDNA Atlas	WGS
Breast Cancer	chr20:45691406-59810955	14119549	eccDNA Atlas	WGS
Breast Cancer	chr20:46544719-56551075	10006356	eccDNA Atlas	WGS
Breast Cancer	chr20:47031414-53374780	6343366	eccDNA Atlas	WGS
Breast Cancer	chr20:52127042-52496001	368959	eccDNA Atlas	WGS
Breast Cancer	chr20:53125853-54783880	1658027	eccDNA Atlas	WGS
Breast Cancer	chr20:54949074-57175600	2226526	eccDNA Atlas	WGS
Breast Cancer	chr20:55316998-55356988	39990	eccDNA Atlas	WGS
Breast Cancer	chr20:55426505-55674278	247773	eccDNA Atlas	WGS
Breast Cancer	chr20:56147258-56458918	311660	eccDNA Atlas	WGS
Breast Cancer	chr20:56878634-56899095	20461	eccDNA Atlas	WGS
Breast Cancer	chr20:57240185-57677060	436875	eccDNA Atlas	WGS
Breast Cancer	chr20:57467814-62319837	4852023	eccDNA Atlas	WGS
Breast Cancer	chr20:59074736-59107640	32904	eccDNA Atlas	WGS
Breast Cancer	chr20:61137703-63025520	1887817	eccDNA Atlas	WGS
Breast Cancer	chr21:18033974-18346367	312393	eccDNA Atlas	WGS
Breast Cancer	chr21:21956154-23720528	1764374	eccDNA Atlas	WGS
Breast Cancer	chr21:23949137-24366178	417041	eccDNA Atlas	WGS
Breast Cancer	chr21:35610211-36239108	628897	eccDNA Atlas	WGS
Breast Cancer	chr21:37886772-37925373	38601	eccDNA Atlas	WGS
Breast Cancer	chr21:38329621-38874820	545199	eccDNA Atlas	WGS
Breast Cancer	chr21:39819539-39859473	39934	eccDNA Atlas	WGS
Breast Cancer	chr21:40308400-40926653	618253	eccDNA Atlas	WGS
Breast Cancer	chr21:40623470-41338777	715307	eccDNA Atlas	WGS
Breast Cancer	chr21:42467867-42940744	472877	eccDNA Atlas	WGS
Breast Cancer	chr21:42606523-42871375	264852	eccDNA Atlas	WGS
Breast Cancer	chr21:42871402-43688666	817264	eccDNA Atlas	WGS
Breast Cancer	chr21:44469703-44533240	63537	eccDNA Atlas	WGS
Breast Cancer	chr21:45323672-45453904	130232	eccDNA Atlas	WGS
Breast Cancer	chr21:45500259-46035399	535140	eccDNA Atlas	WGS
Breast Cancer	chr21:46615351-48023522	1408171	eccDNA Atlas	WGS
Breast Cancer	chr22:22096801-28379029	6282228	eccDNA Atlas	WGS
Breast Cancer	chr22:22614742-22615208	466	eccDNA Atlas	WGS
Breast Cancer	chr22:23858369-23858869	500	eccDNA Atlas	WGS
Breast Cancer	chr22:32927832-32928520	688	eccDNA Atlas	WGS
Breast Cancer	chr22:47358388-47595868	237480	eccDNA Atlas	WGS
Breast Cancer	chr22:47834104-47886443	52339	eccDNA Atlas	WGS
Breast Cancer	chr3:4312799-5054180	741381	eccDNA Atlas	WGS
Breast Cancer	chr3:12090733-12631806	541073	eccDNA Atlas	WGS
Breast Cancer	chr3:12632180-18139816	5507636	eccDNA Atlas	WGS
Breast Cancer	chr3:74447089-74584605	137516	eccDNA Atlas	WGS
Breast Cancer	chr3:74884080-75855018	970938	eccDNA Atlas	WGS
Breast Cancer	chr3:82821341-87983900	5162559	eccDNA Atlas	WGS
Breast Cancer	chr3:82915956-83187657	271701	eccDNA Atlas	WGS
Breast Cancer	chr3:88904421-90425029	1520608	eccDNA Atlas	WGS
Breast Cancer	chr3:126872885-127419118	546233	eccDNA Atlas	WGS
Breast Cancer	chr3:127424883-127800541	375658	eccDNA Atlas	WGS
Breast Cancer	chr3:133547468-133606180	58712	eccDNA Atlas	WGS
Breast Cancer	chr3:135806810-135889796	82986	eccDNA Atlas	WGS
Breast Cancer	chr3:139093351-139777849	684498	eccDNA Atlas	WGS
Breast Cancer	chr3:140691941-140724010	32069	eccDNA Atlas	WGS
Breast Cancer	chr3:148958064-149439804	481740	eccDNA Atlas	WGS
Breast Cancer	chr3:155364215-156074227	710012	eccDNA Atlas	WGS
Breast Cancer	chr3:161089219-161170611	81392	eccDNA Atlas	WGS
Breast Cancer	chr3:161172245-161172749	504	eccDNA Atlas	WGS
Breast Cancer	chr3:166723122-170441699	3718577	eccDNA Atlas	WGS
Breast Cancer	chr3:168445765-178697504	10251739	eccDNA Atlas	WGS
Breast Cancer	chr3:176051051-176210561	159510	eccDNA Atlas	WGS
Breast Cancer	chr3:176366621-179286305	2919684	eccDNA Atlas	WGS
Breast Cancer	chr3:177481404-177807023	325619	eccDNA Atlas	WGS
Breast Cancer	chr3:178837585-179216109	378524	eccDNA Atlas	WGS
Breast Cancer	chr3:179846585-180066018	219433	eccDNA Atlas	WGS
Breast Cancer	chr3:180233014-180233473	459	eccDNA Atlas	WGS
Breast Cancer	chr3:180464521-180618900	154379	eccDNA Atlas	WGS
Breast Cancer	chr3:184202411-184457639	255228	eccDNA Atlas	WGS
Breast Cancer	chr3:186436775-186719002	282227	eccDNA Atlas	WGS
Breast Cancer	chr3:186850395-197538677	10688282	eccDNA Atlas	WGS
Breast Cancer	chr3:187240285-187240744	459	eccDNA Atlas	WGS
Breast Cancer	chr3:191679472-191894727	215255	eccDNA Atlas	WGS
Breast Cancer	chr3:195729039-195729520	481	eccDNA Atlas	WGS
Breast Cancer	chr4:29727468-34098764	4371296	eccDNA Atlas	WGS
Breast Cancer	chr4:70834472-71207202	372730	eccDNA Atlas	WGS
Breast Cancer	chr4:71291544-71292265	721	eccDNA Atlas	WGS
Breast Cancer	chr4:82202400-83118563	916163	eccDNA Atlas	WGS
Breast Cancer	chr4:86063322-86063784	462	eccDNA Atlas	WGS
Breast Cancer	chr4:101560218-101778951	218733	eccDNA Atlas	WGS
Breast Cancer	chr4:107315056-107433050	117994	eccDNA Atlas	WGS
Breast Cancer	chr4:107440862-107702098	261236	eccDNA Atlas	WGS
Breast Cancer	chr4:108358562-108359073	511	eccDNA Atlas	WGS
Breast Cancer	chr4:119307967-119308448	481	eccDNA Atlas	WGS
Breast Cancer	chr4:159471976-168534082	9062106	eccDNA Atlas	WGS
Breast Cancer	chr4:177926619-177927080	461	eccDNA Atlas	WGS
Breast Cancer	chr5:914232-15331400	14417168	eccDNA Atlas	WGS
Breast Cancer	chr5:1158614-1890233	731619	eccDNA Atlas	WGS
Breast Cancer	chr5:11859293-12113014	253721	eccDNA Atlas	WGS
Breast Cancer	chr5:14216710-15313691	1096981	eccDNA Atlas	WGS
Breast Cancer	chr5:15333011-21295569	5962558	eccDNA Atlas	WGS
Breast Cancer	chr5:21392334-45378456	23986122	eccDNA Atlas	WGS
Breast Cancer	chr5:27173248-27173759	511	eccDNA Atlas	WGS
Breast Cancer	chr5:28107666-29192732	1085066	eccDNA Atlas	WGS
Breast Cancer	chr5:29837943-29864175	26232	eccDNA Atlas	WGS
Breast Cancer	chr5:29875305-30615202	739897	eccDNA Atlas	WGS
Breast Cancer	chr5:30988656-36926861	5938205	eccDNA Atlas	WGS
Breast Cancer	chr5:42637253-45378456	2741203	eccDNA Atlas	WGS
Breast Cancer	chr5:44455287-44793184	337897	eccDNA Atlas	WGS
Breast Cancer	chr5:56671714-56867636	195922	eccDNA Atlas	WGS
Breast Cancer	chr5:72307375-72589097	281722	eccDNA Atlas	WGS
Breast Cancer	chr5:72597804-75265046	2667242	eccDNA Atlas	WGS
Breast Cancer	chr5:96615347-96616007	660	eccDNA Atlas	WGS
Breast Cancer	chr5:154911841-154928280	16439	eccDNA Atlas	WGS
Breast Cancer	chr5:157495774-158129961	634187	eccDNA Atlas	WGS
Breast Cancer	chr5:168735679-168736190	511	eccDNA Atlas	WGS
Breast Cancer	chr5:168811968-169111829	299861	eccDNA Atlas	WGS
Breast Cancer	chr6:283807-504268	220461	eccDNA Atlas	WGS
Breast Cancer	chr6:1188106-6026477	4838371	eccDNA Atlas	WGS
Breast Cancer	chr6:3912274-5316722	1404448	eccDNA Atlas	WGS
Breast Cancer	chr6:6153653-6420646	266993	eccDNA Atlas	WGS
Breast Cancer	chr6:6719960-7703869	983909	eccDNA Atlas	WGS
Breast Cancer	chr6:12283761-12367746	83985	eccDNA Atlas	WGS
Breast Cancer	chr6:12580293-12600755	20462	eccDNA Atlas	WGS
Breast Cancer	chr6:12667418-12707879	40461	eccDNA Atlas	WGS
Breast Cancer	chr6:17430751-18810303	1379552	eccDNA Atlas	WGS
Breast Cancer	chr6:18311069-19863653	1552584	eccDNA Atlas	WGS
Breast Cancer	chr6:19305603-22564629	3259026	eccDNA Atlas	WGS
Breast Cancer	chr6:20273246-20491595	218349	eccDNA Atlas	WGS
Breast Cancer	chr6:24150974-26033793	1882819	eccDNA Atlas	WGS
Breast Cancer	chr6:25696106-25896568	200462	eccDNA Atlas	WGS
Breast Cancer	chr6:26106236-27894196	1787960	eccDNA Atlas	WGS
Breast Cancer	chr6:27347538-27348019	481	eccDNA Atlas	WGS
Breast Cancer	chr6:34711598-35564542	852944	eccDNA Atlas	WGS
Breast Cancer	chr6:37575702-39251529	1675827	eccDNA Atlas	WGS
Breast Cancer	chr6:39121827-44324127	5202300	eccDNA Atlas	WGS
Breast Cancer	chr6:41399113-41425410	26297	eccDNA Atlas	WGS
Breast Cancer	chr6:42800639-42801100	461	eccDNA Atlas	WGS
Breast Cancer	chr6:50367798-50749544	381746	eccDNA Atlas	WGS
Breast Cancer	chr6:51218466-51418927	200461	eccDNA Atlas	WGS
Breast Cancer	chr6:51913340-51913802	462	eccDNA Atlas	WGS
Breast Cancer	chr6:75363232-79846851	4483619	eccDNA Atlas	WGS
Breast Cancer	chr6:100406618-102076349	1669731	eccDNA Atlas	WGS
Breast Cancer	chr6:104602842-109260070	4657228	eccDNA Atlas	WGS
Breast Cancer	chr6:104670957-104686637	15680	eccDNA Atlas	WGS
Breast Cancer	chr6:104696786-104943785	246999	eccDNA Atlas	WGS
Breast Cancer	chr6:106643984-113788937	7144953	eccDNA Atlas	WGS
Breast Cancer	chr6:107287803-107327785	39982	eccDNA Atlas	WGS
Breast Cancer	chr6:111288531-111307468	18937	eccDNA Atlas	WGS
Breast Cancer	chr6:116603911-117692859	1088948	eccDNA Atlas	WGS
Breast Cancer	chr6:118543806-119597517	1053711	eccDNA Atlas	WGS
Breast Cancer	chr6:124895305-135882021	10986716	eccDNA Atlas	WGS
Breast Cancer	chr6:130397325-136334349	5937024	eccDNA Atlas	WGS
Breast Cancer	chr6:138214040-138229606	15566	eccDNA Atlas	WGS
Breast Cancer	chr6:150907114-151193961	286847	eccDNA Atlas	WGS
Breast Cancer	chr6:157958544-158194511	235967	eccDNA Atlas	WGS
Breast Cancer	chr7:3291492-3291953	461	eccDNA Atlas	WGS
Breast Cancer	chr7:6061334-6290146	228812	eccDNA Atlas	WGS
Breast Cancer	chr7:7717688-10980105	3262417	eccDNA Atlas	WGS
Breast Cancer	chr7:12459126-12459680	554	eccDNA Atlas	WGS
Breast Cancer	chr7:14663622-14684726	21104	eccDNA Atlas	WGS
Breast Cancer	chr7:14693357-14693911	554	eccDNA Atlas	WGS
Breast Cancer	chr7:20044600-20155111	110511	eccDNA Atlas	WGS
Breast Cancer	chr7:20174397-20174951	554	eccDNA Atlas	WGS
Breast Cancer	chr7:21258615-21279168	20553	eccDNA Atlas	WGS
Breast Cancer	chr7:21771289-22083639	312350	eccDNA Atlas	WGS
Breast Cancer	chr7:22086696-22208325	121629	eccDNA Atlas	WGS
Breast Cancer	chr7:22209409-22209963	554	eccDNA Atlas	WGS
Breast Cancer	chr7:30123433-31566446	1443013	eccDNA Atlas	WGS
Breast Cancer	chr7:33008875-33043880	35005	eccDNA Atlas	WGS
Breast Cancer	chr7:34908992-35366090	457098	eccDNA Atlas	WGS
Breast Cancer	chr7:44396333-44953419	557086	eccDNA Atlas	WGS
Breast Cancer	chr7:45869443-45869997	554	eccDNA Atlas	WGS
Breast Cancer	chr7:53916246-54184708	268462	eccDNA Atlas	WGS
Breast Cancer	chr7:54562829-57478207	2915378	eccDNA Atlas	WGS
Breast Cancer	chr7:54911380-55269964	358584	eccDNA Atlas	WGS
Breast Cancer	chr7:55277963-55390811	112848	eccDNA Atlas	WGS
Breast Cancer	chr7:63036361-63300739	264378	eccDNA Atlas	WGS
Breast Cancer	chr7:63700802-63701356	554	eccDNA Atlas	WGS
Breast Cancer	chr7:107219266-108209250	989984	eccDNA Atlas	WGS
Breast Cancer	chr7:111402851-111487141	84290	eccDNA Atlas	WGS
Breast Cancer	chr7:112032462-112045587	13125	eccDNA Atlas	WGS
Breast Cancer	chr7:134904326-135259170	354844	eccDNA Atlas	WGS
Breast Cancer	chr7:143861029-144061540	200511	eccDNA Atlas	WGS
Breast Cancer	chr8:4834449-4835107	658	eccDNA Atlas	WGS
Breast Cancer	chr8:4842945-7065261	2222316	eccDNA Atlas	WGS
Breast Cancer	chr8:12654135-14000173	1346038	eccDNA Atlas	WGS
Breast Cancer	chr8:17923695-18617101	693406	eccDNA Atlas	WGS
Breast Cancer	chr8:20302057-20774951	472894	eccDNA Atlas	WGS
Breast Cancer	chr8:28337043-28354306	17263	eccDNA Atlas	WGS
Breast Cancer	chr8:32288168-32288638	470	eccDNA Atlas	WGS
Breast Cancer	chr8:32324770-32325240	470	eccDNA Atlas	WGS
Breast Cancer	chr8:32556729-32557199	470	eccDNA Atlas	WGS
Breast Cancer	chr8:32569672-32590142	20470	eccDNA Atlas	WGS
Breast Cancer	chr8:32996883-33017352	20469	eccDNA Atlas	WGS
Breast Cancer	chr8:33410010-42350560	8940550	eccDNA Atlas	WGS
Breast Cancer	chr8:33630936-33885396	254460	eccDNA Atlas	WGS
Breast Cancer	chr8:33822927-34023388	200461	eccDNA Atlas	WGS
Breast Cancer	chr8:34017836-42783715	8765879	eccDNA Atlas	WGS
Breast Cancer	chr8:34036884-34242419	205535	eccDNA Atlas	WGS
Breast Cancer	chr8:34280215-34532102	251887	eccDNA Atlas	WGS
Breast Cancer	chr8:34338622-52288558	17949936	eccDNA Atlas	WGS
Breast Cancer	chr8:34907470-36851901	1944431	eccDNA Atlas	WGS
Breast Cancer	chr8:35660685-35975190	314505	eccDNA Atlas	WGS
Breast Cancer	chr8:35917002-37980641	2063639	eccDNA Atlas	WGS
Breast Cancer	chr8:36065982-36130826	64844	eccDNA Atlas	WGS
Breast Cancer	chr8:36527632-38096762	1569130	eccDNA Atlas	WGS
Breast Cancer	chr8:36841946-40035256	3193310	eccDNA Atlas	WGS
Breast Cancer	chr8:37000734-38207123	1206389	eccDNA Atlas	WGS
Breast Cancer	chr8:37654739-37947086	292347	eccDNA Atlas	WGS
Breast Cancer	chr8:37836224-41933448	4097224	eccDNA Atlas	WGS
Breast Cancer	chr8:38527041-39608963	1081922	eccDNA Atlas	WGS
Breast Cancer	chr8:38561030-39724080	1163050	eccDNA Atlas	WGS
Breast Cancer	chr8:38852435-51453727	12601292	eccDNA Atlas	WGS
Breast Cancer	chr8:39732450-40573688	841238	eccDNA Atlas	WGS
Breast Cancer	chr8:40289247-40309706	20459	eccDNA Atlas	WGS
Breast Cancer	chr8:40574411-40688828	114417	eccDNA Atlas	WGS
Breast Cancer	chr8:40736196-51537882	10801686	eccDNA Atlas	WGS
Breast Cancer	chr8:40810321-41341803	531482	eccDNA Atlas	WGS
Breast Cancer	chr8:41705599-42933372	1227773	eccDNA Atlas	WGS
Breast Cancer	chr8:42149125-42731834	582709	eccDNA Atlas	WGS
Breast Cancer	chr8:42797956-42933372	135416	eccDNA Atlas	WGS
Breast Cancer	chr8:42799624-42800178	554	eccDNA Atlas	WGS
Breast Cancer	chr8:47360944-54055215	6694271	eccDNA Atlas	WGS
Breast Cancer	chr8:47460944-53931320	6470376	eccDNA Atlas	WGS
Breast Cancer	chr8:49240750-49732230	491480	eccDNA Atlas	WGS
Breast Cancer	chr8:52730883-52731477	594	eccDNA Atlas	WGS
Breast Cancer	chr8:53933083-79856369	25923286	eccDNA Atlas	WGS
Breast Cancer	chr8:55618221-56283107	664886	eccDNA Atlas	WGS
Breast Cancer	chr8:55874111-70952673	15078562	eccDNA Atlas	WGS
Breast Cancer	chr8:56072991-58479771	2406780	eccDNA Atlas	WGS
Breast Cancer	chr8:57413062-57752261	339199	eccDNA Atlas	WGS
Breast Cancer	chr8:57652255-64315765	6663510	eccDNA Atlas	WGS
Breast Cancer	chr8:58519273-58539866	20593	eccDNA Atlas	WGS
Breast Cancer	chr8:59120423-61577322	2456899	eccDNA Atlas	WGS
Breast Cancer	chr8:63596299-63735445	139146	eccDNA Atlas	WGS
Breast Cancer	chr8:64319253-77679929	13360676	eccDNA Atlas	WGS
Breast Cancer	chr8:70961160-73839316	2878156	eccDNA Atlas	WGS
Breast Cancer	chr8:70961223-71254781	293558	eccDNA Atlas	WGS
Breast Cancer	chr8:73874569-106426224	32551655	eccDNA Atlas	WGS
Breast Cancer	chr8:74783520-123046516	48262996	eccDNA Atlas	WGS
Breast Cancer	chr8:75099010-84959054	9860044	eccDNA Atlas	WGS
Breast Cancer	chr8:78947528-100847051	21899523	eccDNA Atlas	WGS
Breast Cancer	chr8:79859124-84386716	4527592	eccDNA Atlas	WGS
Breast Cancer	chr8:81200490-87491021	6290531	eccDNA Atlas	WGS
Breast Cancer	chr8:83636017-83733865	97848	eccDNA Atlas	WGS
Breast Cancer	chr8:84389228-85040369	651141	eccDNA Atlas	WGS
Breast Cancer	chr8:84965997-93019652	8053655	eccDNA Atlas	WGS
Breast Cancer	chr8:85049068-85085979	36911	eccDNA Atlas	WGS
Breast Cancer	chr8:85086774-95556588	10469814	eccDNA Atlas	WGS
Breast Cancer	chr8:85323499-86139899	816400	eccDNA Atlas	WGS
Breast Cancer	chr8:87547272-87577853	30581	eccDNA Atlas	WGS
Breast Cancer	chr8:88445976-89173339	727363	eccDNA Atlas	WGS
Breast Cancer	chr8:92241459-93019652	778193	eccDNA Atlas	WGS
Breast Cancer	chr8:93020587-94143543	1122956	eccDNA Atlas	WGS
Breast Cancer	chr8:93020587-95556459	2535872	eccDNA Atlas	WGS
Breast Cancer	chr8:94144391-94144985	594	eccDNA Atlas	WGS
Breast Cancer	chr8:95556883-95588450	31567	eccDNA Atlas	WGS
Breast Cancer	chr8:95585806-127300078	31714272	eccDNA Atlas	WGS
Breast Cancer	chr8:95589205-95604669	15464	eccDNA Atlas	WGS
Breast Cancer	chr8:95605017-95616980	11963	eccDNA Atlas	WGS
Breast Cancer	chr8:95621819-95664858	43039	eccDNA Atlas	WGS
Breast Cancer	chr8:95669563-97220299	1550736	eccDNA Atlas	WGS
Breast Cancer	chr8:97220838-97734015	513177	eccDNA Atlas	WGS
Breast Cancer	chr8:97738166-110902153	13163987	eccDNA Atlas	WGS
Breast Cancer	chr8:99492874-102721388	3228514	eccDNA Atlas	WGS
Breast Cancer	chr8:101025749-101866133	840384	eccDNA Atlas	WGS
Breast Cancer	chr8:101180021-142393063	41213042	eccDNA Atlas	WGS
Breast Cancer	chr8:102677162-102861973	184811	eccDNA Atlas	WGS
Breast Cancer	chr8:104157530-104244150	86620	eccDNA Atlas	WGS
Breast Cancer	chr8:104185655-146364022	42178367	eccDNA Atlas	WGS
Breast Cancer	chr8:105231391-105231902	511	eccDNA Atlas	WGS
Breast Cancer	chr8:105763643-105800850	37207	eccDNA Atlas	WGS
Breast Cancer	chr8:110902476-118785460	7882984	eccDNA Atlas	WGS
Breast Cancer	chr8:113131678-116974126	3842448	eccDNA Atlas	WGS
Breast Cancer	chr8:115404449-121981153	6576704	eccDNA Atlas	WGS
Breast Cancer	chr8:116185708-117613597	1427889	eccDNA Atlas	WGS
Breast Cancer	chr8:118150053-145618189	27468136	eccDNA Atlas	WGS
Breast Cancer	chr8:120814229-120858842	44613	eccDNA Atlas	WGS
Breast Cancer	chr8:121320950-122941193	1620243	eccDNA Atlas	WGS
Breast Cancer	chr8:123055606-123749560	693954	eccDNA Atlas	WGS
Breast Cancer	chr8:123750006-145232496	21482490	eccDNA Atlas	WGS
Breast Cancer	chr8:124254689-131953207	7698518	eccDNA Atlas	WGS
Breast Cancer	chr8:124808291-131020986	6212695	eccDNA Atlas	WGS
Breast Cancer	chr8:125147392-138412519	13265127	eccDNA Atlas	WGS
Breast Cancer	chr8:126327516-126527977	200461	eccDNA Atlas	WGS
Breast Cancer	chr8:127308156-141463903	14155747	eccDNA Atlas	WGS
Breast Cancer	chr8:127399986-127894592	494606	eccDNA Atlas	WGS
Breast Cancer	chr8:127910273-128273133	362860	eccDNA Atlas	WGS
Breast Cancer	chr8:128126672-128809607	682935	eccDNA Atlas	WGS
Breast Cancer	chr8:128368551-128944721	576170	eccDNA Atlas	WGS
Breast Cancer	chr8:128482312-128822709	340397	eccDNA Atlas	WGS
Breast Cancer	chr8:129219236-134148613	4929377	eccDNA Atlas	WGS
Breast Cancer	chr8:134515920-135051029	535109	eccDNA Atlas	WGS
Breast Cancer	chr8:135054788-135715908	661120	eccDNA Atlas	WGS
Breast Cancer	chr8:138412939-139143072	730133	eccDNA Atlas	WGS
Breast Cancer	chr8:139144913-145232496	6087583	eccDNA Atlas	WGS
Breast Cancer	chr8:140678418-145232496	4554078	eccDNA Atlas	WGS
Breast Cancer	chr8:141464104-145232496	3768392	eccDNA Atlas	WGS
Breast Cancer	chr8:145758897-145959355	200458	eccDNA Atlas	WGS
Breast Cancer	chr9:789931-2882734	2092803	eccDNA Atlas	WGS
Breast Cancer	chr9:789931-5721253	4931322	eccDNA Atlas	WGS
Breast Cancer	chr9:2904115-3409113	504998	eccDNA Atlas	WGS
Breast Cancer	chr9:5728917-8901739	3172822	eccDNA Atlas	WGS
Breast Cancer	chr9:13214923-13591317	376394	eccDNA Atlas	WGS
Breast Cancer	chr9:13591554-13824547	232993	eccDNA Atlas	WGS
Breast Cancer	chr9:71590359-71614685	24326	eccDNA Atlas	WGS
Breast Cancer	chr9:71621921-71676311	54390	eccDNA Atlas	WGS
Breast Cancer	chr9:80126887-85284489	5157602	eccDNA Atlas	WGS
Breast Cancer	chr9:85536405-87445214	1908809	eccDNA Atlas	WGS
Breast Cancer	chr9:119978683-119979194	511	eccDNA Atlas	WGS
Breast Cancer	chr9:125443198-130446493	5003295	eccDNA Atlas	WGS
Breast Cancer	chr9:140772227-140792859	20632	eccDNA Atlas	WGS
Breast Cancer	chrX:2605722-2617914	12192	eccDNA Atlas	WGS
Breast Cancer	chrX:4514751-4882682	367931	eccDNA Atlas	WGS
Breast Cancer	chrX:9759684-9760167	483	eccDNA Atlas	WGS
Breast Cancer	chrX:11678234-11678695	461	eccDNA Atlas	WGS
Breast Cancer	chrX:16151116-16151670	554	eccDNA Atlas	WGS
Breast Cancer	chrX:23626106-23998885	372779	eccDNA Atlas	WGS
Breast Cancer	chrX:29327802-29328263	461	eccDNA Atlas	WGS
Breast Cancer	chrX:31745880-31746436	556	eccDNA Atlas	WGS
Breast Cancer	chrX:45587203-45587836	633	eccDNA Atlas	WGS
Breast Cancer	chrX:46471871-46472382	511	eccDNA Atlas	WGS
Breast Cancer	chrX:48998158-48998816	658	eccDNA Atlas	WGS
Breast Cancer	chrX:48998239-48998796	557	eccDNA Atlas	WGS
Breast Cancer	chrX:48998333-48998816	483	eccDNA Atlas	WGS
Breast Cancer	chrX:53934957-53935468	511	eccDNA Atlas	WGS
Breast Cancer	chrX:74106535-74107046	511	eccDNA Atlas	WGS
Breast Cancer	chrX:99283001-99283462	461	eccDNA Atlas	WGS
Breast Cancer	chrX:118845273-118845829	556	eccDNA Atlas	WGS
Breast Cancer	chrX:124913742-124914458	716	eccDNA Atlas	WGS
Breast Cancer	chrX:147737626-147738286	660	eccDNA Atlas	WGS
Breast Cancer	chr1:106735201-107932000	1196799	eccDNA Atlas	WGS
Breast Cancer	chr1:112367201-112574000	206799	eccDNA Atlas	WGS
Breast Cancer	chr1:112713001-112723401	10400	eccDNA Atlas	WGS
Breast Cancer	chr1:114222801-115878000	1655199	eccDNA Atlas	WGS
Breast Cancer	chr1:238442401-238694400	251999	eccDNA Atlas	WGS
Breast Cancer	chr1:246006001-248758800	2752799	eccDNA Atlas	WGS
Breast Cancer	chr11:72688001-73757600	1069599	eccDNA Atlas	WGS
Breast Cancer	chr11:74662001-75269200	607199	eccDNA Atlas	WGS
Breast Cancer	chr15:24116401-24943600	827199	eccDNA Atlas	WGS
Breast Cancer	chr16:26602383-26612783	10400	eccDNA Atlas	WGS
Breast Cancer	chr16:85384001-85818000	433999	eccDNA Atlas	WGS
Breast Cancer	chr17:37646401-37997206	350805	eccDNA Atlas	WGS
Breast Cancer	chr19:29138401-32964400	3825999	eccDNA Atlas	WGS
Breast Cancer	chr20:32939201-34120800	1181599	eccDNA Atlas	WGS
Breast Cancer	chr20:42446801-58434800	15987999	eccDNA Atlas	WGS
Breast Cancer	chr20:42996001-50803200	7807199	eccDNA Atlas	WGS
Breast Cancer	chr3:111273685-111284085	10400	eccDNA Atlas	WGS
Breast Cancer	chr6:33034001-43684800	10650799	eccDNA Atlas	WGS
Breast Cancer	chr6:55658401-57354400	1695999	eccDNA Atlas	WGS
Breast Cancer	chr7:129110801-130807600	1696799	eccDNA Atlas	WGS
Breast Cancer	chr8:127878401-129462400	1583999	eccDNA Atlas	WGS
Breast Cancer	chr8:128181901-128831900	649999	eccDNA Atlas	WGS
Breast Cancer	chr9:6584828-6595228	10400	eccDNA Atlas	WGS
Breast Cancer	chr9:34270401-35445200	1174799	eccDNA Atlas	WGS
Breast Cancer	chr3:61604401-64952800	3348399	eccDNA Atlas	WGS
Breast Cancer	chr17:51565601-74797600	23231999	eccDNA Atlas	WGS
Breast Cancer	chr20:36795601-63025520	26229919	eccDNA Atlas	WGS
Breast Cancer	chr17:36426800-38245200	1818400	eccDNA Atlas	WGS
Breast Cancer	chr17:46161201-63648000	17486799	eccDNA Atlas	WGS
Breast Cancer	chr4:94905570-94915970	10400	eccDNA Atlas	WGS
Breast Cancer	chr8:48793209-48803609	10400	eccDNA Atlas	WGS
Breast Cancer	chr12:11446401-12056800	610399	eccDNA Atlas	WGS
Breast Cancer	chr12:1596001-1836800	240799	eccDNA Atlas	WGS
Breast Cancer	chr12:16128001-17628800	1500799	eccDNA Atlas	WGS
Breast Cancer	chr12:3410401-3775200	364799	eccDNA Atlas	WGS
Breast Cancer	chr12:5969601-6104000	134399	eccDNA Atlas	WGS
Breast Cancer	chr12:6434401-6546400	111999	eccDNA Atlas	WGS
Breast Cancer	chr1:40604001-42089600	1485599	eccDNA Atlas	WGS
Breast Cancer	chr17:65497201-71682400	6185199	eccDNA Atlas	WGS
Breast Cancer	chr18:55792801-57422400	1629599	eccDNA Atlas	WGS
Breast Cancer	chr20:49677601-61455200	11777599	eccDNA Atlas	WGS
Breast Cancer	chr11:21476801-21630400	153599	eccDNA Atlas	WGS
Breast Cancer	chr11:22214401-22483200	268799	eccDNA Atlas	WGS
Breast Cancer	chr17:36426800-38785200	2358400	eccDNA Atlas	WGS
Breast Cancer	chr17:73555401-74063600	508199	eccDNA Atlas	WGS
Breast Cancer	chr11:69066001-71784000	2717999	eccDNA Atlas	WGS
Breast Cancer	chr1:224230001-234894000	10663999	eccDNA Atlas	WGS
Breast Cancer	chr16:46536001-54835200	8299199	eccDNA Atlas	WGS
Breast Cancer	chr17:8175601-8348400	172799	eccDNA Atlas	WGS
Breast Cancer	chr17:9640801-10249200	608399	eccDNA Atlas	WGS
Breast Cancer	chr20:45100801-45424800	323999	eccDNA Atlas	WGS
Breast Cancer	chr20:61968401-62931600	963199	eccDNA Atlas	WGS
Breast Cancer	chr2:205084401-205816000	731599	eccDNA Atlas	WGS
Breast Cancer	chr2:213872401-214308000	435599	eccDNA Atlas	WGS
Breast Cancer	chr10:119370001-127544301	8174300	eccDNA Atlas	WGS
Breast Cancer	chr11:18749001-20871000	2121999	eccDNA Atlas	WGS
Breast Cancer	chr11:26724001-27189000	464999	eccDNA Atlas	WGS
Breast Cancer	chr11:29925001-37194000	7268999	eccDNA Atlas	WGS
Breast Cancer	chr1:45885001-46557000	671999	eccDNA Atlas	WGS
Breast Cancer	chr17:35007001-35232000	224999	eccDNA Atlas	WGS
Breast Cancer	chr17:36676001-39564000	2887999	eccDNA Atlas	WGS
Breast Cancer	chr17:45564001-63383000	17818999	eccDNA Atlas	WGS
Breast Cancer	chr17:66456001-67158000	701999	eccDNA Atlas	WGS
Breast Cancer	chr19:56268001-57258000	989999	eccDNA Atlas	WGS
Breast Cancer	chr1:98262001-98448000	185999	eccDNA Atlas	WGS
Breast Cancer	chr1:99930001-100454000	523999	eccDNA Atlas	WGS
Breast Cancer	chr5:34429390-34439790	10400	eccDNA Atlas	WGS
Breast Cancer	chr6:119548709-119559109	10400	eccDNA Atlas	WGS
Breast Cancer	chr8:78879001-146364022	67485021	eccDNA Atlas	WGS
Breast Cancer	chr6:105615001-107959000	2343999	eccDNA Atlas	WGS
Breast Cancer	chr6:109992001-111555000	1562999	eccDNA Atlas	WGS
Breast Cancer	chr6:114327001-117823000	3495999	eccDNA Atlas	WGS
Breast Cancer	chr8:36497001-38142000	1644999	eccDNA Atlas	WGS
Breast Cancer	chr9:36171001-36372000	200999	eccDNA Atlas	WGS
Breast Cancer	chr1:238342401-238794400	451999	eccDNA Atlas	WGS
Breast Cancer	chr9:34237201-35545200	1307999	eccDNA Atlas	WGS
Breast Cancer	chr17:35278801-36354800	1075999	eccDNA Atlas	WGS
Breast Cancer	chr11:72588001-73857600	1269599	eccDNA Atlas	WGS
Breast Cancer	chr11:74562001-75269200	707199	eccDNA Atlas	WGS
Breast Cancer	chr15:24016401-24943600	927199	eccDNA Atlas	WGS
Breast Cancer	chr20:48488001-49490400	1002399	eccDNA Atlas	WGS
Breast Cancer	chr6:55558401-57367200	1808799	eccDNA Atlas	WGS
Breast Cancer	chr16:85284001-85918000	633999	eccDNA Atlas	WGS
Breast Cancer	chr17:36412801-38793200	2380399	eccDNA Atlas	WGS
Breast Cancer	chr11:21376801-21730400	353599	eccDNA Atlas	WGS
Breast Cancer	chr17:73555401-74163600	608199	eccDNA Atlas	WGS
Breast Cancer	chr2:205044401-205816000	771599	eccDNA Atlas	WGS
Breast Cancer	chr17:8005601-8428400	422799	eccDNA Atlas	WGS
Breast Cancer	chr11:26624001-27289000	664999	eccDNA Atlas	WGS
Breast Cancer	chr19:56168001-57510000	1341999	eccDNA Atlas	WGS
Breast Cancer	chr1:45785001-46657000	871999	eccDNA Atlas	WGS
Breast Cancer	chr8:37117001-38242000	1124999	eccDNA Atlas	WGS
Breast Cancer	chr10:119970001-127572000	7601999	eccDNA Atlas	WGS
Breast Cancer	chr9:36071001-36472000	400999	eccDNA Atlas	WGS
Breast Cancer	chr10:127625001-130376000	2750999	eccDNA Atlas	WGS
Breast Cancer	chr1:40604001-42189600	1585599	eccDNA Atlas	WGS
Breast Cancer	chr12:5869601-6204000	334399	eccDNA Atlas	WGS
Breast Cancer	chr17:65497201-71682400	6185199	eccDNA Atlas	WGS
Breast Cancer	chr12:6334401-6646400	311999	eccDNA Atlas	WGS
Breast Cancer	chr18:55692801-57522400	1829599	eccDNA Atlas	WGS
Breast Cancer	chr12:1496001-1936800	440799	eccDNA Atlas	WGS
Breast Cancer	chr12:16028001-17728800	1700799	eccDNA Atlas	WGS
Breast Cancer	chr20:46498001-63025520	16527519	eccDNA Atlas	WGS
Breast Cancer	chr6:55557801-57367000	1809199	eccDNA Atlas	WGS
Breast Cancer	chr17:37546401-38098400	551999	eccDNA Atlas	WGS
Breast Cancer	chr20:48544801-49349800	804999	eccDNA Atlas	WGS
Breast Cancer	chr19:29036801-33178266	4141465	eccDNA Atlas	WGS
Breast Cancer	chr19:29037900-33178249	4140349	eccDNA Atlas	WGS
Breast Cancer	chr19:22558001-23064000	505999	eccDNA Atlas	WGS
Breast Cancer	chr6:55558001-57366000	1807999	eccDNA Atlas	WGS
Breast Cancer	chr17:37546001-38098000	551999	eccDNA Atlas	WGS
Breast Cancer	chr2:33031498-33241863	210365	eccDNA Atlas	WGS
Breast Cancer	chr19:29037900-33178265	4140365	eccDNA Atlas	WGS
Breast Cancer	chr17:37546401-38096800	550399	eccDNA Atlas	WGS
Breast Cancer	chr20:32839201-34220800	1381599	eccDNA Atlas	WGS
Breast Cancer	chr1:150453302-150683748	230446	eccDNA Atlas	WGS
Breast Cancer	chr17:36409801-38472880	2063079	eccDNA Atlas	WGS
Breast Cancer	chr1:106402889-108344066	1941177	eccDNA Atlas	WGS
Breast Cancer	chr2:213772401-214505322	732921	eccDNA Atlas	WGS
Breast Cancer	chr16:46566001-57319200	10753199	eccDNA Atlas	WGS
Breast Cancer	chr1:98162001-98548000	385999	eccDNA Atlas	WGS
Breast Cancer	chr3:57421690-57632081	210391	eccDNA Atlas	WGS
Breast Cancer	chr5:34438989-34459380	20391	eccDNA Atlas	WGS
Breast Cancer	chr12:3310401-3836335	525934	eccDNA Atlas	WGS
Breast Cancer	chr1:106634001-108344067	1710066	eccDNA Atlas	WGS
Breast Cancer	chr20:41508159-63025520	21517361	eccDNA Atlas	WGS
Breast Cancer	chr1:246006001-248758800	2752799	eccDNA Atlas	WGS
Breast Cancer	chr17:45402001-59781629	14379628	eccDNA Atlas	WGS
Breast Cancer	chr1:112265602-112676023	410421	eccDNA Atlas	WGS
Breast Cancer	chr11:68774001-71734000	2959999	eccDNA Atlas	WGS
Breast Cancer	chr17:9390801-10349200	958399	eccDNA Atlas	WGS
Breast Cancer	chr1:99830001-102480396	2650395	eccDNA Atlas	WGS
Breast Cancer	chr3:79483131-79743521	260390	eccDNA Atlas	WGS
Breast Cancer	chr6:103140555-121345655	18205100	eccDNA Atlas	WGS
Breast Cancer	chr12:6950857-7161163	210306	eccDNA Atlas	WGS
Breast Cancer	chr1:112265001-112816043	551042	eccDNA Atlas	WGS
Breast Cancer	chr1:113962554-115718000	1755446	eccDNA Atlas	WGS
Breast Cancer	chr18:26340322-26550740	210418	eccDNA Atlas	WGS
Breast Cancer	chr10:59962385-60182776	220391	eccDNA Atlas	WGS
Breast Cancer	chr8:82654422-82854813	200391	eccDNA Atlas	WGS
Breast Cancer	chr12:11368078-12159746	791668	eccDNA Atlas	WGS
Breast Cancer	chr1:114095001-116372000	2276999	eccDNA Atlas	WGS
Breast Cancer	chr3:61062487-65291455	4228968	eccDNA Atlas	WGS
Breast Cancer	chr11:18662001-21081080	2419079	eccDNA Atlas	WGS
Breast Cancer	chr2:33031541-33242051	210510	eccDNA Atlas	WGS
Breast Cancer	chr17:52157637-70216532	18058895	eccDNA Atlas	WGS
Breast Cancer	chr11:29114337-40936138	11821801	eccDNA Atlas	WGS
Breast Cancer	chr3:61154126-65401352	4247226	eccDNA Atlas	WGS
Breast Cancer	chr20:40903196-41113617	210421	eccDNA Atlas	WGS
Breast Cancer	chr11:42407088-42427478	20390	eccDNA Atlas	WGS
Breast Cancer	chr4:94905520-94916031	10511	eccDNA Atlas	WGS
Breast Cancer	chr20:45424198-58798293	13374095	eccDNA Atlas	WGS
Breast Cancer	chr17:34907001-35332000	424999	eccDNA Atlas	WGS
Breast Cancer	chr9:6494283-6704794	210511	eccDNA Atlas	WGS
Breast Cancer	chr20:58825425-58845847	20422	eccDNA Atlas	WGS
Breast Cancer	chr17:36676001-39583000	2906999	eccDNA Atlas	WGS
Breast Cancer	chr15:51287839-51498350	210511	eccDNA Atlas	WGS
Breast Cancer	chr20:62186564-62396986	210422	eccDNA Atlas	WGS
Breast Cancer	chr17:42515273-42757594	242321	eccDNA Atlas	WGS
Breast Cancer	chr17:53409402-74561000	21151598	eccDNA Atlas	WGS
Breast Cancer	chr17:45564001-67565689	22001688	eccDNA Atlas	WGS
Breast Cancer	chr20:40715643-41133706	418063	eccDNA Atlas	WGS
Breast Cancer	chr20:43826001-63025520	19199519	eccDNA Atlas	WGS
Cervical Adenocarcinoma	chr1:846569-846921	352	eccDNA Atlas	WGS
Cervical Adenocarcinoma	chr1:848453-848798	345	eccDNA Atlas	WGS
Cervical Adenocarcinoma	chr1:851026-851745	719	eccDNA Atlas	WGS
Cervical Adenocarcinoma	chr1:851034-853024	1990	eccDNA Atlas	WGS
Cervical Adenocarcinoma	chr1:854199-854727	528	eccDNA Atlas	WGS
Cervical Adenocarcinoma	chr1:862705-863077	372	eccDNA Atlas	WGS
Cervical Adenocarcinoma	chr1:874302-875252	950	eccDNA Atlas	WGS
Cervical Adenocarcinoma	chr1:880373-880828	455	eccDNA Atlas	WGS
Cervical Adenocarcinoma	chr1:891259-892114	855	eccDNA Atlas	WGS
Cervical Adenocarcinoma	chr1:914969-915520	551	eccDNA Atlas	WGS
Cervical Adenocarcinoma	chr1:963258-963632	374	eccDNA Atlas	WGS
Cervical Adenocarcinoma	chr1:978238-978578	340	eccDNA Atlas	WGS
Cervical Adenocarcinoma	chr1:1015042-1015369	327	eccDNA Atlas	WGS
Cervical Adenocarcinoma	chr1:1053526-1053852	326	eccDNA Atlas	WGS
Cervical Adenocarcinoma	chr1:1081282-1081599	317	eccDNA Atlas	WGS
Cervical Adenocarcinoma	chr1:1112988-1114131	1143	eccDNA Atlas	WGS
Cervical Adenocarcinoma	chr1:1134303-1136207	1904	eccDNA Atlas	WGS
Cervical Adenocarcinoma	chr1:1164329-1165500	1171	eccDNA Atlas	WGS
Cervical Adenocarcinoma	chr1:1171234-1171570	336	eccDNA Atlas	WGS
Cervical Adenocarcinoma	chr1:1238728-1239437	709	eccDNA Atlas	WGS
Cervical Adenocarcinoma	chr1:1242339-1242624	285	eccDNA Atlas	WGS
Cervical Adenocarcinoma	chr1:1245461-1245838	377	eccDNA Atlas	WGS
Cervical Adenocarcinoma	chr1:1268704-1269007	303	eccDNA Atlas	WGS
Cervical Adenocarcinoma	chr1:1268711-1269008	297	eccDNA Atlas	WGS
Cervical Adenocarcinoma	chr1:1315411-1315991	580	eccDNA Atlas	WGS
Cervical Adenocarcinoma	chr1:1322026-1322573	547	eccDNA Atlas	WGS
Cervical Adenocarcinoma	chr1:1325525-1326053	528	eccDNA Atlas	WGS
Cervical Adenocarcinoma	chr1:1353895-1354551	656	eccDNA Atlas	WGS
Cervical Adenocarcinoma	chr1:1369727-1370063	336	eccDNA Atlas	WGS
Cervical Adenocarcinoma	chr1:1497938-1498308	370	eccDNA Atlas	WGS
Cervical Adenocarcinoma	chr1:1513414-1513761	347	eccDNA Atlas	WGS
Cervical Adenocarcinoma	chr1:1555231-1555562	331	eccDNA Atlas	WGS
Cervical Adenocarcinoma	chr1:1711549-1711884	335	eccDNA Atlas	WGS
Cervical Adenocarcinoma	chr1:1711810-1713125	1315	eccDNA Atlas	WGS
Cervical Adenocarcinoma	chr1:1736311-1736906	595	eccDNA Atlas	WGS
Cervical Adenocarcinoma	chr1:1736569-1736645	76	eccDNA Atlas	WGS
Cervical Adenocarcinoma	chr1:1785448-1786203	755	eccDNA Atlas	WGS
Cervical Adenocarcinoma	chr1:1823638-1825638	2000	eccDNA Atlas	WGS
Cervical Adenocarcinoma	chr1:1847238-1847978	740	eccDNA Atlas	WGS
Cervical Adenocarcinoma	chr1:1848396-1848884	488	eccDNA Atlas	WGS
Cervical Adenocarcinoma	chr1:1851873-1852809	936	eccDNA Atlas	WGS
Cervical Adenocarcinoma	chr1:1853992-1854273	281	eccDNA Atlas	WGS
Cervical Adenocarcinoma	chr1:1870825-1871027	202	eccDNA Atlas	WGS
Cervical Adenocarcinoma	chr1:1876820-1877207	387	eccDNA Atlas	WGS
Cervical Adenocarcinoma	chr1:1878702-1879075	373	eccDNA Atlas	WGS
Cervical Adenocarcinoma	chr1:1884590-1885159	569	eccDNA Atlas	WGS
Cervical Adenocarcinoma	chr1:1887565-1888292	727	eccDNA Atlas	WGS
Cervical Adenocarcinoma	chr1:1888039-1888296	257	eccDNA Atlas	WGS
Cervical Adenocarcinoma	chr1:1891743-1892419	676	eccDNA Atlas	WGS
Cervical Adenocarcinoma	chr1:1945230-1946585	1355	eccDNA Atlas	WGS
Cervical Adenocarcinoma	chr1:1959283-1959465	182	eccDNA Atlas	WGS
Cervical Adenocarcinoma	chr1:1971564-1972192	628	eccDNA Atlas	WGS
Cervical Adenocarcinoma	chr1:2004259-2004855	596	eccDNA Atlas	WGS
Cervical Adenocarcinoma	chr1:2047340-2048250	910	eccDNA Atlas	WGS
Cervical Adenocarcinoma	chr1:2061410-2062083	673	eccDNA Atlas	WGS
Cervical Adenocarcinoma	chr1:2065148-2065503	355	eccDNA Atlas	WGS
Cervical Adenocarcinoma	chr1:2065155-2065790	635	eccDNA Atlas	WGS
Cervical Adenocarcinoma	chr1:2075211-2075470	259	eccDNA Atlas	WGS
Cervical Adenocarcinoma	chr1:2084044-2084562	518	eccDNA Atlas	WGS
Cervical Adenocarcinoma	chr1:2096964-2098236	1272	eccDNA Atlas	WGS
Cervical Adenocarcinoma	chr1:2097869-2098663	794	eccDNA Atlas	WGS
Cervical Adenocarcinoma	chr1:2130317-2130666	349	eccDNA Atlas	WGS
Cervical Adenocarcinoma	chr1:2137148-2137994	846	eccDNA Atlas	WGS
Cervical Adenocarcinoma	chr1:2138521-2139199	678	eccDNA Atlas	WGS
Cervical Adenocarcinoma	chr1:2139874-2140202	328	eccDNA Atlas	WGS
Cervical Adenocarcinoma	chr1:2146868-2147241	373	eccDNA Atlas	WGS
Cervical Adenocarcinoma	chr1:2181731-2182075	344	eccDNA Atlas	WGS
Cervical Adenocarcinoma	chr1:2182134-2183697	1563	eccDNA Atlas	WGS
Cervical Adenocarcinoma	chr1:2182288-2182926	638	eccDNA Atlas	WGS
Cervical Adenocarcinoma	chr1:2185776-2186111	335	eccDNA Atlas	WGS
Cervical Adenocarcinoma	chr1:2202324-2203002	678	eccDNA Atlas	WGS
Cervical Adenocarcinoma	chr1:2203334-2203681	347	eccDNA Atlas	WGS
Cervical Adenocarcinoma	chr1:2203475-2203829	354	eccDNA Atlas	WGS
Cervical Adenocarcinoma	chr1:2225400-2225755	355	eccDNA Atlas	WGS
Cervical Adenocarcinoma	chr1:2234602-2235102	500	eccDNA Atlas	WGS
Cervical Adenocarcinoma	chr1:2245262-2245937	675	eccDNA Atlas	WGS
Cervical Adenocarcinoma	chr1:2251988-2252281	293	eccDNA Atlas	WGS
Cervical Adenocarcinoma	chr1:2260824-2261387	563	eccDNA Atlas	WGS
Cervical Adenocarcinoma	chr1:2311754-2312807	1053	eccDNA Atlas	WGS
Cervical Adenocarcinoma	chr1:2369517-2370093	576	eccDNA Atlas	WGS
Cervical Adenocarcinoma	chr1:2384417-2385122	705	eccDNA Atlas	WGS
Cervical Adenocarcinoma	chr1:2395629-2396258	629	eccDNA Atlas	WGS
Cervical Adenocarcinoma	chr1:2398249-2398942	693	eccDNA Atlas	WGS
Cervical Adenocarcinoma	chr1:2418697-2419062	365	eccDNA Atlas	WGS
Cervical Adenocarcinoma	chr1:2420992-2421314	322	eccDNA Atlas	WGS
Cervical Adenocarcinoma	chr1:2450298-2450565	267	eccDNA Atlas	WGS
Cervical Adenocarcinoma	chr1:2486016-2487448	1432	eccDNA Atlas	WGS
Cervical Adenocarcinoma	chr1:2490789-2491858	1069	eccDNA Atlas	WGS
Cervical Adenocarcinoma	chr1:2495096-2496975	1879	eccDNA Atlas	WGS
Cervical Adenocarcinoma	chr1:2527379-2527963	584	eccDNA Atlas	WGS
Cervical Adenocarcinoma	chr1:2529654-2529991	337	eccDNA Atlas	WGS
Cervical Adenocarcinoma	chr1:2544372-2544888	516	eccDNA Atlas	WGS
Cervical Adenocarcinoma	chr1:2563673-2564190	517	eccDNA Atlas	WGS
Cervical Adenocarcinoma	chr1:2713989-2714355	366	eccDNA Atlas	WGS
Cervical Adenocarcinoma	chr1:2727249-2727924	675	eccDNA Atlas	WGS
Cervical Adenocarcinoma	chr1:2748186-2748652	466	eccDNA Atlas	WGS
Cervical Adenocarcinoma	chr1:2778212-2779810	1598	eccDNA Atlas	WGS
Cervical Adenocarcinoma	chr1:2781663-2782408	745	eccDNA Atlas	WGS
Cervical Adenocarcinoma	chr1:2786711-2788414	1703	eccDNA Atlas	WGS
Cervical Adenocarcinoma	chr1:2791252-2791587	335	eccDNA Atlas	WGS
Cervical Adenocarcinoma	chr1:2791920-2793246	1326	eccDNA Atlas	WGS
Cervical Adenocarcinoma	chr1:2798551-2798862	311	eccDNA Atlas	WGS
Cervical Adenocarcinoma	chr1:2798676-2799584	908	eccDNA Atlas	WGS
Cervical Adenocarcinoma	chr1:2800673-2801029	356	eccDNA Atlas	WGS
Cervical Adenocarcinoma	chr1:2802336-2803088	752	eccDNA Atlas	WGS
Cervical Adenocarcinoma	chr1:2811060-2811415	355	eccDNA Atlas	WGS
Cervical Adenocarcinoma	chr1:2815985-2816309	324	eccDNA Atlas	WGS
Cervical Adenocarcinoma	chr1:2820613-2821434	821	eccDNA Atlas	WGS
Cervical Adenocarcinoma	chr1:2821204-2821723	519	eccDNA Atlas	WGS
Cervical Adenocarcinoma	chr1:2835083-2835455	372	eccDNA Atlas	WGS
Cervical Adenocarcinoma	chr1:2841864-2842945	1081	eccDNA Atlas	WGS
Cervical Adenocarcinoma	chr1:2853613-2853974	361	eccDNA Atlas	WGS
Cervical Adenocarcinoma	chr1:2864784-2865082	298	eccDNA Atlas	WGS
Cervical Adenocarcinoma	chr1:2887569-2887821	252	eccDNA Atlas	WGS
Cervical Adenocarcinoma	chr1:2889358-2889668	310	eccDNA Atlas	WGS
Cervical Adenocarcinoma	chr1:2889516-2890337	821	eccDNA Atlas	WGS
Cervical Adenocarcinoma	chr1:2889950-2890663	713	eccDNA Atlas	WGS
Cervical Adenocarcinoma	chr1:2890607-2890925	318	eccDNA Atlas	WGS
Cervical Adenocarcinoma	chr1:2931086-2931992	906	eccDNA Atlas	WGS
Cervical Adenocarcinoma	chr1:2938874-2939215	341	eccDNA Atlas	WGS
Cervical Adenocarcinoma	chr1:2953533-2953731	198	eccDNA Atlas	WGS
Cervical Adenocarcinoma	chr1:2993569-2993963	394	eccDNA Atlas	WGS
Cervical Adenocarcinoma	chr1:2994404-2995432	1028	eccDNA Atlas	WGS
Cervical Adenocarcinoma	chr1:3006296-3006840	544	eccDNA Atlas	WGS
Cervical Adenocarcinoma	chr1:3009463-3010031	568	eccDNA Atlas	WGS
Cervical Adenocarcinoma	chr1:3009612-3009827	215	eccDNA Atlas	WGS
Cervical Adenocarcinoma	chr1:3014207-3014606	399	eccDNA Atlas	WGS
Cervical Adenocarcinoma	chr1:3019534-3019834	300	eccDNA Atlas	WGS
Cervical Adenocarcinoma	chr1:3044198-3044584	386	eccDNA Atlas	WGS
Cervical Adenocarcinoma	chr1:3047477-3047676	199	eccDNA Atlas	WGS
Cervical Adenocarcinoma	chr1:3056161-3056526	365	eccDNA Atlas	WGS
Cervical Adenocarcinoma	chr1:3069312-3069717	405	eccDNA Atlas	WGS
Cervical Adenocarcinoma	chr1:3107714-3108454	740	eccDNA Atlas	WGS
Cervical Adenocarcinoma	chr1:3116219-3116565	346	eccDNA Atlas	WGS
Cervical Adenocarcinoma	chr1:3142501-3142876	375	eccDNA Atlas	WGS
Cervical Adenocarcinoma	chr1:3145040-3145368	328	eccDNA Atlas	WGS
Cervical Adenocarcinoma	chr1:3161112-3162030	918	eccDNA Atlas	WGS
Cervical Adenocarcinoma	chr1:3166748-3168025	1277	eccDNA Atlas	WGS
Cervical Adenocarcinoma	chr1:3175898-3176363	465	eccDNA Atlas	WGS
Cervical Adenocarcinoma	chr1:3177955-3178298	343	eccDNA Atlas	WGS
Cervical Adenocarcinoma	chr1:3211739-3212344	605	eccDNA Atlas	WGS
Cervical Adenocarcinoma	chr1:3238662-3239927	1265	eccDNA Atlas	WGS
Cervical Adenocarcinoma	chr1:3247688-3248795	1107	eccDNA Atlas	WGS
Cervical Adenocarcinoma	chr1:3255683-3257002	1319	eccDNA Atlas	WGS
Cervical Adenocarcinoma	chr1:3264183-3264733	550	eccDNA Atlas	WGS
Cervical Adenocarcinoma	chr1:3269218-3269579	361	eccDNA Atlas	WGS
Cervical Adenocarcinoma	chr1:3276960-3277287	327	eccDNA Atlas	WGS
Cervical Adenocarcinoma	chr1:3289531-3289907	376	eccDNA Atlas	WGS
Cervical Adenocarcinoma	chr1:3289557-3289910	353	eccDNA Atlas	WGS
Cervical Adenocarcinoma	chr1:3300811-3302625	1814	eccDNA Atlas	WGS
Cervical Adenocarcinoma	chr1:3303076-3303427	351	eccDNA Atlas	WGS
Cervical Adenocarcinoma	chr1:3305334-3306017	683	eccDNA Atlas	WGS
Cervical Adenocarcinoma	chr1:3305529-3306332	803	eccDNA Atlas	WGS
Cervical Adenocarcinoma	chr1:3324447-3324784	337	eccDNA Atlas	WGS
Cervical Adenocarcinoma	chr1:3324611-3324914	303	eccDNA Atlas	WGS
Cervical Adenocarcinoma	chr1:3346052-3346574	522	eccDNA Atlas	WGS
Cervical Adenocarcinoma	chr1:3357683-3358422	739	eccDNA Atlas	WGS
Cervical Adenocarcinoma	chr1:3376675-3377212	537	eccDNA Atlas	WGS
Cervical Adenocarcinoma	chr1:3378783-3379391	608	eccDNA Atlas	WGS
Cervical Adenocarcinoma	chr1:3382145-3383364	1219	eccDNA Atlas	WGS
Cervical Adenocarcinoma	chr1:3384208-3385518	1310	eccDNA Atlas	WGS
Cervical Adenocarcinoma	chr1:3389711-3390057	346	eccDNA Atlas	WGS
Cervical Adenocarcinoma	chr1:3396078-3397332	1254	eccDNA Atlas	WGS
Cervical Adenocarcinoma	chr1:3396404-3396763	359	eccDNA Atlas	WGS
Cervical Adenocarcinoma	chr1:3428218-3428573	355	eccDNA Atlas	WGS
Cervical Adenocarcinoma	chr1:3437898-3438998	1100	eccDNA Atlas	WGS
Cervical Adenocarcinoma	chr1:3444120-3444471	351	eccDNA Atlas	WGS
Cervical Adenocarcinoma	chr1:3453596-3454663	1067	eccDNA Atlas	WGS
Cervical Adenocarcinoma	chr1:3458662-3459036	374	eccDNA Atlas	WGS
Cervical Adenocarcinoma	chr1:3458951-3459312	361	eccDNA Atlas	WGS
Cervical Adenocarcinoma	chr1:3468961-3469340	379	eccDNA Atlas	WGS
Cervical Adenocarcinoma	chr1:3478103-3478487	384	eccDNA Atlas	WGS
Cervical Adenocarcinoma	chr1:3483121-3484339	1218	eccDNA Atlas	WGS
Cervical Adenocarcinoma	chr1:3486996-3487314	318	eccDNA Atlas	WGS
Cervical Adenocarcinoma	chr1:3487032-3487308	276	eccDNA Atlas	WGS
Cervical Adenocarcinoma	chr1:3512282-3512971	689	eccDNA Atlas	WGS
Cervical Adenocarcinoma	chr1:3515259-3515609	350	eccDNA Atlas	WGS
Cervical Adenocarcinoma	chr1:3529791-3530124	333	eccDNA Atlas	WGS
Cervical Adenocarcinoma	chr1:3533233-3534894	1661	eccDNA Atlas	WGS
Cervical Adenocarcinoma	chr1:3554727-3555085	358	eccDNA Atlas	WGS
Cervical Adenocarcinoma	chr1:3579057-3579405	348	eccDNA Atlas	WGS
Cervical Adenocarcinoma	chr1:3580473-3581768	1295	eccDNA Atlas	WGS
Cervical Adenocarcinoma	chr1:3604206-3604935	729	eccDNA Atlas	WGS
Cervical Adenocarcinoma	chr1:3619966-3620335	369	eccDNA Atlas	WGS
Cervical Adenocarcinoma	chr1:3637050-3637788	738	eccDNA Atlas	WGS
Cervical Adenocarcinoma	chr1:3637308-3638031	723	eccDNA Atlas	WGS
Cervical Adenocarcinoma	chr1:3648733-3650104	1371	eccDNA Atlas	WGS
Cervical Adenocarcinoma	chr1:3653182-3654142	960	eccDNA Atlas	WGS
Cervical Adenocarcinoma	chr1:3657925-3658835	910	eccDNA Atlas	WGS
Cervical Adenocarcinoma	chr1:3665027-3665990	963	eccDNA Atlas	WGS
Cervical Adenocarcinoma	chr1:3669463-3671163	1700	eccDNA Atlas	WGS
Cervical Adenocarcinoma	chr1:3670765-3671138	373	eccDNA Atlas	WGS
Cervical Adenocarcinoma	chr1:3671919-3673127	1208	eccDNA Atlas	WGS
Cervical Adenocarcinoma	chr1:3687564-3687922	358	eccDNA Atlas	WGS
Cervical Adenocarcinoma	chr1:3689640-3689969	329	eccDNA Atlas	WGS
Cervical Adenocarcinoma	chr1:3695279-3695622	343	eccDNA Atlas	WGS
Cervical Adenocarcinoma	chr1:3726367-3726780	413	eccDNA Atlas	WGS
Cervical Adenocarcinoma	chr1:3732905-3733612	707	eccDNA Atlas	WGS
Cervical Adenocarcinoma	chr1:3792326-3793723	1397	eccDNA Atlas	WGS
Cervical Adenocarcinoma	chr1:3797582-3797926	344	eccDNA Atlas	WGS
Cervical Adenocarcinoma	chr1:3800548-3800907	359	eccDNA Atlas	WGS
Cervical Adenocarcinoma	chr1:3827995-3828739	744	eccDNA Atlas	WGS
Cervical Adenocarcinoma	chr1:3832256-3832547	291	eccDNA Atlas	WGS
Cervical Adenocarcinoma	chr1:3835580-3836356	776	eccDNA Atlas	WGS
Cervical Adenocarcinoma	chr1:4005942-4006656	714	eccDNA Atlas	WGS
Cervical Adenocarcinoma	chr1:4077739-4078113	374	eccDNA Atlas	WGS
Cervical Adenocarcinoma	chr1:4115783-4116129	346	eccDNA Atlas	WGS
Cervical Adenocarcinoma	chr1:4118604-4118959	355	eccDNA Atlas	WGS
Cervical Adenocarcinoma	chr1:4122104-4123347	1243	eccDNA Atlas	WGS
Cervical Adenocarcinoma	chr1:4131863-4132193	330	eccDNA Atlas	WGS
Cervical Adenocarcinoma	chr1:4191178-4192662	1484	eccDNA Atlas	WGS
Cervical Adenocarcinoma	chr1:4209001-4209675	674	eccDNA Atlas	WGS
Cervical Adenocarcinoma	chr1:4277052-4278606	1554	eccDNA Atlas	WGS
Cervical Adenocarcinoma	chr1:4280757-4281136	379	eccDNA Atlas	WGS
Cervical Adenocarcinoma	chr1:4328569-4328938	369	eccDNA Atlas	WGS
Cervical Adenocarcinoma	chr1:4388418-4388783	365	eccDNA Atlas	WGS
Cervical Adenocarcinoma	chr1:4400462-4402067	1605	eccDNA Atlas	WGS
Cervical Adenocarcinoma	chr1:4411699-4412308	609	eccDNA Atlas	WGS
Cervical Adenocarcinoma	chr1:4570169-4570760	591	eccDNA Atlas	WGS
Cervical Adenocarcinoma	chr1:4644281-4645009	728	eccDNA Atlas	WGS
Cervical Adenocarcinoma	chr1:4655585-4656265	680	eccDNA Atlas	WGS
Cervical Adenocarcinoma	chr1:4675162-4675463	301	eccDNA Atlas	WGS
Cervical Adenocarcinoma	chr1:4683557-4685392	1835	eccDNA Atlas	WGS
Cervical Adenocarcinoma	chr1:4685040-4686270	1230	eccDNA Atlas	WGS
Cervical Adenocarcinoma	chr1:4685719-4686094	375	eccDNA Atlas	WGS
Cervical Adenocarcinoma	chr1:4689541-4690048	507	eccDNA Atlas	WGS
Cervical Adenocarcinoma	chr1:4696146-4698029	1883	eccDNA Atlas	WGS
Cervical Adenocarcinoma	chr1:4712958-4714354	1396	eccDNA Atlas	WGS
Cervical Adenocarcinoma	chr1:4733143-4733956	813	eccDNA Atlas	WGS
Cervical Adenocarcinoma	chr1:4741973-4742366	393	eccDNA Atlas	WGS
Cervical Adenocarcinoma	chr1:4746762-4747135	373	eccDNA Atlas	WGS
Cervical Adenocarcinoma	chr1:4778139-4779132	993	eccDNA Atlas	WGS
Cervical Adenocarcinoma	chr1:4781178-4781949	771	eccDNA Atlas	WGS
Cervical Adenocarcinoma	chr1:4788077-4788683	606	eccDNA Atlas	WGS
Cervical Adenocarcinoma	chr1:4793445-4794028	583	eccDNA Atlas	WGS
Cervical Adenocarcinoma	chr1:4802845-4803432	587	eccDNA Atlas	WGS
Cervical Adenocarcinoma	chr1:4830209-4831173	964	eccDNA Atlas	WGS
Cervical Adenocarcinoma	chr1:4838263-4839774	1511	eccDNA Atlas	WGS
Cervical Adenocarcinoma	chr1:4879386-4880476	1090	eccDNA Atlas	WGS
Cervical Adenocarcinoma	chr1:4987666-4989080	1414	eccDNA Atlas	WGS
Cervical Adenocarcinoma	chr1:4996212-4996791	579	eccDNA Atlas	WGS
Cervical Adenocarcinoma	chr1:5024710-5025481	771	eccDNA Atlas	WGS
Cervical Adenocarcinoma	chr1:5044785-5045843	1058	eccDNA Atlas	WGS
Cervical Adenocarcinoma	chr1:5045359-5046786	1427	eccDNA Atlas	WGS
Cervical Adenocarcinoma	chr1:5209861-5210608	747	eccDNA Atlas	WGS
Cervical Adenocarcinoma	chr1:5278640-5279387	747	eccDNA Atlas	WGS
Cervical Adenocarcinoma	chr1:5364840-5365962	1122	eccDNA Atlas	WGS
Cervical Adenocarcinoma	chr1:5372022-5373067	1045	eccDNA Atlas	WGS
Cervical Adenocarcinoma	chr1:5410306-5411809	1503	eccDNA Atlas	WGS
Cervical Adenocarcinoma	chr1:5422473-5423089	616	eccDNA Atlas	WGS
Cervical Adenocarcinoma	chr1:5427097-5427862	765	eccDNA Atlas	WGS
Cervical Adenocarcinoma	chr1:5476873-5477048	175	eccDNA Atlas	WGS
Cervical Adenocarcinoma	chr1:5483034-5483420	386	eccDNA Atlas	WGS
Cervical Adenocarcinoma	chr1:5552874-5553430	556	eccDNA Atlas	WGS
Cervical Adenocarcinoma	chr1:5573729-5574060	331	eccDNA Atlas	WGS
Cervical Adenocarcinoma	chr1:5657652-5658792	1140	eccDNA Atlas	WGS
Cervical Adenocarcinoma	chr1:5657742-5658515	773	eccDNA Atlas	WGS
Cervical Adenocarcinoma	chr1:5705678-5706068	390	eccDNA Atlas	WGS
Cervical Adenocarcinoma	chr1:5711309-5711973	664	eccDNA Atlas	WGS
Cervical Adenocarcinoma	chr1:5739570-5740457	887	eccDNA Atlas	WGS
Cervical Adenocarcinoma	chr1:5775891-5777743	1852	eccDNA Atlas	WGS
Cervical Adenocarcinoma	chr1:5793744-5794501	757	eccDNA Atlas	WGS
Cervical Adenocarcinoma	chr1:5854506-5854750	244	eccDNA Atlas	WGS
Cervical Adenocarcinoma	chr1:5854902-5855553	651	eccDNA Atlas	WGS
Cervical Adenocarcinoma	chr1:5866974-5867911	937	eccDNA Atlas	WGS
Cervical Adenocarcinoma	chr1:5872558-5873320	762	eccDNA Atlas	WGS
Cervical Adenocarcinoma	chr1:5892587-5893580	993	eccDNA Atlas	WGS
Cervical Adenocarcinoma	chr1:5892642-5893081	439	eccDNA Atlas	WGS
Cervical Adenocarcinoma	chr1:5899766-5900299	533	eccDNA Atlas	WGS
Cervical Adenocarcinoma	chr1:5902104-5902496	392	eccDNA Atlas	WGS
Cervical Adenocarcinoma	chr1:5910546-5911066	520	eccDNA Atlas	WGS
Cervical Adenocarcinoma	chr1:5927038-5927922	884	eccDNA Atlas	WGS
Cervical Adenocarcinoma	chr1:5967933-5968650	717	eccDNA Atlas	WGS
Cervical Adenocarcinoma	chr1:5978922-5979300	378	eccDNA Atlas	WGS
Cervical Adenocarcinoma	chr1:6027373-6027720	347	eccDNA Atlas	WGS
Cervical Adenocarcinoma	chr1:6032180-6032553	373	eccDNA Atlas	WGS
Cervical Adenocarcinoma	chr1:6056574-6056908	334	eccDNA Atlas	WGS
Cervical Adenocarcinoma	chr1:6056580-6056896	316	eccDNA Atlas	WGS
Cervical Adenocarcinoma	chr1:6056957-6057951	994	eccDNA Atlas	WGS
Cervical Adenocarcinoma	chr1:6078506-6080320	1814	eccDNA Atlas	WGS
Cervical Adenocarcinoma	chr1:6098641-6098974	333	eccDNA Atlas	WGS
Cervical Adenocarcinoma	chr1:6115705-6116870	1165	eccDNA Atlas	WGS
Cervical Adenocarcinoma	chr1:6116397-6117648	1251	eccDNA Atlas	WGS
Cervical Adenocarcinoma	chr1:6128974-6129354	380	eccDNA Atlas	WGS
Cervical Adenocarcinoma	chr1:6156120-6157091	971	eccDNA Atlas	WGS
Cervical Adenocarcinoma	chr1:6158639-6159753	1114	eccDNA Atlas	WGS
Cervical Adenocarcinoma	chr1:6165475-6165785	310	eccDNA Atlas	WGS
Cervical Adenocarcinoma	chr1:6181882-6182435	553	eccDNA Atlas	WGS
Cervical Adenocarcinoma	chr1:6190203-6190569	366	eccDNA Atlas	WGS
Cervical Adenocarcinoma	chr1:6207195-6207525	330	eccDNA Atlas	WGS
Cervical Adenocarcinoma	chr1:6208956-6209315	359	eccDNA Atlas	WGS
Cervical Adenocarcinoma	chr1:6223760-6224346	586	eccDNA Atlas	WGS
Cervical Adenocarcinoma	chr1:6225843-6226182	339	eccDNA Atlas	WGS
Cervical Adenocarcinoma	chr1:6270195-6270853	658	eccDNA Atlas	WGS
Cervical Adenocarcinoma	chr1:6311215-6311589	374	eccDNA Atlas	WGS
Cervical Adenocarcinoma	chr1:6322934-6323701	767	eccDNA Atlas	WGS
Cervical Adenocarcinoma	chr1:6329942-6330283	341	eccDNA Atlas	WGS
Cervical Adenocarcinoma	chr1:6340552-6340853	301	eccDNA Atlas	WGS
Cervical Adenocarcinoma	chr1:6340576-6340897	321	eccDNA Atlas	WGS
Cervical Adenocarcinoma	chr1:6343048-6343427	379	eccDNA Atlas	WGS
Cervical Adenocarcinoma	chr1:6380164-6381398	1234	eccDNA Atlas	WGS
Cervical Adenocarcinoma	chr1:6386020-6387066	1046	eccDNA Atlas	WGS
Cervical Adenocarcinoma	chr1:6434375-6434729	354	eccDNA Atlas	WGS
Cervical Adenocarcinoma	chr1:6446045-6447110	1065	eccDNA Atlas	WGS
Cervical Adenocarcinoma	chr1:6462022-6462899	877	eccDNA Atlas	WGS
Cervical Adenocarcinoma	chr1:6492254-6492782	528	eccDNA Atlas	WGS
Cervical Adenocarcinoma	chr1:6495250-6495587	337	eccDNA Atlas	WGS
Cervical Adenocarcinoma	chr1:6501617-6502095	478	eccDNA Atlas	WGS
Cervical Adenocarcinoma	chr1:6548802-6549439	637	eccDNA Atlas	WGS
Cervical Adenocarcinoma	chr1:6556350-6556726	376	eccDNA Atlas	WGS
Cervical Adenocarcinoma	chr1:6556416-6557111	695	eccDNA Atlas	WGS
Cervical Adenocarcinoma	chr1:6566095-6566424	329	eccDNA Atlas	WGS
Cervical Adenocarcinoma	chr1:6569228-6569564	336	eccDNA Atlas	WGS
Cervical Adenocarcinoma	chr1:6572505-6572845	340	eccDNA Atlas	WGS
Cervical Adenocarcinoma	chr1:6575847-6576415	568	eccDNA Atlas	WGS
Cervical Adenocarcinoma	chr1:6627295-6628061	766	eccDNA Atlas	WGS
Cervical Adenocarcinoma	chr1:6627769-6627983	214	eccDNA Atlas	WGS
Cervical Adenocarcinoma	chr1:6646920-6647999	1079	eccDNA Atlas	WGS
Cervical Adenocarcinoma	chr1:6647176-6647512	336	eccDNA Atlas	WGS
Cervical Adenocarcinoma	chr1:6648592-6649687	1095	eccDNA Atlas	WGS
Cervical Adenocarcinoma	chr1:6652054-6652357	303	eccDNA Atlas	WGS
Cervical Adenocarcinoma	chr1:6681961-6682982	1021	eccDNA Atlas	WGS
Cervical Adenocarcinoma	chr1:6696148-6696836	688	eccDNA Atlas	WGS
Cervical Adenocarcinoma	chr1:6746490-6746694	204	eccDNA Atlas	WGS
Cervical Adenocarcinoma	chr1:6778597-6779668	1071	eccDNA Atlas	WGS
Cervical Adenocarcinoma	chr1:6801513-6801882	369	eccDNA Atlas	WGS
Cervical Adenocarcinoma	chr1:6840006-6841287	1281	eccDNA Atlas	WGS
Cervical Adenocarcinoma	chr1:6901927-6902297	370	eccDNA Atlas	WGS
Cervical Adenocarcinoma	chr1:6973028-6973359	331	eccDNA Atlas	WGS
Cervical Adenocarcinoma	chr1:6973122-6974097	975	eccDNA Atlas	WGS
Cervical Adenocarcinoma	chr1:7009935-7010619	684	eccDNA Atlas	WGS
Cervical Adenocarcinoma	chr1:7042608-7043346	738	eccDNA Atlas	WGS
Cervical Adenocarcinoma	chr1:7069691-7070226	535	eccDNA Atlas	WGS
Cervical Adenocarcinoma	chr1:7075869-7076242	373	eccDNA Atlas	WGS
Cervical Adenocarcinoma	chr1:7079192-7079712	520	eccDNA Atlas	WGS
Cervical Adenocarcinoma	chr1:7153351-7153721	370	eccDNA Atlas	WGS
Cervical Adenocarcinoma	chr1:7184607-7185407	800	eccDNA Atlas	WGS
Cervical Adenocarcinoma	chr1:7211123-7212540	1417	eccDNA Atlas	WGS
Cervical Adenocarcinoma	chr1:7211376-7211929	553	eccDNA Atlas	WGS
Cervical Adenocarcinoma	chr1:7280304-7280674	370	eccDNA Atlas	WGS
Cervical Adenocarcinoma	chr1:7280398-7280629	231	eccDNA Atlas	WGS
Cervical Adenocarcinoma	chr1:7290529-7290889	360	eccDNA Atlas	WGS
Cervical Adenocarcinoma	chr1:7312592-7313191	599	eccDNA Atlas	WGS
Cervical Adenocarcinoma	chr1:7318886-7320303	1417	eccDNA Atlas	WGS
Cervical Adenocarcinoma	chr1:7319336-7320110	774	eccDNA Atlas	WGS
Cervical Adenocarcinoma	chr1:7344826-7345192	366	eccDNA Atlas	WGS
Cervical Adenocarcinoma	chr1:7344948-7345666	718	eccDNA Atlas	WGS
Cervical Adenocarcinoma	chr1:7350652-7351417	765	eccDNA Atlas	WGS
Cervical Adenocarcinoma	chr1:7353094-7353659	565	eccDNA Atlas	WGS
Cervical Adenocarcinoma	chr1:7402289-7402634	345	eccDNA Atlas	WGS
Cervical Adenocarcinoma	chr1:7411256-7411777	521	eccDNA Atlas	WGS
Cervical Adenocarcinoma	chr1:7416356-7417476	1120	eccDNA Atlas	WGS
Cervical Adenocarcinoma	chr1:7424873-7425417	544	eccDNA Atlas	WGS
Cervical Adenocarcinoma	chr1:7432786-7433871	1085	eccDNA Atlas	WGS
Cervical Adenocarcinoma	chr1:7445618-7445920	302	eccDNA Atlas	WGS
Cervical Adenocarcinoma	chr1:7488244-7489084	840	eccDNA Atlas	WGS
Cervical Adenocarcinoma	chr1:7499996-7500575	579	eccDNA Atlas	WGS
Cervical Adenocarcinoma	chr1:7532199-7532545	346	eccDNA Atlas	WGS
Cervical Adenocarcinoma	chr1:7536570-7537304	734	eccDNA Atlas	WGS
Cervical Adenocarcinoma	chr1:7551760-7552340	580	eccDNA Atlas	WGS
Cervical Adenocarcinoma	chr1:7554986-7555932	946	eccDNA Atlas	WGS
Cervical Adenocarcinoma	chr1:7557155-7557503	348	eccDNA Atlas	WGS
Cervical Adenocarcinoma	chr1:7560878-7561624	746	eccDNA Atlas	WGS
Cervical Adenocarcinoma	chr1:7561083-7561423	340	eccDNA Atlas	WGS
Cervical Adenocarcinoma	chr1:7574205-7575767	1562	eccDNA Atlas	WGS
Cervical Adenocarcinoma	chr1:7574596-7574913	317	eccDNA Atlas	WGS
Cervical Adenocarcinoma	chr1:7576713-7577669	956	eccDNA Atlas	WGS
Cervical Adenocarcinoma	chr1:7591353-7591875	522	eccDNA Atlas	WGS
Cervical Adenocarcinoma	chr1:7593290-7594046	756	eccDNA Atlas	WGS
Cervical Adenocarcinoma	chr1:7595270-7595536	266	eccDNA Atlas	WGS
Cervical Adenocarcinoma	chr1:7595276-7595663	387	eccDNA Atlas	WGS
Cervical Adenocarcinoma	chr1:7615169-7615927	758	eccDNA Atlas	WGS
Cervical Adenocarcinoma	chr1:7632976-7634134	1158	eccDNA Atlas	WGS
Cervical Adenocarcinoma	chr1:7641371-7642912	1541	eccDNA Atlas	WGS
Cervical Adenocarcinoma	chr1:7649498-7650049	551	eccDNA Atlas	WGS
Cervical Adenocarcinoma	chr1:7682016-7683106	1090	eccDNA Atlas	WGS
Cervical Adenocarcinoma	chr1:7686510-7686846	336	eccDNA Atlas	WGS
Cervical Adenocarcinoma	chr1:7689015-7689404	389	eccDNA Atlas	WGS
Cervical Adenocarcinoma	chr1:7693037-7693882	845	eccDNA Atlas	WGS
Cervical Adenocarcinoma	chr1:7733255-7733626	371	eccDNA Atlas	WGS
Cervical Adenocarcinoma	chr1:7736998-7737339	341	eccDNA Atlas	WGS
Cervical Adenocarcinoma	chr1:7740550-7741167	617	eccDNA Atlas	WGS
Cervical Adenocarcinoma	chr1:7742138-7743342	1204	eccDNA Atlas	WGS
Cervical Adenocarcinoma	chr1:7742508-7742846	338	eccDNA Atlas	WGS
Cervical Adenocarcinoma	chr1:7792388-7792784	396	eccDNA Atlas	WGS
Cervical Adenocarcinoma	chr1:7796345-7796700	355	eccDNA Atlas	WGS
Cervical Adenocarcinoma	chr1:7803442-7803843	401	eccDNA Atlas	WGS
Cervical Adenocarcinoma	chr1:7836517-7837227	710	eccDNA Atlas	WGS
Cervical Adenocarcinoma	chr1:7845327-7846346	1019	eccDNA Atlas	WGS
Cervical Adenocarcinoma	chr1:7908662-7909179	517	eccDNA Atlas	WGS
Cervical Adenocarcinoma	chr1:7955137-7955874	737	eccDNA Atlas	WGS
Cervical Adenocarcinoma	chr1:8064081-8064495	414	eccDNA Atlas	WGS
Cervical Adenocarcinoma	chr1:8153720-8154805	1085	eccDNA Atlas	WGS
Cervical Adenocarcinoma	chr1:8154315-8154997	682	eccDNA Atlas	WGS
Cervical Adenocarcinoma	chr1:8261971-8262283	312	eccDNA Atlas	WGS
Cervical Adenocarcinoma	chr1:8317170-8317355	185	eccDNA Atlas	WGS
Cervical Adenocarcinoma	chr1:8330721-8331378	657	eccDNA Atlas	WGS
Cervical Adenocarcinoma	chr1:8384660-8385739	1079	eccDNA Atlas	WGS
Cervical Adenocarcinoma	chr1:8389543-8389902	359	eccDNA Atlas	WGS
Cervical Adenocarcinoma	chr1:8412477-8414018	1541	eccDNA Atlas	WGS
Cervical Adenocarcinoma	chr1:8432784-8433094	310	eccDNA Atlas	WGS
Cervical Adenocarcinoma	chr1:8854819-8855038	219	eccDNA Atlas	WGS
Cervical Adenocarcinoma	chr1:8907823-8909111	1288	eccDNA Atlas	WGS
Cervical Adenocarcinoma	chr1:9008223-9008304	81	eccDNA Atlas	WGS
Cervical Adenocarcinoma	chr1:9050061-9052058	1997	eccDNA Atlas	WGS
Cervical Adenocarcinoma	chr1:9101478-9101830	352	eccDNA Atlas	WGS
Cervical Adenocarcinoma	chr1:9172845-9173723	878	eccDNA Atlas	WGS
Cervical Adenocarcinoma	chr1:9238520-9239843	1323	eccDNA Atlas	WGS
Cervical Adenocarcinoma	chr1:9276895-9277254	359	eccDNA Atlas	WGS
Cervical Adenocarcinoma	chr1:9321165-9322353	1188	eccDNA Atlas	WGS
Cervical Adenocarcinoma	chr1:9322917-9323282	365	eccDNA Atlas	WGS
Cervical Adenocarcinoma	chr1:9375145-9375458	313	eccDNA Atlas	WGS
Cervical Adenocarcinoma	chr1:9380778-9381884	1106	eccDNA Atlas	WGS
Cervical Adenocarcinoma	chr1:9381763-9382724	961	eccDNA Atlas	WGS
Cervical Adenocarcinoma	chr1:9386784-9388110	1326	eccDNA Atlas	WGS
Cervical Adenocarcinoma	chr1:9417565-9417906	341	eccDNA Atlas	WGS
Cervical Adenocarcinoma	chr1:9417913-9418336	423	eccDNA Atlas	WGS
Cervical Adenocarcinoma	chr1:9422179-9423357	1178	eccDNA Atlas	WGS
Cervical Adenocarcinoma	chr1:9422508-9423472	964	eccDNA Atlas	WGS
Cervical Adenocarcinoma	chr1:9446058-9446399	341	eccDNA Atlas	WGS
Cervical Adenocarcinoma	chr1:9464055-9464952	897	eccDNA Atlas	WGS
Cervical Adenocarcinoma	chr1:9464606-9464949	343	eccDNA Atlas	WGS
Cervical Adenocarcinoma	chr1:9475877-9477144	1267	eccDNA Atlas	WGS
Cervical Adenocarcinoma	chr1:9483264-9484346	1082	eccDNA Atlas	WGS
Cervical Adenocarcinoma	chr1:9529362-9529659	297	eccDNA Atlas	WGS
Cervical Adenocarcinoma	chr1:9532482-9533612	1130	eccDNA Atlas	WGS
Cervical Adenocarcinoma	chr1:9580039-9580764	725	eccDNA Atlas	WGS
Cervical Adenocarcinoma	chr1:9658140-9659347	1207	eccDNA Atlas	WGS
Cervical Adenocarcinoma	chr1:9669379-9669911	532	eccDNA Atlas	WGS
Cervical Adenocarcinoma	chr1:9673728-9674238	510	eccDNA Atlas	WGS
Cervical Adenocarcinoma	chr1:9692366-9692704	338	eccDNA Atlas	WGS
Cervical Adenocarcinoma	chr1:9710451-9712415	1964	eccDNA Atlas	WGS
Cervical Adenocarcinoma	chr1:9777289-9777981	692	eccDNA Atlas	WGS
Cervical Adenocarcinoma	chr1:9786983-9787720	737	eccDNA Atlas	WGS
Cervical Adenocarcinoma	chr1:9792842-9794002	1160	eccDNA Atlas	WGS
Cervical Adenocarcinoma	chr1:9794961-9795659	698	eccDNA Atlas	WGS
Cervical Adenocarcinoma	chr1:9795000-9795753	753	eccDNA Atlas	WGS
Cervical Adenocarcinoma	chr1:9795427-9796161	734	eccDNA Atlas	WGS
Cervical Adenocarcinoma	chr1:9795937-9796175	238	eccDNA Atlas	WGS
Cervical Adenocarcinoma	chr1:9885014-9885294	280	eccDNA Atlas	WGS
Cervical Adenocarcinoma	chr1:9921020-9921754	734	eccDNA Atlas	WGS
Cervical Adenocarcinoma	chr1:9960817-9962756	1939	eccDNA Atlas	WGS
Cervical Adenocarcinoma	chr1:9962354-9962769	415	eccDNA Atlas	WGS
Cervical Adenocarcinoma	chr1:10216601-10218202	1601	eccDNA Atlas	WGS
Cervical Adenocarcinoma	chr1:10260528-10261776	1248	eccDNA Atlas	WGS
Cervical Adenocarcinoma	chr1:10343695-10344947	1252	eccDNA Atlas	WGS
Cervical Adenocarcinoma	chr1:10391401-10392456	1055	eccDNA Atlas	WGS
Cervical Adenocarcinoma	chr1:10439864-10441158	1294	eccDNA Atlas	WGS
Cervical Adenocarcinoma	chr1:10448870-10449569	699	eccDNA Atlas	WGS
Cervical Adenocarcinoma	chr1:10462488-10462629	141	eccDNA Atlas	WGS
Cervical Adenocarcinoma	chr1:10481831-10482363	532	eccDNA Atlas	WGS
Cervical Adenocarcinoma	chr1:10492669-10493291	622	eccDNA Atlas	WGS
Cervical Adenocarcinoma	chr1:10520172-10520436	264	eccDNA Atlas	WGS
Cervical Adenocarcinoma	chr1:10560638-10560941	303	eccDNA Atlas	WGS
Cervical Adenocarcinoma	chr1:10658305-10658650	345	eccDNA Atlas	WGS
Cervical Adenocarcinoma	chr1:10663407-10664138	731	eccDNA Atlas	WGS
Cervical Adenocarcinoma	chr1:10723082-10724201	1119	eccDNA Atlas	WGS
Cervical Adenocarcinoma	chr1:10739048-10740556	1508	eccDNA Atlas	WGS
Cervical Adenocarcinoma	chr1:10743786-10744596	810	eccDNA Atlas	WGS
Cervical Adenocarcinoma	chr1:10777964-10778328	364	eccDNA Atlas	WGS
Cervical Adenocarcinoma	chr1:10785089-10787048	1959	eccDNA Atlas	WGS
Cervical Adenocarcinoma	chr1:10808880-10810371	1491	eccDNA Atlas	WGS
Cervical Adenocarcinoma	chr1:10822919-10823439	520	eccDNA Atlas	WGS
Cervical Adenocarcinoma	chr1:10844122-10844424	302	eccDNA Atlas	WGS
Cervical Adenocarcinoma	chr1:10870856-10871206	350	eccDNA Atlas	WGS
Cervical Adenocarcinoma	chr1:10870863-10871213	350	eccDNA Atlas	WGS
Cervical Adenocarcinoma	chr1:10876541-10877225	684	eccDNA Atlas	WGS
Cervical Adenocarcinoma	chr1:10894350-10894397	47	eccDNA Atlas	WGS
Cervical Adenocarcinoma	chr1:10898447-10898797	350	eccDNA Atlas	WGS
Cervical Adenocarcinoma	chr1:10926496-10926831	335	eccDNA Atlas	WGS
Cervical Adenocarcinoma	chr1:10929193-10930170	977	eccDNA Atlas	WGS
Cervical Adenocarcinoma	chr1:10929383-10929594	211	eccDNA Atlas	WGS
Cervical Adenocarcinoma	chr1:10939010-10940476	1466	eccDNA Atlas	WGS
Cervical Adenocarcinoma	chr1:10964377-10964560	183	eccDNA Atlas	WGS
Cervical Adenocarcinoma	chr1:10971642-10972581	939	eccDNA Atlas	WGS
Cervical Adenocarcinoma	chr1:10972460-10972736	276	eccDNA Atlas	WGS
Cervical Adenocarcinoma	chr1:10973431-10975373	1942	eccDNA Atlas	WGS
Cervical Adenocarcinoma	chr1:11004196-11006055	1859	eccDNA Atlas	WGS
Cervical Adenocarcinoma	chr1:11004780-11005521	741	eccDNA Atlas	WGS
Cervical Adenocarcinoma	chr1:11039392-11039642	250	eccDNA Atlas	WGS
Cervical Adenocarcinoma	chr1:11071792-11072139	347	eccDNA Atlas	WGS
Cervical Adenocarcinoma	chr1:11098599-11098888	289	eccDNA Atlas	WGS
Cervical Adenocarcinoma	chr1:11104089-11104986	897	eccDNA Atlas	WGS
Cervical Adenocarcinoma	chr1:11104636-11105011	375	eccDNA Atlas	WGS
Cervical Adenocarcinoma	chr1:11112772-11113087	315	eccDNA Atlas	WGS
Cervical Adenocarcinoma	chr1:11118402-11119871	1469	eccDNA Atlas	WGS
Cervical Adenocarcinoma	chr1:11120798-11122256	1458	eccDNA Atlas	WGS
Cervical Adenocarcinoma	chr1:11127891-11128256	365	eccDNA Atlas	WGS
Cervical Adenocarcinoma	chr1:11151724-11152061	337	eccDNA Atlas	WGS
Cervical Adenocarcinoma	chr1:11190455-11191148	693	eccDNA Atlas	WGS
Cervical Adenocarcinoma	chr1:11248790-11249937	1147	eccDNA Atlas	WGS
Cervical Adenocarcinoma	chr1:11275261-11275565	304	eccDNA Atlas	WGS
Cervical Adenocarcinoma	chr1:11297921-11298269	348	eccDNA Atlas	WGS
Cervical Adenocarcinoma	chr1:11333436-11333780	344	eccDNA Atlas	WGS
Cervical Adenocarcinoma	chr1:11347119-11348405	1286	eccDNA Atlas	WGS
Cervical Adenocarcinoma	chr1:11378359-11379713	1354	eccDNA Atlas	WGS
Cervical Adenocarcinoma	chr1:11378818-11379622	804	eccDNA Atlas	WGS
Cervical Adenocarcinoma	chr1:11386950-11387258	308	eccDNA Atlas	WGS
Cervical Adenocarcinoma	chr1:11391371-11392119	748	eccDNA Atlas	WGS
Cervical Adenocarcinoma	chr1:11401941-11402690	749	eccDNA Atlas	WGS
Cervical Adenocarcinoma	chr1:11412528-11413455	927	eccDNA Atlas	WGS
Cervical Adenocarcinoma	chr1:11417803-11418891	1088	eccDNA Atlas	WGS
Cervical Adenocarcinoma	chr1:11482417-11482767	350	eccDNA Atlas	WGS
Cervical Adenocarcinoma	chr1:11487899-11488817	918	eccDNA Atlas	WGS
Cervical Adenocarcinoma	chr1:11509135-11509599	464	eccDNA Atlas	WGS
Cervical Adenocarcinoma	chr1:11510755-11511331	576	eccDNA Atlas	WGS
Cervical Adenocarcinoma	chr1:11522593-11523367	774	eccDNA Atlas	WGS
Cervical Adenocarcinoma	chr1:11554055-11555159	1104	eccDNA Atlas	WGS
Cervical Adenocarcinoma	chr1:11563160-11563905	745	eccDNA Atlas	WGS
Cervical Adenocarcinoma	chr1:11577015-11578360	1345	eccDNA Atlas	WGS
Cervical Adenocarcinoma	chr1:11597095-11597446	351	eccDNA Atlas	WGS
Cervical Adenocarcinoma	chr1:11646135-11646692	557	eccDNA Atlas	WGS
Cervical Adenocarcinoma	chr1:11649687-11650596	909	eccDNA Atlas	WGS
Cervical Adenocarcinoma	chr1:11682378-11683918	1540	eccDNA Atlas	WGS
Cervical Adenocarcinoma	chr1:11733106-11733472	366	eccDNA Atlas	WGS
Cervical Adenocarcinoma	chr1:11752756-11754075	1319	eccDNA Atlas	WGS
Cervical Adenocarcinoma	chr1:11753607-11754772	1165	eccDNA Atlas	WGS
Cervical Adenocarcinoma	chr1:11780269-11781409	1140	eccDNA Atlas	WGS
Cervical Adenocarcinoma	chr1:11800435-11801167	732	eccDNA Atlas	WGS
Cervical Adenocarcinoma	chr1:11807966-11808273	307	eccDNA Atlas	WGS
Cervical Adenocarcinoma	chr1:11826547-11827234	687	eccDNA Atlas	WGS
Cervical Adenocarcinoma	chr1:11834963-11835636	673	eccDNA Atlas	WGS
Cervical Adenocarcinoma	chr1:11837092-11837400	308	eccDNA Atlas	WGS
Cervical Adenocarcinoma	chr1:11846948-11847307	359	eccDNA Atlas	WGS
Cervical Adenocarcinoma	chr1:11851162-11851464	302	eccDNA Atlas	WGS
Cervical Adenocarcinoma	chr1:11855853-11856906	1053	eccDNA Atlas	WGS
Cervical Adenocarcinoma	chr1:11863366-11863666	300	eccDNA Atlas	WGS
Cervical Adenocarcinoma	chr1:11882718-11883038	320	eccDNA Atlas	WGS
Cervical Adenocarcinoma	chr1:11946500-11947980	1480	eccDNA Atlas	WGS
Cervical Adenocarcinoma	chr1:11959419-11959765	346	eccDNA Atlas	WGS
Cervical Adenocarcinoma	chr1:12009122-12009808	686	eccDNA Atlas	WGS
Cervical Adenocarcinoma	chr1:12032795-12033144	349	eccDNA Atlas	WGS
Cervical Adenocarcinoma	chr1:12034348-12034696	348	eccDNA Atlas	WGS
Cervical Adenocarcinoma	chr1:12062998-12064094	1096	eccDNA Atlas	WGS
Cervical Adenocarcinoma	chr1:12071756-12072145	389	eccDNA Atlas	WGS
Cervical Adenocarcinoma	chr1:12088360-12088914	554	eccDNA Atlas	WGS
Cervical Adenocarcinoma	chr1:12097965-12098521	556	eccDNA Atlas	WGS
Cervical Adenocarcinoma	chr1:12107629-12109443	1814	eccDNA Atlas	WGS
Cervical Adenocarcinoma	chr1:12171245-12172160	915	eccDNA Atlas	WGS
Cervical Adenocarcinoma	chr1:12186964-12188254	1290	eccDNA Atlas	WGS
Cervical Adenocarcinoma	chr1:12187151-12187825	674	eccDNA Atlas	WGS
Cervical Adenocarcinoma	chr1:12198053-12198925	872	eccDNA Atlas	WGS
Cervical Adenocarcinoma	chr1:12236949-12237969	1020	eccDNA Atlas	WGS
Cervical Adenocarcinoma	chr1:12275669-12276069	400	eccDNA Atlas	WGS
Cervical Adenocarcinoma	chr1:12387333-12387684	351	eccDNA Atlas	WGS
Cervical Adenocarcinoma	chr1:12514675-12514987	312	eccDNA Atlas	WGS
Cervical Adenocarcinoma	chr1:12541217-12541953	736	eccDNA Atlas	WGS
Cervical Adenocarcinoma	chr1:12571103-12571930	827	eccDNA Atlas	WGS
Cervical Adenocarcinoma	chr1:12608212-12609732	1520	eccDNA Atlas	WGS
Cervical Adenocarcinoma	chr1:12616327-12616439	112	eccDNA Atlas	WGS
Cervical Adenocarcinoma	chr1:12625676-12626057	381	eccDNA Atlas	WGS
Cervical Adenocarcinoma	chr1:12627479-12628649	1170	eccDNA Atlas	WGS
Cervical Adenocarcinoma	chr1:12640460-12641329	869	eccDNA Atlas	WGS
Cervical Adenocarcinoma	chr1:12675309-12676304	995	eccDNA Atlas	WGS
Cervical Adenocarcinoma	chr1:12678743-12680157	1414	eccDNA Atlas	WGS
Cervical Adenocarcinoma	chr1:12679296-12680396	1100	eccDNA Atlas	WGS
Cervical Adenocarcinoma	chr1:12680485-12681481	996	eccDNA Atlas	WGS
Cervical Adenocarcinoma	chr1:12696474-12697188	714	eccDNA Atlas	WGS
Cervical Adenocarcinoma	chr1:12725645-12726373	728	eccDNA Atlas	WGS
Cervical Adenocarcinoma	chr1:12785196-12785529	333	eccDNA Atlas	WGS
Cervical Adenocarcinoma	chr1:13903629-13903985	356	eccDNA Atlas	WGS
Cervical Adenocarcinoma	chr1:13911142-13912761	1619	eccDNA Atlas	WGS
Cervical Adenocarcinoma	chr1:13972193-13973497	1304	eccDNA Atlas	WGS
Cervical Adenocarcinoma	chr1:14131400-14132679	1279	eccDNA Atlas	WGS
Cervical Adenocarcinoma	chr1:14142179-14142900	721	eccDNA Atlas	WGS
Cervical Adenocarcinoma	chr1:14153521-14154074	553	eccDNA Atlas	WGS
Cervical Adenocarcinoma	chr1:14199371-14199719	348	eccDNA Atlas	WGS
Cervical Adenocarcinoma	chr1:14210172-14210669	497	eccDNA Atlas	WGS
Cervical Adenocarcinoma	chr1:14240192-14241659	1467	eccDNA Atlas	WGS
Cervical Adenocarcinoma	chr1:14241689-14243170	1481	eccDNA Atlas	WGS
Cervical Adenocarcinoma	chr1:14259287-14260491	1204	eccDNA Atlas	WGS
Cervical Adenocarcinoma	chr1:14407142-14408093	951	eccDNA Atlas	WGS
Cervical Adenocarcinoma	chr1:14429764-14430716	952	eccDNA Atlas	WGS
Cervical Adenocarcinoma	chr1:14442696-14443238	542	eccDNA Atlas	WGS
Cervical Adenocarcinoma	chr1:14454675-14455431	756	eccDNA Atlas	WGS
Cervical Adenocarcinoma	chr1:14535756-14537288	1532	eccDNA Atlas	WGS
Cervical Adenocarcinoma	chr1:14563680-14564048	368	eccDNA Atlas	WGS
Cervical Adenocarcinoma	chr1:14587692-14588636	944	eccDNA Atlas	WGS
Cervical Adenocarcinoma	chr1:14631826-14632759	933	eccDNA Atlas	WGS
Cervical Adenocarcinoma	chr1:14751616-14751834	218	eccDNA Atlas	WGS
Cervical Adenocarcinoma	chr1:14771866-14772726	860	eccDNA Atlas	WGS
Cervical Adenocarcinoma	chr1:14781202-14782782	1580	eccDNA Atlas	WGS
Cervical Adenocarcinoma	chr1:14814180-14815582	1402	eccDNA Atlas	WGS
Cervical Adenocarcinoma	chr1:14973400-14974494	1094	eccDNA Atlas	WGS
Cervical Adenocarcinoma	chr1:14999666-15000026	360	eccDNA Atlas	WGS
Cervical Adenocarcinoma	chr1:15003608-15004159	551	eccDNA Atlas	WGS
Cervical Adenocarcinoma	chr1:15028000-15028324	324	eccDNA Atlas	WGS
Cervical Adenocarcinoma	chr1:15039509-15040165	656	eccDNA Atlas	WGS
Cervical Adenocarcinoma	chr1:15057247-15058108	861	eccDNA Atlas	WGS
Cervical Adenocarcinoma	chr1:15119732-15120794	1062	eccDNA Atlas	WGS
Cervical Adenocarcinoma	chr1:15152825-15153726	901	eccDNA Atlas	WGS
Cervical Adenocarcinoma	chr1:15196438-15196772	334	eccDNA Atlas	WGS
Cervical Adenocarcinoma	chr1:15260660-15261794	1134	eccDNA Atlas	WGS
Cervical Adenocarcinoma	chr1:15266531-15267888	1357	eccDNA Atlas	WGS
Cervical Adenocarcinoma	chr1:15312745-15312935	190	eccDNA Atlas	WGS
Cervical Adenocarcinoma	chr1:15312889-15314016	1127	eccDNA Atlas	WGS
Cervical Adenocarcinoma	chr1:15325340-15326122	782	eccDNA Atlas	WGS
Cervical Adenocarcinoma	chr1:15330649-15330985	336	eccDNA Atlas	WGS
Cervical Adenocarcinoma	chr1:15348261-15350044	1783	eccDNA Atlas	WGS
Cervical Adenocarcinoma	chr1:15356124-15357074	950	eccDNA Atlas	WGS
Cervical Adenocarcinoma	chr1:15356722-15357451	729	eccDNA Atlas	WGS
Cervical Adenocarcinoma	chr1:15369070-15369805	735	eccDNA Atlas	WGS
Cervical Adenocarcinoma	chr1:15369161-15369516	355	eccDNA Atlas	WGS
Cervical Adenocarcinoma	chr1:15374364-15374721	357	eccDNA Atlas	WGS
Cervical Adenocarcinoma	chr1:15386263-15387373	1110	eccDNA Atlas	WGS
Cervical Adenocarcinoma	chr1:15390746-15391262	516	eccDNA Atlas	WGS
Cervical Adenocarcinoma	chr1:15400341-15400695	354	eccDNA Atlas	WGS
Cervical Adenocarcinoma	chr1:15400437-15401068	631	eccDNA Atlas	WGS
Cervical Adenocarcinoma	chr1:15438341-15438573	232	eccDNA Atlas	WGS
Cervical Adenocarcinoma	chr1:15466478-15466686	208	eccDNA Atlas	WGS
Cervical Adenocarcinoma	chr1:15478578-15480077	1499	eccDNA Atlas	WGS
Cervical Adenocarcinoma	chr1:15482559-15483316	757	eccDNA Atlas	WGS
Cervical Adenocarcinoma	chr1:15533236-15533930	694	eccDNA Atlas	WGS
Cervical Adenocarcinoma	chr1:15562774-15563466	692	eccDNA Atlas	WGS
Cervical Adenocarcinoma	chr1:15623042-15623380	338	eccDNA Atlas	WGS
Cervical Adenocarcinoma	chr1:15696176-15697484	1308	eccDNA Atlas	WGS
Cervical Adenocarcinoma	chr1:15696530-15697582	1052	eccDNA Atlas	WGS
Cervical Adenocarcinoma	chr1:15698556-15699135	579	eccDNA Atlas	WGS
Cervical Adenocarcinoma	chr1:15712540-15713249	709	eccDNA Atlas	WGS
Cervical Adenocarcinoma	chr1:15720710-15721076	366	eccDNA Atlas	WGS
Cervical Adenocarcinoma	chr1:15735112-15735498	386	eccDNA Atlas	WGS
Cervical Adenocarcinoma	chr1:15756137-15756586	449	eccDNA Atlas	WGS
Cervical Adenocarcinoma	chr1:15773841-15774614	773	eccDNA Atlas	WGS
Cervical Adenocarcinoma	chr1:15808825-15809629	804	eccDNA Atlas	WGS
Cervical Adenocarcinoma	chr1:15909782-15910171	389	eccDNA Atlas	WGS
Cervical Adenocarcinoma	chr1:15985698-15987169	1471	eccDNA Atlas	WGS
Cervical Adenocarcinoma	chr1:16011199-16011484	285	eccDNA Atlas	WGS
Cervical Adenocarcinoma	chr1:16042731-16044164	1433	eccDNA Atlas	WGS
Cervical Adenocarcinoma	chr1:16048992-16049822	830	eccDNA Atlas	WGS
Cervical Adenocarcinoma	chr1:16052619-16052958	339	eccDNA Atlas	WGS
Cervical Adenocarcinoma	chr1:16053732-16054098	366	eccDNA Atlas	WGS
Cervical Adenocarcinoma	chr1:16054354-16054986	632	eccDNA Atlas	WGS
Cervical Adenocarcinoma	chr1:16054994-16056473	1479	eccDNA Atlas	WGS
Cervical Adenocarcinoma	chr1:16055040-16055965	925	eccDNA Atlas	WGS
Cervical Adenocarcinoma	chr1:16060694-16061053	359	eccDNA Atlas	WGS
Cervical Adenocarcinoma	chr1:16062859-16063656	797	eccDNA Atlas	WGS
Cervical Adenocarcinoma	chr1:16074299-16074456	157	eccDNA Atlas	WGS
Cervical Adenocarcinoma	chr1:16075005-16075368	363	eccDNA Atlas	WGS
Cervical Adenocarcinoma	chr1:16075475-16076536	1061	eccDNA Atlas	WGS
Cervical Adenocarcinoma	chr1:16109085-16110043	958	eccDNA Atlas	WGS
Cervical Adenocarcinoma	chr1:16276478-16276806	328	eccDNA Atlas	WGS
Cervical Adenocarcinoma	chr1:16279501-16280427	926	eccDNA Atlas	WGS
Cervical Adenocarcinoma	chr1:16318029-16318229	200	eccDNA Atlas	WGS
Cervical Adenocarcinoma	chr1:16332127-16333235	1108	eccDNA Atlas	WGS
Cervical Adenocarcinoma	chr1:16335475-16336277	802	eccDNA Atlas	WGS
Cervical Adenocarcinoma	chr1:16345149-16347072	1923	eccDNA Atlas	WGS
Cervical Adenocarcinoma	chr1:16345315-16346357	1042	eccDNA Atlas	WGS
Cervical Adenocarcinoma	chr1:16358630-16359196	566	eccDNA Atlas	WGS
Cervical Adenocarcinoma	chr1:16380118-16380799	681	eccDNA Atlas	WGS
Cervical Adenocarcinoma	chr1:16393147-16394825	1678	eccDNA Atlas	WGS
Cervical Adenocarcinoma	chr1:16415385-16415735	350	eccDNA Atlas	WGS
Cervical Adenocarcinoma	chr1:16424178-16425429	1251	eccDNA Atlas	WGS
Cervical Adenocarcinoma	chr1:16439162-16440020	858	eccDNA Atlas	WGS
Cervical Adenocarcinoma	chr1:16454305-16454649	344	eccDNA Atlas	WGS
Cervical Adenocarcinoma	chr1:16468045-16468360	315	eccDNA Atlas	WGS
Cervical Adenocarcinoma	chr1:16470979-16472237	1258	eccDNA Atlas	WGS
Cervical Adenocarcinoma	chr1:16491598-16492166	568	eccDNA Atlas	WGS
Cervical Adenocarcinoma	chr1:16495810-16496107	297	eccDNA Atlas	WGS
Cervical Adenocarcinoma	chr1:16510327-16511329	1002	eccDNA Atlas	WGS
Cervical Adenocarcinoma	chr1:16531206-16531592	386	eccDNA Atlas	WGS
Cervical Adenocarcinoma	chr1:16531885-16532237	352	eccDNA Atlas	WGS
Cervical Adenocarcinoma	chr1:16531998-16532357	359	eccDNA Atlas	WGS
Cervical Adenocarcinoma	chr1:16571118-16572144	1026	eccDNA Atlas	WGS
Cervical Adenocarcinoma	chr1:16627111-16628489	1378	eccDNA Atlas	WGS
Cervical Adenocarcinoma	chr1:16701968-16702727	759	eccDNA Atlas	WGS
Cervical Adenocarcinoma	chr1:16951596-16952374	778	eccDNA Atlas	WGS
Cervical Adenocarcinoma	chr1:17022295-17022987	692	eccDNA Atlas	WGS
Cervical Adenocarcinoma	chr1:17023415-17024343	928	eccDNA Atlas	WGS
Cervical Adenocarcinoma	chr1:17030630-17030978	348	eccDNA Atlas	WGS
Cervical Adenocarcinoma	chr1:17281201-17282701	1500	eccDNA Atlas	WGS
Cervical Adenocarcinoma	chr1:17296934-17298044	1110	eccDNA Atlas	WGS
Cervical Adenocarcinoma	chr1:17344255-17345272	1017	eccDNA Atlas	WGS
Cervical Adenocarcinoma	chr1:17344740-17345137	397	eccDNA Atlas	WGS
Cervical Adenocarcinoma	chr1:17394624-17395017	393	eccDNA Atlas	WGS
Cervical Adenocarcinoma	chr1:17410211-17411513	1302	eccDNA Atlas	WGS
Cervical Adenocarcinoma	chr1:17420405-17422249	1844	eccDNA Atlas	WGS
Cervical Adenocarcinoma	chr1:17420906-17421404	498	eccDNA Atlas	WGS
Cervical Adenocarcinoma	chr1:17449669-17449991	322	eccDNA Atlas	WGS
Cervical Adenocarcinoma	chr1:17488607-17488930	323	eccDNA Atlas	WGS
Cervical Adenocarcinoma	chr1:17512775-17513680	905	eccDNA Atlas	WGS
Cervical Adenocarcinoma	chr1:17521286-17522026	740	eccDNA Atlas	WGS
Cervical Adenocarcinoma	chr1:17533862-17534237	375	eccDNA Atlas	WGS
Cervical Adenocarcinoma	chr1:17549583-17550288	705	eccDNA Atlas	WGS
Cervical Adenocarcinoma	chr1:17556522-17557995	1473	eccDNA Atlas	WGS
Cervical Adenocarcinoma	chr1:17559937-17560784	847	eccDNA Atlas	WGS
Cervical Adenocarcinoma	chr1:17574826-17575980	1154	eccDNA Atlas	WGS
Cervical Adenocarcinoma	chr1:17595879-17596062	183	eccDNA Atlas	WGS
Cervical Adenocarcinoma	chr1:17605655-17605993	338	eccDNA Atlas	WGS
Cervical Adenocarcinoma	chr1:17657439-17657762	323	eccDNA Atlas	WGS
Cervical Adenocarcinoma	chr1:17673492-17674572	1080	eccDNA Atlas	WGS
Cervical Adenocarcinoma	chr1:17686363-17687207	844	eccDNA Atlas	WGS
Cervical Adenocarcinoma	chr1:17712721-17713276	555	eccDNA Atlas	WGS
Cervical Adenocarcinoma	chr1:17715270-17716380	1110	eccDNA Atlas	WGS
Cervical Adenocarcinoma	chr1:17715325-17715696	371	eccDNA Atlas	WGS
Cervical Adenocarcinoma	chr1:17719748-17720530	782	eccDNA Atlas	WGS
Cervical Adenocarcinoma	chr1:17723267-17723659	392	eccDNA Atlas	WGS
Cervical Adenocarcinoma	chr1:17865288-17865680	392	eccDNA Atlas	WGS
Cervical Adenocarcinoma	chr1:17902230-17902760	530	eccDNA Atlas	WGS
Cervical Adenocarcinoma	chr1:17920684-17921500	816	eccDNA Atlas	WGS
Cervical Adenocarcinoma	chr1:17972265-17972615	350	eccDNA Atlas	WGS
Cervical Adenocarcinoma	chr1:17983755-17985020	1265	eccDNA Atlas	WGS
Cervical Adenocarcinoma	chr1:17998206-17998614	408	eccDNA Atlas	WGS
Cervical Adenocarcinoma	chr1:18006660-18007180	520	eccDNA Atlas	WGS
Cervical Adenocarcinoma	chr1:18013120-18013794	674	eccDNA Atlas	WGS
Cervical Adenocarcinoma	chr1:18045966-18046629	663	eccDNA Atlas	WGS
Cervical Adenocarcinoma	chr1:18052550-18052987	437	eccDNA Atlas	WGS
Cervical Adenocarcinoma	chr1:18087878-18089283	1405	eccDNA Atlas	WGS
Cervical Adenocarcinoma	chr1:18108253-18108982	729	eccDNA Atlas	WGS
Cervical Adenocarcinoma	chr1:18149562-18149933	371	eccDNA Atlas	WGS
Cervical Adenocarcinoma	chr1:18159167-18159512	345	eccDNA Atlas	WGS
Cervical Adenocarcinoma	chr1:18195189-18195777	588	eccDNA Atlas	WGS
Cervical Adenocarcinoma	chr1:18257403-18257920	517	eccDNA Atlas	WGS
Cervical Adenocarcinoma	chr1:18271188-18272394	1206	eccDNA Atlas	WGS
Cervical Adenocarcinoma	chr1:18314066-18314364	298	eccDNA Atlas	WGS
Cervical Adenocarcinoma	chr1:18349158-18349571	413	eccDNA Atlas	WGS
Cervical Adenocarcinoma	chr1:18360299-18360642	343	eccDNA Atlas	WGS
Cervical Adenocarcinoma	chr1:18381349-18383165	1816	eccDNA Atlas	WGS
Cervical Adenocarcinoma	chr1:18410885-18412417	1532	eccDNA Atlas	WGS
Cervical Adenocarcinoma	chr1:18417351-18417678	327	eccDNA Atlas	WGS
Cervical Adenocarcinoma	chr1:18426023-18426999	976	eccDNA Atlas	WGS
Cervical Adenocarcinoma	chr1:18431567-18431943	376	eccDNA Atlas	WGS
Cervical Adenocarcinoma	chr1:18431593-18432390	797	eccDNA Atlas	WGS
Cervical Adenocarcinoma	chr1:18439632-18441537	1905	eccDNA Atlas	WGS
Cervical Adenocarcinoma	chr1:18444392-18445720	1328	eccDNA Atlas	WGS
Cervical Adenocarcinoma	chr1:18477225-18477946	721	eccDNA Atlas	WGS
Cervical Adenocarcinoma	chr1:18525554-18527193	1639	eccDNA Atlas	WGS
Cervical Adenocarcinoma	chr1:18568077-18568441	364	eccDNA Atlas	WGS
Cervical Adenocarcinoma	chr1:18598851-18599232	381	eccDNA Atlas	WGS
Cervical Adenocarcinoma	chr1:18614808-18616094	1286	eccDNA Atlas	WGS
Cervical Adenocarcinoma	chr1:18619727-18620084	357	eccDNA Atlas	WGS
Cervical Adenocarcinoma	chr1:18620703-18621796	1093	eccDNA Atlas	WGS
Cervical Adenocarcinoma	chr1:18621113-18621632	519	eccDNA Atlas	WGS
Cervical Adenocarcinoma	chr1:18622371-18623520	1149	eccDNA Atlas	WGS
Cervical Adenocarcinoma	chr1:18634316-18635453	1137	eccDNA Atlas	WGS
Cervical Adenocarcinoma	chr1:18635430-18635744	314	eccDNA Atlas	WGS
Cervical Adenocarcinoma	chr1:18671299-18671609	310	eccDNA Atlas	WGS
Cervical Adenocarcinoma	chr1:18671330-18672229	899	eccDNA Atlas	WGS
Cervical Adenocarcinoma	chr1:18709856-18710167	311	eccDNA Atlas	WGS
Cervical Adenocarcinoma	chr1:18725972-18726323	351	eccDNA Atlas	WGS
Cervical Adenocarcinoma	chr1:18866849-18867234	385	eccDNA Atlas	WGS
Cervical Adenocarcinoma	chr1:18951694-18952076	382	eccDNA Atlas	WGS
Cervical Adenocarcinoma	chr1:18971145-18971504	359	eccDNA Atlas	WGS
Cervical Adenocarcinoma	chr1:19024948-19025944	996	eccDNA Atlas	WGS
Cervical Adenocarcinoma	chr1:19024999-19025817	818	eccDNA Atlas	WGS
Cervical Adenocarcinoma	chr1:19096165-19097660	1495	eccDNA Atlas	WGS
Cervical Adenocarcinoma	chr1:19132040-19133137	1097	eccDNA Atlas	WGS
Cervical Adenocarcinoma	chr1:19147525-19148614	1089	eccDNA Atlas	WGS
Cervical Adenocarcinoma	chr1:19188989-19189314	325	eccDNA Atlas	WGS
Cervical Adenocarcinoma	chr1:19206459-19206813	354	eccDNA Atlas	WGS
Cervical Adenocarcinoma	chr1:19207853-19208393	540	eccDNA Atlas	WGS
Cervical Adenocarcinoma	chr1:19242838-19243408	570	eccDNA Atlas	WGS
Cervical Adenocarcinoma	chr1:19254788-19255347	559	eccDNA Atlas	WGS
Cervical Adenocarcinoma	chr1:19255556-19255958	402	eccDNA Atlas	WGS
Cervical Adenocarcinoma	chr1:19268185-19268540	355	eccDNA Atlas	WGS
Cervical Adenocarcinoma	chr1:19276123-19276467	344	eccDNA Atlas	WGS
Cervical Adenocarcinoma	chr1:19291864-19292231	367	eccDNA Atlas	WGS
Cervical Adenocarcinoma	chr1:19291969-19292418	449	eccDNA Atlas	WGS
Cervical Adenocarcinoma	chr1:19324898-19325968	1070	eccDNA Atlas	WGS
Cervical Adenocarcinoma	chr1:19336507-19336820	313	eccDNA Atlas	WGS
Cervical Adenocarcinoma	chr1:19392842-19393210	368	eccDNA Atlas	WGS
Cervical Adenocarcinoma	chr1:19418137-19419544	1407	eccDNA Atlas	WGS
Cervical Adenocarcinoma	chr1:19440270-19441417	1147	eccDNA Atlas	WGS
Cervical Adenocarcinoma	chr1:19446791-19447150	359	eccDNA Atlas	WGS
Cervical Adenocarcinoma	chr1:19447452-19448497	1045	eccDNA Atlas	WGS
Cervical Adenocarcinoma	chr1:19463238-19463570	332	eccDNA Atlas	WGS
Cervical Adenocarcinoma	chr1:19552455-19553030	575	eccDNA Atlas	WGS
Cervical Adenocarcinoma	chr1:19583678-19583763	85	eccDNA Atlas	WGS
Cervical Adenocarcinoma	chr1:19589463-19589824	361	eccDNA Atlas	WGS
Cervical Adenocarcinoma	chr1:19589588-19589746	158	eccDNA Atlas	WGS
Cervical Adenocarcinoma	chr1:19641777-19642457	680	eccDNA Atlas	WGS
Cervical Adenocarcinoma	chr1:19644409-19644948	539	eccDNA Atlas	WGS
Cervical Adenocarcinoma	chr1:19670507-19671109	602	eccDNA Atlas	WGS
Cervical Adenocarcinoma	chr1:19686346-19687066	720	eccDNA Atlas	WGS
Cervical Adenocarcinoma	chr1:19699192-19699933	741	eccDNA Atlas	WGS
Cervical Adenocarcinoma	chr1:19701557-19702887	1330	eccDNA Atlas	WGS
Cervical Adenocarcinoma	chr1:19716640-19717011	371	eccDNA Atlas	WGS
Cervical Adenocarcinoma	chr1:19724212-19724718	506	eccDNA Atlas	WGS
Cervical Adenocarcinoma	chr1:19789158-19789519	361	eccDNA Atlas	WGS
Cervical Adenocarcinoma	chr1:19789448-19790074	626	eccDNA Atlas	WGS
Cervical Adenocarcinoma	chr1:19789650-19790187	537	eccDNA Atlas	WGS
Cervical Adenocarcinoma	chr1:19793025-19794683	1658	eccDNA Atlas	WGS
Cervical Adenocarcinoma	chr1:19802061-19803446	1385	eccDNA Atlas	WGS
Cervical Adenocarcinoma	chr1:19883632-19884005	373	eccDNA Atlas	WGS
Cervical Adenocarcinoma	chr1:19951854-19952560	706	eccDNA Atlas	WGS
Cervical Adenocarcinoma	chr1:20021429-20021783	354	eccDNA Atlas	WGS
Cervical Adenocarcinoma	chr1:20072182-20072526	344	eccDNA Atlas	WGS
Cervical Adenocarcinoma	chr1:20101524-20102326	802	eccDNA Atlas	WGS
Cervical Adenocarcinoma	chr1:20105170-20106024	854	eccDNA Atlas	WGS
Cervical Adenocarcinoma	chr1:20130982-20132092	1110	eccDNA Atlas	WGS
Cervical Adenocarcinoma	chr1:20139230-20140643	1413	eccDNA Atlas	WGS
Cervical Adenocarcinoma	chr1:20139602-20140324	722	eccDNA Atlas	WGS
Cervical Adenocarcinoma	chr1:20241143-20242205	1062	eccDNA Atlas	WGS
Cervical Adenocarcinoma	chr1:20249437-20250765	1328	eccDNA Atlas	WGS
Cervical Adenocarcinoma	chr1:20262383-20263202	819	eccDNA Atlas	WGS
Cervical Adenocarcinoma	chr1:20275420-20275813	393	eccDNA Atlas	WGS
Cervical Adenocarcinoma	chr1:20322272-20322581	309	eccDNA Atlas	WGS
Cervical Adenocarcinoma	chr1:20364511-20364642	131	eccDNA Atlas	WGS
Cervical Adenocarcinoma	chr1:20423879-20424462	583	eccDNA Atlas	WGS
Cervical Adenocarcinoma	chr1:20500492-20502177	1685	eccDNA Atlas	WGS
Cervical Adenocarcinoma	chr1:20505362-20505643	281	eccDNA Atlas	WGS
Cervical Adenocarcinoma	chr1:20517762-20518111	349	eccDNA Atlas	WGS
Cervical Adenocarcinoma	chr1:20706619-20707653	1034	eccDNA Atlas	WGS
Cervical Adenocarcinoma	chr1:20719216-20719930	714	eccDNA Atlas	WGS
Cervical Adenocarcinoma	chr1:20719705-20720154	449	eccDNA Atlas	WGS
Cervical Adenocarcinoma	chr1:20767347-20767938	591	eccDNA Atlas	WGS
Cervical Adenocarcinoma	chr1:20769109-20770631	1522	eccDNA Atlas	WGS
Cervical Adenocarcinoma	chr1:20771620-20772387	767	eccDNA Atlas	WGS
Cervical Adenocarcinoma	chr1:20776004-20777292	1288	eccDNA Atlas	WGS
Cervical Adenocarcinoma	chr1:20778213-20779362	1149	eccDNA Atlas	WGS
Cervical Adenocarcinoma	chr1:20823538-20823838	300	eccDNA Atlas	WGS
Cervical Adenocarcinoma	chr1:20869041-20869609	568	eccDNA Atlas	WGS
Cervical Adenocarcinoma	chr1:20887032-20888605	1573	eccDNA Atlas	WGS
Cervical Adenocarcinoma	chr1:20905425-20905783	358	eccDNA Atlas	WGS
Cervical Adenocarcinoma	chr1:20915271-20917013	1742	eccDNA Atlas	WGS
Cervical Adenocarcinoma	chr1:21010488-21011614	1126	eccDNA Atlas	WGS
Cervical Adenocarcinoma	chr1:21012171-21012844	673	eccDNA Atlas	WGS
Cervical Adenocarcinoma	chr1:21051483-21052792	1309	eccDNA Atlas	WGS
Cervical Adenocarcinoma	chr1:21058854-21059219	365	eccDNA Atlas	WGS
Cervical Adenocarcinoma	chr1:21154486-21155557	1071	eccDNA Atlas	WGS
Cervical Adenocarcinoma	chr1:21292185-21293520	1335	eccDNA Atlas	WGS
Cervical Adenocarcinoma	chr1:21495410-21495698	288	eccDNA Atlas	WGS
Cervical Adenocarcinoma	chr1:21508636-21509384	748	eccDNA Atlas	WGS
Cervical Adenocarcinoma	chr1:21585219-21587014	1795	eccDNA Atlas	WGS
Cervical Adenocarcinoma	chr1:21634712-21635404	692	eccDNA Atlas	WGS
Cervical Adenocarcinoma	chr1:21660682-21661461	779	eccDNA Atlas	WGS
Cervical Adenocarcinoma	chr1:21698974-21699324	350	eccDNA Atlas	WGS
Cervical Adenocarcinoma	chr1:21709466-21710281	815	eccDNA Atlas	WGS
Cervical Adenocarcinoma	chr1:21834928-21835295	367	eccDNA Atlas	WGS
Cervical Adenocarcinoma	chr1:21838299-21838654	355	eccDNA Atlas	WGS
Cervical Adenocarcinoma	chr1:21840096-21841184	1088	eccDNA Atlas	WGS
Cervical Adenocarcinoma	chr1:21851546-21852078	532	eccDNA Atlas	WGS
Cervical Adenocarcinoma	chr1:21867070-21868353	1283	eccDNA Atlas	WGS
Cervical Adenocarcinoma	chr1:21869058-21869557	499	eccDNA Atlas	WGS
Cervical Adenocarcinoma	chr1:21888729-21889860	1131	eccDNA Atlas	WGS
Cervical Adenocarcinoma	chr1:21892495-21892725	230	eccDNA Atlas	WGS
Cervical Adenocarcinoma	chr1:21892685-21893720	1035	eccDNA Atlas	WGS
Cervical Adenocarcinoma	chr1:21893062-21893367	305	eccDNA Atlas	WGS
Cervical Adenocarcinoma	chr1:21903990-21904351	361	eccDNA Atlas	WGS
Cervical Adenocarcinoma	chr1:21920521-21921645	1124	eccDNA Atlas	WGS
Cervical Adenocarcinoma	chr1:21924799-21925203	404	eccDNA Atlas	WGS
Cervical Adenocarcinoma	chr1:21932567-21933244	677	eccDNA Atlas	WGS
Cervical Adenocarcinoma	chr1:21935499-21935855	356	eccDNA Atlas	WGS
Cervical Adenocarcinoma	chr1:21940874-21941084	210	eccDNA Atlas	WGS
Cervical Adenocarcinoma	chr1:21945926-21946962	1036	eccDNA Atlas	WGS
Cervical Adenocarcinoma	chr1:21953054-21953286	232	eccDNA Atlas	WGS
Cervical Adenocarcinoma	chr1:21966005-21966338	333	eccDNA Atlas	WGS
Cervical Adenocarcinoma	chr1:21984044-21984382	338	eccDNA Atlas	WGS
Cervical Adenocarcinoma	chr1:21984218-21984555	337	eccDNA Atlas	WGS
Cervical Adenocarcinoma	chr1:21989232-21989794	562	eccDNA Atlas	WGS
Cervical Adenocarcinoma	chr1:22151103-22151448	345	eccDNA Atlas	WGS
Cervical Adenocarcinoma	chr1:22155101-22155469	368	eccDNA Atlas	WGS
Cervical Adenocarcinoma	chr1:22156163-22156656	493	eccDNA Atlas	WGS
Cervical Adenocarcinoma	chr1:22160258-22160618	360	eccDNA Atlas	WGS
Cervical Adenocarcinoma	chr1:22173643-22174024	381	eccDNA Atlas	WGS
Cervical Adenocarcinoma	chr1:22173953-22175019	1066	eccDNA Atlas	WGS
Cervical Adenocarcinoma	chr1:22201416-22203257	1841	eccDNA Atlas	WGS
Cervical Adenocarcinoma	chr1:22214563-22215269	706	eccDNA Atlas	WGS
Cervical Adenocarcinoma	chr1:22230150-22231284	1134	eccDNA Atlas	WGS
Cervical Adenocarcinoma	chr1:22237122-22238274	1152	eccDNA Atlas	WGS
Cervical Adenocarcinoma	chr1:22275445-22275984	539	eccDNA Atlas	WGS
Cervical Adenocarcinoma	chr1:22287920-22288935	1015	eccDNA Atlas	WGS
Cervical Adenocarcinoma	chr1:22444177-22445362	1185	eccDNA Atlas	WGS
Cervical Adenocarcinoma	chr1:22447398-22447730	332	eccDNA Atlas	WGS
Cervical Adenocarcinoma	chr1:22448067-22448416	349	eccDNA Atlas	WGS
Cervical Adenocarcinoma	chr1:22460838-22462821	1983	eccDNA Atlas	WGS
Cervical Adenocarcinoma	chr1:22465068-22466388	1320	eccDNA Atlas	WGS
Cervical Adenocarcinoma	chr1:22482889-22483164	275	eccDNA Atlas	WGS
Cervical Adenocarcinoma	chr1:22489563-22489922	359	eccDNA Atlas	WGS
Cervical Adenocarcinoma	chr1:22495734-22496748	1014	eccDNA Atlas	WGS
Cervical Adenocarcinoma	chr1:22512743-22513628	885	eccDNA Atlas	WGS
Cervical Adenocarcinoma	chr1:22512818-22513743	925	eccDNA Atlas	WGS
Cervical Adenocarcinoma	chr1:22514943-22516430	1487	eccDNA Atlas	WGS
Cervical Adenocarcinoma	chr1:22563001-22563324	323	eccDNA Atlas	WGS
Cervical Adenocarcinoma	chr1:22617430-22618167	737	eccDNA Atlas	WGS
Cervical Adenocarcinoma	chr1:22644375-22645255	880	eccDNA Atlas	WGS
Cervical Adenocarcinoma	chr1:22658064-22658792	728	eccDNA Atlas	WGS
Cervical Adenocarcinoma	chr1:22691342-22691711	369	eccDNA Atlas	WGS
Cervical Adenocarcinoma	chr1:22728366-22730164	1798	eccDNA Atlas	WGS
Cervical Adenocarcinoma	chr1:22846107-22846902	795	eccDNA Atlas	WGS
Cervical Adenocarcinoma	chr1:22869045-22870841	1796	eccDNA Atlas	WGS
Cervical Adenocarcinoma	chr1:22896776-22897694	918	eccDNA Atlas	WGS
Cervical Adenocarcinoma	chr1:22919379-22920649	1270	eccDNA Atlas	WGS
Cervical Adenocarcinoma	chr1:22962828-22963220	392	eccDNA Atlas	WGS
Cervical Adenocarcinoma	chr1:22993049-22993824	775	eccDNA Atlas	WGS
Cervical Adenocarcinoma	chr1:23045623-23046678	1055	eccDNA Atlas	WGS
Cervical Adenocarcinoma	chr1:23054441-23055825	1384	eccDNA Atlas	WGS
Cervical Adenocarcinoma	chr1:23056632-23058574	1942	eccDNA Atlas	WGS
Cervical Adenocarcinoma	chr1:23068291-23068654	363	eccDNA Atlas	WGS
Cervical Adenocarcinoma	chr1:23075454-23076169	715	eccDNA Atlas	WGS
Cervical Adenocarcinoma	chr1:23089059-23089762	703	eccDNA Atlas	WGS
Cervical Adenocarcinoma	chr1:23094290-23095214	924	eccDNA Atlas	WGS
Cervical Adenocarcinoma	chr1:23100148-23100939	791	eccDNA Atlas	WGS
Cervical Adenocarcinoma	chr1:23122237-23122608	371	eccDNA Atlas	WGS
Cervical Adenocarcinoma	chr1:23126316-23127088	772	eccDNA Atlas	WGS
Cervical Adenocarcinoma	chr1:23131783-23132295	512	eccDNA Atlas	WGS
Cervical Adenocarcinoma	chr1:23143454-23144604	1150	eccDNA Atlas	WGS
Cervical Adenocarcinoma	chr1:23148972-23149633	661	eccDNA Atlas	WGS
Cervical Adenocarcinoma	chr1:23183405-23184235	830	eccDNA Atlas	WGS
Cervical Adenocarcinoma	chr1:23188406-23188743	337	eccDNA Atlas	WGS
Cervical Adenocarcinoma	chr1:23190193-23190889	696	eccDNA Atlas	WGS
Cervical Adenocarcinoma	chr1:23201620-23202991	1371	eccDNA Atlas	WGS
Cervical Adenocarcinoma	chr1:23204282-23204985	703	eccDNA Atlas	WGS
Cervical Adenocarcinoma	chr1:23206521-23207093	572	eccDNA Atlas	WGS
Cervical Adenocarcinoma	chr1:23213924-23214123	199	eccDNA Atlas	WGS
Cervical Adenocarcinoma	chr1:23229977-23231576	1599	eccDNA Atlas	WGS
Cervical Adenocarcinoma	chr1:23245105-23245492	387	eccDNA Atlas	WGS
Cervical Adenocarcinoma	chr1:23245114-23246879	1765	eccDNA Atlas	WGS
Cervical Adenocarcinoma	chr1:23246714-23246997	283	eccDNA Atlas	WGS
Cervical Adenocarcinoma	chr1:23246720-23247075	355	eccDNA Atlas	WGS
Cervical Adenocarcinoma	chr1:23281184-23281875	691	eccDNA Atlas	WGS
Cervical Adenocarcinoma	chr1:23291197-23291725	528	eccDNA Atlas	WGS
Cervical Adenocarcinoma	chr1:23447433-23448710	1277	eccDNA Atlas	WGS
Cervical Adenocarcinoma	chr1:23529391-23529700	309	eccDNA Atlas	WGS
Cervical Adenocarcinoma	chr1:23723592-23725082	1490	eccDNA Atlas	WGS
Cervical Adenocarcinoma	chr1:23800744-23801935	1191	eccDNA Atlas	WGS
Cervical Adenocarcinoma	chr1:23834857-23835202	345	eccDNA Atlas	WGS
Cervical Adenocarcinoma	chr1:23914252-23915440	1188	eccDNA Atlas	WGS
Cervical Adenocarcinoma	chr1:23941302-23941680	378	eccDNA Atlas	WGS
Cervical Adenocarcinoma	chr1:24018357-24019323	966	eccDNA Atlas	WGS
Cervical Adenocarcinoma	chr1:24065279-24065644	365	eccDNA Atlas	WGS
Cervical Adenocarcinoma	chr1:24109035-24110327	1292	eccDNA Atlas	WGS
Cervical Adenocarcinoma	chr1:24191795-24192186	391	eccDNA Atlas	WGS
Cervical Adenocarcinoma	chr1:24372847-24373821	974	eccDNA Atlas	WGS
Cervical Adenocarcinoma	chr1:24408525-24410349	1824	eccDNA Atlas	WGS
Cervical Adenocarcinoma	chr1:24454068-24454627	559	eccDNA Atlas	WGS
Cervical Adenocarcinoma	chr1:24454310-24454899	589	eccDNA Atlas	WGS
Cervical Adenocarcinoma	chr1:24490829-24491030	201	eccDNA Atlas	WGS
Cervical Adenocarcinoma	chr1:24527759-24528471	712	eccDNA Atlas	WGS
Cervical Adenocarcinoma	chr1:24534495-24535574	1079	eccDNA Atlas	WGS
Cervical Adenocarcinoma	chr1:24544386-24545371	985	eccDNA Atlas	WGS
Cervical Adenocarcinoma	chr1:24581886-24583108	1222	eccDNA Atlas	WGS
Cervical Adenocarcinoma	chr1:24631164-24632298	1134	eccDNA Atlas	WGS
Cervical Adenocarcinoma	chr1:24650564-24651111	547	eccDNA Atlas	WGS
Cervical Adenocarcinoma	chr1:24672535-24673612	1077	eccDNA Atlas	WGS
Cervical Adenocarcinoma	chr1:24673049-24673329	280	eccDNA Atlas	WGS
Cervical Adenocarcinoma	chr1:24685738-24686183	445	eccDNA Atlas	WGS
Cervical Adenocarcinoma	chr1:24690358-24691414	1056	eccDNA Atlas	WGS
Cervical Adenocarcinoma	chr1:24691326-24691927	601	eccDNA Atlas	WGS
Cervical Adenocarcinoma	chr1:24698838-24699706	868	eccDNA Atlas	WGS
Cervical Adenocarcinoma	chr1:24738982-24739943	961	eccDNA Atlas	WGS
Cervical Adenocarcinoma	chr1:24910460-24911224	764	eccDNA Atlas	WGS
Cervical Adenocarcinoma	chr1:24967180-24967516	336	eccDNA Atlas	WGS
Cervical Adenocarcinoma	chr1:25000279-25001185	906	eccDNA Atlas	WGS
Cervical Adenocarcinoma	chr1:25026430-25026976	546	eccDNA Atlas	WGS
Cervical Adenocarcinoma	chr1:25039551-25040138	587	eccDNA Atlas	WGS
Cervical Adenocarcinoma	chr1:25039586-25041216	1630	eccDNA Atlas	WGS
Cervical Adenocarcinoma	chr1:25053893-25054238	345	eccDNA Atlas	WGS
Cervical Adenocarcinoma	chr1:25191930-25192301	371	eccDNA Atlas	WGS
Cervical Adenocarcinoma	chr1:25227658-25228004	346	eccDNA Atlas	WGS
Cervical Adenocarcinoma	chr1:25232799-25233545	746	eccDNA Atlas	WGS
Cervical Adenocarcinoma	chr1:25243007-25243334	327	eccDNA Atlas	WGS
Cervical Adenocarcinoma	chr1:25245643-25246648	1005	eccDNA Atlas	WGS
Cervical Adenocarcinoma	chr1:25261577-25262101	524	eccDNA Atlas	WGS
Cervical Adenocarcinoma	chr1:25273142-25274254	1112	eccDNA Atlas	WGS
Cervical Adenocarcinoma	chr1:25289166-25289861	695	eccDNA Atlas	WGS
Cervical Adenocarcinoma	chr1:25292525-25292877	352	eccDNA Atlas	WGS
Cervical Adenocarcinoma	chr1:25297028-25297401	373	eccDNA Atlas	WGS
Cervical Adenocarcinoma	chr1:25308600-25309683	1083	eccDNA Atlas	WGS
Cervical Adenocarcinoma	chr1:25314011-25314402	391	eccDNA Atlas	WGS
Cervical Adenocarcinoma	chr1:25344129-25345046	917	eccDNA Atlas	WGS
Cervical Adenocarcinoma	chr1:25348668-25349641	973	eccDNA Atlas	WGS
Cervical Adenocarcinoma	chr1:25375419-25376157	738	eccDNA Atlas	WGS
Cervical Adenocarcinoma	chr1:25435858-25436783	925	eccDNA Atlas	WGS
Cervical Adenocarcinoma	chr1:25456877-25457726	849	eccDNA Atlas	WGS
Cervical Adenocarcinoma	chr1:25525486-25525846	360	eccDNA Atlas	WGS
Cervical Adenocarcinoma	chr1:25536768-25537348	580	eccDNA Atlas	WGS
Cervical Adenocarcinoma	chr1:25582218-25582564	346	eccDNA Atlas	WGS
Cervical Adenocarcinoma	chr1:25757354-25757676	322	eccDNA Atlas	WGS
Cervical Adenocarcinoma	chr1:25811251-25811604	353	eccDNA Atlas	WGS
Cervical Adenocarcinoma	chr1:25831775-25832454	679	eccDNA Atlas	WGS
Cervical Adenocarcinoma	chr1:25894956-25896634	1678	eccDNA Atlas	WGS
Cervical Adenocarcinoma	chr1:25966622-25967784	1162	eccDNA Atlas	WGS
Cervical Adenocarcinoma	chr1:25985575-25985955	380	eccDNA Atlas	WGS
Cervical Adenocarcinoma	chr1:26029263-26030947	1684	eccDNA Atlas	WGS
Cervical Adenocarcinoma	chr1:26063752-26064127	375	eccDNA Atlas	WGS
Cervical Adenocarcinoma	chr1:26065025-26065957	932	eccDNA Atlas	WGS
Cervical Adenocarcinoma	chr1:26068564-26069434	870	eccDNA Atlas	WGS
Cervical Adenocarcinoma	chr1:26073113-26073827	714	eccDNA Atlas	WGS
Cervical Adenocarcinoma	chr1:26084390-26084716	326	eccDNA Atlas	WGS
Cervical Adenocarcinoma	chr1:26091870-26092238	368	eccDNA Atlas	WGS
Cervical Adenocarcinoma	chr1:26097738-26098691	953	eccDNA Atlas	WGS
Cervical Adenocarcinoma	chr1:26098513-26098899	386	eccDNA Atlas	WGS
Cervical Adenocarcinoma	chr1:26109137-26109995	858	eccDNA Atlas	WGS
Cervical Adenocarcinoma	chr1:26111505-26112116	611	eccDNA Atlas	WGS
Cervical Adenocarcinoma	chr1:26116568-26117515	947	eccDNA Atlas	WGS
Cervical Adenocarcinoma	chr1:26196601-26197506	905	eccDNA Atlas	WGS
Cervical Adenocarcinoma	chr1:26216227-26217051	824	eccDNA Atlas	WGS
Cervical Adenocarcinoma	chr1:26360011-26361399	1388	eccDNA Atlas	WGS
Cervical Adenocarcinoma	chr1:26421138-26421618	480	eccDNA Atlas	WGS
Cervical Adenocarcinoma	chr1:26438380-26438619	239	eccDNA Atlas	WGS
Cervical Adenocarcinoma	chr1:26496662-26497494	832	eccDNA Atlas	WGS
Cervical Adenocarcinoma	chr1:26511847-26512527	680	eccDNA Atlas	WGS
Cervical Adenocarcinoma	chr1:26528502-26528842	340	eccDNA Atlas	WGS
Cervical Adenocarcinoma	chr1:26646704-26647123	419	eccDNA Atlas	WGS
Cervical Adenocarcinoma	chr1:26646832-26647680	848	eccDNA Atlas	WGS
Cervical Adenocarcinoma	chr1:26652232-26652667	435	eccDNA Atlas	WGS
Cervical Adenocarcinoma	chr1:26660425-26660746	321	eccDNA Atlas	WGS
Cervical Adenocarcinoma	chr1:26670792-26671528	736	eccDNA Atlas	WGS
Cervical Adenocarcinoma	chr1:26671243-26672910	1667	eccDNA Atlas	WGS
Cervical Adenocarcinoma	chr1:26679877-26680798	921	eccDNA Atlas	WGS
Cervical Adenocarcinoma	chr1:26679925-26680903	978	eccDNA Atlas	WGS
Cervical Adenocarcinoma	chr1:26863383-26864070	687	eccDNA Atlas	WGS
Cervical Adenocarcinoma	chr1:26872967-26873342	375	eccDNA Atlas	WGS
Cervical Adenocarcinoma	chr1:26875335-26876094	759	eccDNA Atlas	WGS
Cervical Adenocarcinoma	chr1:26890009-26891920	1911	eccDNA Atlas	WGS
Cervical Adenocarcinoma	chr1:26907374-26907764	390	eccDNA Atlas	WGS
Cervical Adenocarcinoma	chr1:26916290-26917370	1080	eccDNA Atlas	WGS
Cervical Adenocarcinoma	chr1:26916400-26916578	178	eccDNA Atlas	WGS
Cervical Adenocarcinoma	chr1:27096348-27097658	1310	eccDNA Atlas	WGS
Cervical Adenocarcinoma	chr1:27124857-27125917	1060	eccDNA Atlas	WGS
Cervical Adenocarcinoma	chr1:27140132-27140468	336	eccDNA Atlas	WGS
Cervical Adenocarcinoma	chr1:27160190-27161175	985	eccDNA Atlas	WGS
Cervical Adenocarcinoma	chr1:27165927-27166896	969	eccDNA Atlas	WGS
Cervical Adenocarcinoma	chr1:27177576-27178254	678	eccDNA Atlas	WGS
Cervical Adenocarcinoma	chr1:27201404-27201776	372	eccDNA Atlas	WGS
Cervical Adenocarcinoma	chr1:27272501-27272844	343	eccDNA Atlas	WGS
Cervical Adenocarcinoma	chr1:27277038-27277928	890	eccDNA Atlas	WGS
Cervical Adenocarcinoma	chr1:27331571-27332226	655	eccDNA Atlas	WGS
Cervical Adenocarcinoma	chr1:27337027-27337419	392	eccDNA Atlas	WGS
Cervical Adenocarcinoma	chr1:27338218-27338836	618	eccDNA Atlas	WGS
Cervical Adenocarcinoma	chr1:27359393-27359783	390	eccDNA Atlas	WGS
Cervical Adenocarcinoma	chr1:27371243-27372495	1252	eccDNA Atlas	WGS
Cervical Adenocarcinoma	chr1:27437068-27437403	335	eccDNA Atlas	WGS
Cervical Adenocarcinoma	chr1:27438257-27439480	1223	eccDNA Atlas	WGS
Cervical Adenocarcinoma	chr1:27440294-27441278	984	eccDNA Atlas	WGS
Cervical Adenocarcinoma	chr1:27479609-27480654	1045	eccDNA Atlas	WGS
Cervical Adenocarcinoma	chr1:27630800-27632080	1280	eccDNA Atlas	WGS
Cervical Adenocarcinoma	chr1:27649531-27650854	1323	eccDNA Atlas	WGS
Cervical Adenocarcinoma	chr1:27653347-27655255	1908	eccDNA Atlas	WGS
Cervical Adenocarcinoma	chr1:27668671-27669000	329	eccDNA Atlas	WGS
Cervical Adenocarcinoma	chr1:27677788-27678855	1067	eccDNA Atlas	WGS
Cervical Adenocarcinoma	chr1:27679834-27680385	551	eccDNA Atlas	WGS
Cervical Adenocarcinoma	chr1:27681262-27682566	1304	eccDNA Atlas	WGS
Cervical Adenocarcinoma	chr1:27706201-27707416	1215	eccDNA Atlas	WGS
Cervical Adenocarcinoma	chr1:27724943-27725278	335	eccDNA Atlas	WGS
Cervical Adenocarcinoma	chr1:27754672-27755961	1289	eccDNA Atlas	WGS
Cervical Adenocarcinoma	chr1:27862647-27863050	403	eccDNA Atlas	WGS
Cervical Adenocarcinoma	chr1:27881567-27882571	1004	eccDNA Atlas	WGS
Cervical Adenocarcinoma	chr1:27886774-27887149	375	eccDNA Atlas	WGS
Cervical Adenocarcinoma	chr1:27890453-27891409	956	eccDNA Atlas	WGS
Cervical Adenocarcinoma	chr1:27959651-27960341	690	eccDNA Atlas	WGS
Cervical Adenocarcinoma	chr1:27972904-27973802	898	eccDNA Atlas	WGS
Cervical Adenocarcinoma	chr1:28012701-28013023	322	eccDNA Atlas	WGS
Cervical Adenocarcinoma	chr1:28012878-28013315	437	eccDNA Atlas	WGS
Cervical Adenocarcinoma	chr1:28023212-28024467	1255	eccDNA Atlas	WGS
Cervical Adenocarcinoma	chr1:28106939-28107275	336	eccDNA Atlas	WGS
Cervical Adenocarcinoma	chr1:28127452-28127815	363	eccDNA Atlas	WGS
Cervical Adenocarcinoma	chr1:28136485-28137802	1317	eccDNA Atlas	WGS
Cervical Adenocarcinoma	chr1:28172731-28173080	349	eccDNA Atlas	WGS
Cervical Adenocarcinoma	chr1:28188883-28189238	355	eccDNA Atlas	WGS
Cervical Adenocarcinoma	chr1:28195409-28195808	399	eccDNA Atlas	WGS
Cervical Adenocarcinoma	chr1:28199494-28200052	558	eccDNA Atlas	WGS
Cervical Adenocarcinoma	chr1:28211350-28212424	1074	eccDNA Atlas	WGS
Cervical Adenocarcinoma	chr1:28265344-28266029	685	eccDNA Atlas	WGS
Cervical Adenocarcinoma	chr1:28265485-28265801	316	eccDNA Atlas	WGS
Cervical Adenocarcinoma	chr1:28271586-28272348	762	eccDNA Atlas	WGS
Cervical Adenocarcinoma	chr1:28476276-28478067	1791	eccDNA Atlas	WGS
Cervical Adenocarcinoma	chr1:28508944-28509686	742	eccDNA Atlas	WGS
Cervical Adenocarcinoma	chr1:28523074-28524187	1113	eccDNA Atlas	WGS
Cervical Adenocarcinoma	chr1:28599824-28600198	374	eccDNA Atlas	WGS
Cervical Adenocarcinoma	chr1:28599867-28601116	1249	eccDNA Atlas	WGS
Cervical Adenocarcinoma	chr1:28970089-28970606	517	eccDNA Atlas	WGS
Cervical Adenocarcinoma	chr1:29137505-29138269	764	eccDNA Atlas	WGS
Cervical Adenocarcinoma	chr1:29138276-29138827	551	eccDNA Atlas	WGS
Cervical Adenocarcinoma	chr1:29139825-29140916	1091	eccDNA Atlas	WGS
Cervical Adenocarcinoma	chr1:29160179-29161891	1712	eccDNA Atlas	WGS
Cervical Adenocarcinoma	chr1:29206350-29206994	644	eccDNA Atlas	WGS
Cervical Adenocarcinoma	chr1:29272199-29273324	1125	eccDNA Atlas	WGS
Cervical Adenocarcinoma	chr1:29442960-29444334	1374	eccDNA Atlas	WGS
Cervical Adenocarcinoma	chr1:29550346-29551458	1112	eccDNA Atlas	WGS
Cervical Adenocarcinoma	chr1:29581885-29583062	1177	eccDNA Atlas	WGS
Cervical Adenocarcinoma	chr1:29586063-29586420	357	eccDNA Atlas	WGS
Cervical Adenocarcinoma	chr1:29601612-29602322	710	eccDNA Atlas	WGS
Cervical Adenocarcinoma	chr1:29615038-29615407	369	eccDNA Atlas	WGS
Cervical Adenocarcinoma	chr1:29615574-29616317	743	eccDNA Atlas	WGS
Cervical Adenocarcinoma	chr1:29652498-29653196	698	eccDNA Atlas	WGS
Cervical Adenocarcinoma	chr1:29716622-29717383	761	eccDNA Atlas	WGS
Cervical Adenocarcinoma	chr1:29721027-29721376	349	eccDNA Atlas	WGS
Cervical Adenocarcinoma	chr1:29721082-29721394	312	eccDNA Atlas	WGS
Cervical Adenocarcinoma	chr1:29755001-29755617	616	eccDNA Atlas	WGS
Cervical Adenocarcinoma	chr1:29771812-29772128	316	eccDNA Atlas	WGS
Cervical Adenocarcinoma	chr1:29797618-29798819	1201	eccDNA Atlas	WGS
Cervical Adenocarcinoma	chr1:29869675-29870750	1075	eccDNA Atlas	WGS
Cervical Adenocarcinoma	chr1:30095259-30096605	1346	eccDNA Atlas	WGS
Cervical Adenocarcinoma	chr1:30104725-30105321	596	eccDNA Atlas	WGS
Cervical Adenocarcinoma	chr1:30105978-30107215	1237	eccDNA Atlas	WGS
Cervical Adenocarcinoma	chr1:30107015-30107928	913	eccDNA Atlas	WGS
Cervical Adenocarcinoma	chr1:30125505-30126246	741	eccDNA Atlas	WGS
Cervical Adenocarcinoma	chr1:30170614-30171591	977	eccDNA Atlas	WGS
Cervical Adenocarcinoma	chr1:30175998-30176783	785	eccDNA Atlas	WGS
Cervical Adenocarcinoma	chr1:30209629-30210717	1088	eccDNA Atlas	WGS
Cervical Adenocarcinoma	chr1:30256531-30257663	1132	eccDNA Atlas	WGS
Cervical Adenocarcinoma	chr1:30283083-30283455	372	eccDNA Atlas	WGS
Cervical Adenocarcinoma	chr1:30296465-30297459	994	eccDNA Atlas	WGS
Cervical Adenocarcinoma	chr1:30323419-30324119	700	eccDNA Atlas	WGS
Cervical Adenocarcinoma	chr1:30325623-30326722	1099	eccDNA Atlas	WGS
Cervical Adenocarcinoma	chr1:30393469-30394247	778	eccDNA Atlas	WGS
Cervical Adenocarcinoma	chr1:30524465-30525597	1132	eccDNA Atlas	WGS
Cervical Adenocarcinoma	chr1:30537427-30538393	966	eccDNA Atlas	WGS
Cervical Adenocarcinoma	chr1:30538157-30538522	365	eccDNA Atlas	WGS
Cervical Adenocarcinoma	chr1:30556573-30556922	349	eccDNA Atlas	WGS
Cervical Adenocarcinoma	chr1:30716369-30717055	686	eccDNA Atlas	WGS
Cervical Adenocarcinoma	chr1:30756669-30756767	98	eccDNA Atlas	WGS
Cervical Adenocarcinoma	chr1:30758465-30758656	191	eccDNA Atlas	WGS
Cervical Adenocarcinoma	chr1:30790126-30790908	782	eccDNA Atlas	WGS
Cervical Adenocarcinoma	chr1:30885761-30886467	706	eccDNA Atlas	WGS
Cervical Adenocarcinoma	chr1:30887340-30887953	613	eccDNA Atlas	WGS
Cervical Adenocarcinoma	chr1:30889250-30889986	736	eccDNA Atlas	WGS
Cervical Adenocarcinoma	chr1:30893891-30894613	722	eccDNA Atlas	WGS
Cervical Adenocarcinoma	chr1:30955191-30955569	378	eccDNA Atlas	WGS
Cervical Adenocarcinoma	chr1:30977602-30978660	1058	eccDNA Atlas	WGS
Cervical Adenocarcinoma	chr1:30985618-30985975	357	eccDNA Atlas	WGS
Cervical Adenocarcinoma	chr1:30999107-31000612	1505	eccDNA Atlas	WGS
Cervical Adenocarcinoma	chr1:30999294-31000366	1072	eccDNA Atlas	WGS
Cervical Adenocarcinoma	chr1:31017235-31018149	914	eccDNA Atlas	WGS
Cervical Adenocarcinoma	chr1:31061234-31061586	352	eccDNA Atlas	WGS
Cervical Adenocarcinoma	chr1:31094955-31095504	549	eccDNA Atlas	WGS
Cervical Adenocarcinoma	chr1:31116601-31117584	983	eccDNA Atlas	WGS
Cervical Adenocarcinoma	chr1:31120161-31121333	1172	eccDNA Atlas	WGS
Cervical Adenocarcinoma	chr1:31125180-31126916	1736	eccDNA Atlas	WGS
Cervical Adenocarcinoma	chr1:31168763-31169112	349	eccDNA Atlas	WGS
Cervical Adenocarcinoma	chr1:31180044-31180842	798	eccDNA Atlas	WGS
Cervical Adenocarcinoma	chr1:31215010-31215335	325	eccDNA Atlas	WGS
Cervical Adenocarcinoma	chr1:31234031-31234886	855	eccDNA Atlas	WGS
Cervical Adenocarcinoma	chr1:31245558-31245915	357	eccDNA Atlas	WGS
Cervical Adenocarcinoma	chr1:31255450-31255728	278	eccDNA Atlas	WGS
Cervical Adenocarcinoma	chr1:31274832-31275139	307	eccDNA Atlas	WGS
Cervical Adenocarcinoma	chr1:31314745-31315323	578	eccDNA Atlas	WGS
Cervical Adenocarcinoma	chr1:31342688-31342795	107	eccDNA Atlas	WGS
Cervical Adenocarcinoma	chr1:31343658-31344586	928	eccDNA Atlas	WGS
Cervical Adenocarcinoma	chr1:31345615-31346622	1007	eccDNA Atlas	WGS
Cervical Adenocarcinoma	chr1:31442879-31443761	882	eccDNA Atlas	WGS
Cervical Adenocarcinoma	chr1:31624313-31624786	473	eccDNA Atlas	WGS
Cervical Adenocarcinoma	chr1:31636355-31636553	198	eccDNA Atlas	WGS
Cervical Adenocarcinoma	chr1:31662604-31663863	1259	eccDNA Atlas	WGS
Cervical Adenocarcinoma	chr1:31663548-31664178	630	eccDNA Atlas	WGS
Cervical Adenocarcinoma	chr1:31705796-31706877	1081	eccDNA Atlas	WGS
Cervical Adenocarcinoma	chr1:31831954-31832318	364	eccDNA Atlas	WGS
Cervical Adenocarcinoma	chr1:31839379-31840106	727	eccDNA Atlas	WGS
[truncated: 489,195+ more rows]

## Sheet: eccDNAs meeting criteria
Disease.Tissue.type	eccDNA.coordinate	Length	Sources	Types
Breast Cancer	chr1:17214157-17234639	20482	eccDNA Atlas	WGS
Breast Cancer	chr1:30392886-30532590	139704	eccDNA Atlas	WGS
Breast Cancer	chr1:39716875-39880322	163447	eccDNA Atlas	WGS
Breast Cancer	chr1:60652451-60869298	216847	eccDNA Atlas	WGS
Breast Cancer	chr1:63004502-63295692	291190	eccDNA Atlas	WGS
Breast Cancer	chr1:66838408-66925412	87004	eccDNA Atlas	WGS
Breast Cancer	chr1:90746549-91002760	256211	eccDNA Atlas	WGS
Breast Cancer	chr1:113851395-115393787	1542392	eccDNA Atlas	WGS
Breast Cancer	chr1:120527360-154427338	33899978	eccDNA Atlas	WGS
Breast Cancer	chr1:144522402-151566378	7043976	eccDNA Atlas	WGS
Breast Cancer	chr1:144553395-144573878	20483	eccDNA Atlas	WGS
Breast Cancer	chr1:145379143-145579625	200482	eccDNA Atlas	WGS
Breast Cancer	chr1:146628197-146887011	258814	eccDNA Atlas	WGS
Breast Cancer	chr1:147036372-147236854	200482	eccDNA Atlas	WGS
Breast Cancer	chr1:147652172-147875757	223585	eccDNA Atlas	WGS
Breast Cancer	chr1:148432705-148633188	200483	eccDNA Atlas	WGS
Breast Cancer	chr1:149879544-160668409	10788865	eccDNA Atlas	WGS
Breast Cancer	chr1:149976187-153542114	3565927	eccDNA Atlas	WGS
Breast Cancer	chr1:151441284-151756823	315539	eccDNA Atlas	WGS
Breast Cancer	chr1:152178285-152517845	339560	eccDNA Atlas	WGS
Breast Cancer	chr1:153737595-154409391	671796	eccDNA Atlas	WGS
Breast Cancer	chr1:154785595-155866591	1080996	eccDNA Atlas	WGS
Breast Cancer	chr1:154945046-155212267	267221	eccDNA Atlas	WGS
Breast Cancer	chr1:157019436-157447218	427782	eccDNA Atlas	WGS
Breast Cancer	chr1:157759710-158185244	425534	eccDNA Atlas	WGS
Breast Cancer	chr1:158852519-159602424	749905	eccDNA Atlas	WGS
Breast Cancer	chr1:159416089-159494718	78629	eccDNA Atlas	WGS
Breast Cancer	chr1:159764091-162606728	2842637	eccDNA Atlas	WGS
Breast Cancer	chr1:159792362-160660457	868095	eccDNA Atlas	WGS
Breast Cancer	chr1:160540242-163510742	2970500	eccDNA Atlas	WGS
Breast Cancer	chr1:160673365-162222492	1549127	eccDNA Atlas	WGS
Breast Cancer	chr1:160673778-165774715	5100937	eccDNA Atlas	WGS
Breast Cancer	chr1:162668774-162684359	15585	eccDNA Atlas	WGS
Breast Cancer	chr1:163516516-166911149	3394633	eccDNA Atlas	WGS
Breast Cancer	chr1:165464050-166418350	954300	eccDNA Atlas	WGS
Breast Cancer	chr1:168895652-169751903	856251	eccDNA Atlas	WGS
Breast Cancer	chr1:173416592-173497712	81120	eccDNA Atlas	WGS
Breast Cancer	chr1:178180718-178535632	354914	eccDNA Atlas	WGS
Breast Cancer	chr1:183873679-209517238	25643559	eccDNA Atlas	WGS
Breast Cancer	chr1:193949434-196105098	2155664	eccDNA Atlas	WGS
Breast Cancer	chr1:197671827-207307406	9635579	eccDNA Atlas	WGS
Breast Cancer	chr1:214735764-215724732	988968	eccDNA Atlas	WGS
Breast Cancer	chr1:218612024-218776311	164287	eccDNA Atlas	WGS
Breast Cancer	chr1:221700044-222579762	879718	eccDNA Atlas	WGS
Breast Cancer	chr1:226333586-231577247	5243661	eccDNA Atlas	WGS
Breast Cancer	chr1:230149425-231171576	1022151	eccDNA Atlas	WGS
Breast Cancer	chr1:232053720-249250620	17196900	eccDNA Atlas	WGS
Breast Cancer	chr1:234444030-235273150	829120	eccDNA Atlas	WGS
Breast Cancer	chr1:234556645-234795863	239218	eccDNA Atlas	WGS
Breast Cancer	chr1:243255771-248171483	4915712	eccDNA Atlas	WGS
Breast Cancer	chr1:244888800-244915579	26779	eccDNA Atlas	WGS
Breast Cancer	chr1:245465912-245674714	208802	eccDNA Atlas	WGS
Breast Cancer	chr1:247614674-247823737	209063	eccDNA Atlas	WGS
Breast Cancer	chr1:248202153-248302615	100462	eccDNA Atlas	WGS
Breast Cancer	chr10:104427-35804630	35700203	eccDNA Atlas	WGS
Breast Cancer	chr10:856950-24908810	24051860	eccDNA Atlas	WGS
Breast Cancer	chr10:970318-1032171	61853	eccDNA Atlas	WGS
Breast Cancer	chr10:4202517-6398979	2196462	eccDNA Atlas	WGS
Breast Cancer	chr10:7831497-39064000	31232503	eccDNA Atlas	WGS
Breast Cancer	chr10:37167926-37999999	832073	eccDNA Atlas	WGS
Breast Cancer	chr10:43141386-44316756	1175370	eccDNA Atlas	WGS
Breast Cancer	chr10:47121847-48807040	1685193	eccDNA Atlas	WGS
Breast Cancer	chr10:49195602-50721690	1526088	eccDNA Atlas	WGS
Breast Cancer	chr10:55136042-55156304	20262	eccDNA Atlas	WGS
Breast Cancer	chr10:61707690-62406977	699287	eccDNA Atlas	WGS
Breast Cancer	chr10:62410180-62565144	154964	eccDNA Atlas	WGS
Breast Cancer	chr10:75832197-82441401	6609204	eccDNA Atlas	WGS
Breast Cancer	chr10:111552136-111592596	40460	eccDNA Atlas	WGS
Breast Cancer	chr11:19614647-20124299	509652	eccDNA Atlas	WGS
Breast Cancer	chr11:28365866-29036963	671097	eccDNA Atlas	WGS
Breast Cancer	chr11:29459217-30428262	969045	eccDNA Atlas	WGS
Breast Cancer	chr11:30217502-41849393	11631891	eccDNA Atlas	WGS
Breast Cancer	chr11:32773988-32884531	110543	eccDNA Atlas	WGS
Breast Cancer	chr11:32893776-33860644	966868	eccDNA Atlas	WGS
Breast Cancer	chr11:39751236-40108453	357217	eccDNA Atlas	WGS
Breast Cancer	chr11:41434517-41665372	230855	eccDNA Atlas	WGS
Breast Cancer	chr11:44000668-44082402	81734	eccDNA Atlas	WGS
Breast Cancer	chr11:45326248-45348417	22169	eccDNA Atlas	WGS
Breast Cancer	chr11:45438244-49472153	4033909	eccDNA Atlas	WGS
Breast Cancer	chr11:47396221-47423020	26799	eccDNA Atlas	WGS
Breast Cancer	chr11:47438949-47477192	38243	eccDNA Atlas	WGS
Breast Cancer	chr11:61176742-61197470	20728	eccDNA Atlas	WGS
Breast Cancer	chr11:67012799-69624992	2612193	eccDNA Atlas	WGS
Breast Cancer	chr11:67796836-72080906	4284070	eccDNA Atlas	WGS
Breast Cancer	chr11:70275697-71094548	818851	eccDNA Atlas	WGS
Breast Cancer	chr11:72253554-72274020	20466	eccDNA Atlas	WGS
Breast Cancer	chr11:74481212-78513108	4031896	eccDNA Atlas	WGS
Breast Cancer	chr11:76512908-78678926	2166018	eccDNA Atlas	WGS
Breast Cancer	chr11:77302149-82896114	5593965	eccDNA Atlas	WGS
Breast Cancer	chr11:79057147-79077647	20500	eccDNA Atlas	WGS
Breast Cancer	chr11:79705513-80580623	875110	eccDNA Atlas	WGS
Breast Cancer	chr11:82233044-82379346	146302	eccDNA Atlas	WGS
Breast Cancer	chr11:82898637-82991252	92615	eccDNA Atlas	WGS
Breast Cancer	chr11:82991365-88087169	5095804	eccDNA Atlas	WGS
Breast Cancer	chr11:83519036-84968504	1449468	eccDNA Atlas	WGS
Breast Cancer	chr11:84833147-86583159	1750012	eccDNA Atlas	WGS
Breast Cancer	chr11:85206216-90101776	4895560	eccDNA Atlas	WGS
Breast Cancer	chr11:86586679-88748162	2161483	eccDNA Atlas	WGS
Breast Cancer	chr11:88656495-93610116	4953621	eccDNA Atlas	WGS
Breast Cancer	chr11:97428609-97597009	168400	eccDNA Atlas	WGS
Breast Cancer	chr11:97608082-97762346	154264	eccDNA Atlas	WGS
Breast Cancer	chr11:98537878-98693030	155152	eccDNA Atlas	WGS
Breast Cancer	chr11:98738531-98910313	171782	eccDNA Atlas	WGS
Breast Cancer	chr11:99011702-99213396	201694	eccDNA Atlas	WGS
Breast Cancer	chr11:99485383-100010351	524968	eccDNA Atlas	WGS
Breast Cancer	chr11:100206255-100976357	770102	eccDNA Atlas	WGS
Breast Cancer	chr11:102263272-102512067	248795	eccDNA Atlas	WGS
Breast Cancer	chr11:102393942-102753855	359913	eccDNA Atlas	WGS
Breast Cancer	chr11:104861398-104891801	30403	eccDNA Atlas	WGS
Breast Cancer	chr11:105113051-105814770	701719	eccDNA Atlas	WGS
Breast Cancer	chr11:121583538-121604226	20688	eccDNA Atlas	WGS
Breast Cancer	chr12:688543-8670801	7982258	eccDNA Atlas	WGS
Breast Cancer	chr12:6848731-11933523	5084792	eccDNA Atlas	WGS
Breast Cancer	chr12:66505298-66956667	451369	eccDNA Atlas	WGS
Breast Cancer	chr12:83679393-93863877	10184484	eccDNA Atlas	WGS
Breast Cancer	chr12:93902444-94914093	1011649	eccDNA Atlas	WGS
Breast Cancer	chr12:96056580-97779742	1723162	eccDNA Atlas	WGS
Breast Cancer	chr13:23507339-23527838	20499	eccDNA Atlas	WGS
Breast Cancer	chr13:24740680-25101021	360341	eccDNA Atlas	WGS
Breast Cancer	chr13:30509173-31426770	917597	eccDNA Atlas	WGS
Breast Cancer	chr13:66642734-66854494	211760	eccDNA Atlas	WGS
Breast Cancer	chr13:71131534-71332033	200499	eccDNA Atlas	WGS
Breast Cancer	chr13:73702293-74231937	529644	eccDNA Atlas	WGS
Breast Cancer	chr13:74263101-75718870	1455769	eccDNA Atlas	WGS
Breast Cancer	chr13:76482451-77157402	674951	eccDNA Atlas	WGS
Breast Cancer	chr13:97708854-98708717	999863	eccDNA Atlas	WGS
Breast Cancer	chr13:100249804-101476621	1226817	eccDNA Atlas	WGS
Breast Cancer	chr13:110387922-112069529	1681607	eccDNA Atlas	WGS
Breast Cancer	chr13:113190120-113372094	181974	eccDNA Atlas	WGS
Breast Cancer	chr13:113480128-113500780	20652	eccDNA Atlas	WGS
Breast Cancer	chr13:113542259-115169878	1627619	eccDNA Atlas	WGS
Breast Cancer	chr14:22154410-22354872	200462	eccDNA Atlas	WGS
Breast Cancer	chr14:29210105-38567987	9357882	eccDNA Atlas	WGS
Breast Cancer	chr14:37796372-38220322	423950	eccDNA Atlas	WGS
Breast Cancer	chr14:41100239-44255760	3155521	eccDNA Atlas	WGS
Breast Cancer	chr14:44535126-51121534	6586408	eccDNA Atlas	WGS
Breast Cancer	chr14:47136640-54275839	7139199	eccDNA Atlas	WGS
Breast Cancer	chr14:67689226-68242940	553714	eccDNA Atlas	WGS
Breast Cancer	chr14:100591118-100762144	171026	eccDNA Atlas	WGS
Breast Cancer	chr15:46070866-53256889	7186023	eccDNA Atlas	WGS
Breast Cancer	chr15:53324569-54638250	1313681	eccDNA Atlas	WGS
Breast Cancer	chr15:57589029-58897874	1308845	eccDNA Atlas	WGS
Breast Cancer	chr15:58962186-73771480	14809294	eccDNA Atlas	WGS
Breast Cancer	chr15:59644889-61034040	1389151	eccDNA Atlas	WGS
Breast Cancer	chr15:75514572-79936241	4421669	eccDNA Atlas	WGS
Breast Cancer	chr15:85578345-89278441	3700096	eccDNA Atlas	WGS
Breast Cancer	chr15:89519154-89756873	237719	eccDNA Atlas	WGS
Breast Cancer	chr15:90155226-91023418	868192	eccDNA Atlas	WGS
Breast Cancer	chr15:92663185-94618068	1954883	eccDNA Atlas	WGS
Breast Cancer	chr15:94619131-95257200	638069	eccDNA Atlas	WGS
Breast Cancer	chr15:95341143-102214766	6873623	eccDNA Atlas	WGS
Breast Cancer	chr15:95361799-95410436	48637	eccDNA Atlas	WGS
Breast Cancer	chr15:95438058-95492541	54483	eccDNA Atlas	WGS
Breast Cancer	chr15:95635179-95890755	255576	eccDNA Atlas	WGS
Breast Cancer	chr15:96215014-96440516	225502	eccDNA Atlas	WGS
Breast Cancer	chr15:96823551-96867293	43742	eccDNA Atlas	WGS
Breast Cancer	chr15:97296603-97589825	293222	eccDNA Atlas	WGS
Breast Cancer	chr15:97596661-97862415	265754	eccDNA Atlas	WGS
Breast Cancer	chr15:98164111-98656210	492099	eccDNA Atlas	WGS
Breast Cancer	chr15:99671909-101606550	1934641	eccDNA Atlas	WGS
Breast Cancer	chr15:101661118-101786785	125667	eccDNA Atlas	WGS
Breast Cancer	chr15:102013249-102521255	508006	eccDNA Atlas	WGS
Breast Cancer	chr16:4120307-5045459	925152	eccDNA Atlas	WGS
Breast Cancer	chr16:4746829-16632222	11885393	eccDNA Atlas	WGS
Breast Cancer	chr16:5460522-5479168	18646	eccDNA Atlas	WGS
Breast Cancer	chr16:9674680-14327691	4653011	eccDNA Atlas	WGS
Breast Cancer	chr16:12851897-14282482	1430585	eccDNA Atlas	WGS
Breast Cancer	chr16:14288685-14429881	141196	eccDNA Atlas	WGS
Breast Cancer	chr16:48623478-49409956	786478	eccDNA Atlas	WGS
Breast Cancer	chr17:20780966-20801448	20482	eccDNA Atlas	WGS
Breast Cancer	chr17:20909217-20967072	57855	eccDNA Atlas	WGS
Breast Cancer	chr17:21686155-21886749	200594	eccDNA Atlas	WGS
Breast Cancer	chr17:25274375-28024390	2750015	eccDNA Atlas	WGS
Breast Cancer	chr17:25915590-29093560	3177970	eccDNA Atlas	WGS
Breast Cancer	chr17:26327891-26778498	450607	eccDNA Atlas	WGS
Breast Cancer	chr17:27347811-27416751	68940	eccDNA Atlas	WGS
Breast Cancer	chr17:29345932-29606423	260491	eccDNA Atlas	WGS
Breast Cancer	chr17:29800849-31475055	1674206	eccDNA Atlas	WGS
Breast Cancer	chr17:29876287-29896748	20461	eccDNA Atlas	WGS
Breast Cancer	chr17:30562143-31958181	1396038	eccDNA Atlas	WGS
Breast Cancer	chr17:30649792-32699634	2049842	eccDNA Atlas	WGS
Breast Cancer	chr17:30986257-31310034	323777	eccDNA Atlas	WGS
Breast Cancer	chr17:32056754-32267295	210541	eccDNA Atlas	WGS
Breast Cancer	chr17:32223423-32761571	538148	eccDNA Atlas	WGS
Breast Cancer	chr17:32336383-32651079	314696	eccDNA Atlas	WGS
Breast Cancer	chr17:32769232-32772803	3571	eccDNA Atlas	WGS
Breast Cancer	chr17:32863745-34484555	1620810	eccDNA Atlas	WGS
Breast Cancer	chr17:33212366-33431561	219195	eccDNA Atlas	WGS
Breast Cancer	chr17:34835277-35203474	368197	eccDNA Atlas	WGS
Breast Cancer	chr17:35424100-36022938	598838	eccDNA Atlas	WGS
Breast Cancer	chr17:35687394-35969114	281720	eccDNA Atlas	WGS
Breast Cancer	chr17:35968051-36651582	683531	eccDNA Atlas	WGS
Breast Cancer	chr17:36470148-38699053	2228905	eccDNA Atlas	WGS
Breast Cancer	chr17:36511304-40951088	4439784	eccDNA Atlas	WGS
Breast Cancer	chr17:36705395-36915857	210462	eccDNA Atlas	WGS
Breast Cancer	chr17:36753546-39226662	2473116	eccDNA Atlas	WGS
Breast Cancer	chr17:37121819-38518841	1397022	eccDNA Atlas	WGS
Breast Cancer	chr17:37143976-38226583	1082607	eccDNA Atlas	WGS
Breast Cancer	chr17:37462283-38738833	1276550	eccDNA Atlas	WGS
Breast Cancer	chr17:40299473-41005498	706025	eccDNA Atlas	WGS
Breast Cancer	chr17:41134411-41181057	46646	eccDNA Atlas	WGS
Breast Cancer	chr17:45615100-47259297	1644197	eccDNA Atlas	WGS
Breast Cancer	chr17:45736602-51244556	5507954	eccDNA Atlas	WGS
Breast Cancer	chr17:45854260-45874782	20522	eccDNA Atlas	WGS
Breast Cancer	chr17:46044938-50524740	4479802	eccDNA Atlas	WGS
Breast Cancer	chr17:46128642-50796730	4668088	eccDNA Atlas	WGS
Breast Cancer	chr17:46323700-48956575	2632875	eccDNA Atlas	WGS
Breast Cancer	chr17:46825594-50170339	3344745	eccDNA Atlas	WGS
Breast Cancer	chr17:46996536-49228282	2231746	eccDNA Atlas	WGS
Breast Cancer	chr17:47524327-47591802	67475	eccDNA Atlas	WGS
Breast Cancer	chr17:47705510-47962815	257305	eccDNA Atlas	WGS
Breast Cancer	chr17:47872295-69181003	21308708	eccDNA Atlas	WGS
Breast Cancer	chr17:48008538-59953358	11944820	eccDNA Atlas	WGS
Breast Cancer	chr17:50197015-53227900	3030885	eccDNA Atlas	WGS
Breast Cancer	chr17:53004700-53627788	623088	eccDNA Atlas	WGS
Breast Cancer	chr17:53285381-65824101	12538720	eccDNA Atlas	WGS
Breast Cancer	chr17:53839382-53874705	35323	eccDNA Atlas	WGS
Breast Cancer	chr17:54417884-55124940	707056	eccDNA Atlas	WGS
Breast Cancer	chr17:54869336-67397896	12528560	eccDNA Atlas	WGS
Breast Cancer	chr17:55350593-55564083	213490	eccDNA Atlas	WGS
Breast Cancer	chr17:55371524-62197205	6825681	eccDNA Atlas	WGS
Breast Cancer	chr17:55652065-62018368	6366303	eccDNA Atlas	WGS
Breast Cancer	chr17:56443544-56782183	338639	eccDNA Atlas	WGS
Breast Cancer	chr17:56782629-57009995	227366	eccDNA Atlas	WGS
Breast Cancer	chr17:57078715-57386706	307991	eccDNA Atlas	WGS
Breast Cancer	chr17:57837818-59070195	1232377	eccDNA Atlas	WGS
Breast Cancer	chr17:57913701-59666711	1753010	eccDNA Atlas	WGS
Breast Cancer	chr17:58736426-58872201	135775	eccDNA Atlas	WGS
Breast Cancer	chr17:59070291-59241565	171274	eccDNA Atlas	WGS
Breast Cancer	chr17:60355652-61021225	665573	eccDNA Atlas	WGS
Breast Cancer	chr17:60417025-61452822	1035797	eccDNA Atlas	WGS
Breast Cancer	chr17:60997670-61157795	160125	eccDNA Atlas	WGS
Breast Cancer	chr17:62032532-62812526	779994	eccDNA Atlas	WGS
Breast Cancer	chr17:63992692-64862829	870137	eccDNA Atlas	WGS
Breast Cancer	chr17:65395057-66071901	676844	eccDNA Atlas	WGS
Breast Cancer	chr17:65915980-66221652	305672	eccDNA Atlas	WGS
Breast Cancer	chr17:66657796-66676159	18363	eccDNA Atlas	WGS
Breast Cancer	chr17:67767096-68269641	502545	eccDNA Atlas	WGS
Breast Cancer	chr17:68947622-69189859	242237	eccDNA Atlas	WGS
Breast Cancer	chr17:69400021-74462479	5062458	eccDNA Atlas	WGS
Breast Cancer	chr17:69510873-69551563	40690	eccDNA Atlas	WGS
Breast Cancer	chr17:69714649-73882807	4168158	eccDNA Atlas	WGS
Breast Cancer	chr17:70118857-70368314	249457	eccDNA Atlas	WGS
Breast Cancer	chr17:73583931-74154331	570400	eccDNA Atlas	WGS
Breast Cancer	chr17:73767038-73787729	20691	eccDNA Atlas	WGS
Breast Cancer	chr17:76021272-76048974	27702	eccDNA Atlas	WGS
Breast Cancer	chr17:79964962-80047615	82653	eccDNA Atlas	WGS
Breast Cancer	chr17:81094940-81195209	100269	eccDNA Atlas	WGS
Breast Cancer	chr18:296043-316505	20462	eccDNA Atlas	WGS
Breast Cancer	chr18:1160322-1180783	20461	eccDNA Atlas	WGS
Breast Cancer	chr18:2069640-2090101	20461	eccDNA Atlas	WGS
Breast Cancer	chr18:2499993-2520455	20462	eccDNA Atlas	WGS
Breast Cancer	chr18:2548100-3487464	939364	eccDNA Atlas	WGS
Breast Cancer	chr18:5374500-5433559	59059	eccDNA Atlas	WGS
Breast Cancer	chr18:5590734-5611195	20461	eccDNA Atlas	WGS
Breast Cancer	chr18:5638030-5658492	20462	eccDNA Atlas	WGS
Breast Cancer	chr18:6464922-6485383	20461	eccDNA Atlas	WGS
Breast Cancer	chr18:6952169-7496993	544824	eccDNA Atlas	WGS
Breast Cancer	chr18:8049213-8069675	20462	eccDNA Atlas	WGS
Breast Cancer	chr18:12305457-12325918	20461	eccDNA Atlas	WGS
Breast Cancer	chr18:12429010-12449471	20461	eccDNA Atlas	WGS
Breast Cancer	chr18:13739860-14060446	320586	eccDNA Atlas	WGS
Breast Cancer	chr18:23335550-26092639	2757089	eccDNA Atlas	WGS
Breast Cancer	chr18:24319137-25531984	1212847	eccDNA Atlas	WGS
Breast Cancer	chr18:25673217-25873678	200461	eccDNA Atlas	WGS
Breast Cancer	chr18:30185806-30386268	200462	eccDNA Atlas	WGS
Breast Cancer	chr18:30514546-30722868	208322	eccDNA Atlas	WGS
Breast Cancer	chr18:47449044-48512566	1063522	eccDNA Atlas	WGS
Breast Cancer	chr18:67205784-69389158	2183374	eccDNA Atlas	WGS
Breast Cancer	chr19:3117683-3201204	83521	eccDNA Atlas	WGS
Breast Cancer	chr19:6047014-10109179	4062165	eccDNA Atlas	WGS
Breast Cancer	chr19:10112345-14018553	3906208	eccDNA Atlas	WGS
Breast Cancer	chr19:10717349-10779931	62582	eccDNA Atlas	WGS
Breast Cancer	chr19:27840934-32089867	4248933	eccDNA Atlas	WGS
Breast Cancer	chr19:29048232-30958806	1910574	eccDNA Atlas	WGS
Breast Cancer	chr19:33928840-34372321	443481	eccDNA Atlas	WGS
Breast Cancer	chr19:39320606-40937092	1616486	eccDNA Atlas	WGS
Breast Cancer	chr19:39748247-40204075	455828	eccDNA Atlas	WGS
Breast Cancer	chr19:49822521-55650505	5827984	eccDNA Atlas	WGS
Breast Cancer	chr19:53380802-59065075	5684273	eccDNA Atlas	WGS
Breast Cancer	chr2:47376458-47400786	24328	eccDNA Atlas	WGS
Breast Cancer	chr2:101458887-112864410	11405523	eccDNA Atlas	WGS
Breast Cancer	chr2:103729417-103856441	127024	eccDNA Atlas	WGS
Breast Cancer	chr2:103862501-104204896	342395	eccDNA Atlas	WGS
Breast Cancer	chr2:112903982-131541018	18637036	eccDNA Atlas	WGS
Breast Cancer	chr2:132110241-132130721	20480	eccDNA Atlas	WGS
Breast Cancer	chr2:174308627-174344356	35729	eccDNA Atlas	WGS
Breast Cancer	chr2:182268267-183209519	941252	eccDNA Atlas	WGS
Breast Cancer	chr20:136330-156791	20461	eccDNA Atlas	WGS
Breast Cancer	chr20:4559537-4875639	316102	eccDNA Atlas	WGS
Breast Cancer	chr20:17428008-17448469	20461	eccDNA Atlas	WGS
Breast Cancer	chr20:20465720-25599999	5134279	eccDNA Atlas	WGS
Breast Cancer	chr20:26106582-26127063	20481	eccDNA Atlas	WGS
Breast Cancer	chr20:30117434-38979400	8861966	eccDNA Atlas	WGS
Breast Cancer	chr20:39288213-39914844	626631	eccDNA Atlas	WGS
Breast Cancer	chr20:39759747-39795558	35811	eccDNA Atlas	WGS
Breast Cancer	chr20:40599009-40819471	220462	eccDNA Atlas	WGS
Breast Cancer	chr20:40607424-41515745	908321	eccDNA Atlas	WGS
Breast Cancer	chr20:42070351-42384156	313805	eccDNA Atlas	WGS
Breast Cancer	chr20:44455943-46859099	2403156	eccDNA Atlas	WGS
Breast Cancer	chr20:45691406-59810955	14119549	eccDNA Atlas	WGS
Breast Cancer	chr20:46544719-56551075	10006356	eccDNA Atlas	WGS
Breast Cancer	chr20:47031414-53374780	6343366	eccDNA Atlas	WGS
Breast Cancer	chr20:52127042-52496001	368959	eccDNA Atlas	WGS
Breast Cancer	chr20:53125853-54783880	1658027	eccDNA Atlas	WGS
Breast Cancer	chr20:54949074-57175600	2226526	eccDNA Atlas	WGS
Breast Cancer	chr20:55426505-55674278	247773	eccDNA Atlas	WGS
Breast Cancer	chr20:56147258-56458918	311660	eccDNA Atlas	WGS
Breast Cancer	chr20:56878634-56899095	20461	eccDNA Atlas	WGS
Breast Cancer	chr20:57240185-57677060	436875	eccDNA Atlas	WGS
Breast Cancer	chr20:57467814-62319837	4852023	eccDNA Atlas	WGS
Breast Cancer	chr20:59074736-59107640	32904	eccDNA Atlas	WGS
Breast Cancer	chr20:61137703-63025520	1887817	eccDNA Atlas	WGS
Breast Cancer	chr21:18033974-18346367	312393	eccDNA Atlas	WGS
Breast Cancer	chr21:21956154-23720528	1764374	eccDNA Atlas	WGS
Breast Cancer	chr21:23949137-24366178	417041	eccDNA Atlas	WGS
Breast Cancer	chr21:35610211-36239108	628897	eccDNA Atlas	WGS
Breast Cancer	chr21:37886772-37925373	38601	eccDNA Atlas	WGS
Breast Cancer	chr21:38329621-38874820	545199	eccDNA Atlas	WGS
Breast Cancer	chr21:39819539-39859473	39934	eccDNA Atlas	WGS
Breast Cancer	chr21:40308400-40926653	618253	eccDNA Atlas	WGS
Breast Cancer	chr21:40623470-41338777	715307	eccDNA Atlas	WGS
Breast Cancer	chr21:42467867-42940744	472877	eccDNA Atlas	WGS
Breast Cancer	chr21:42606523-42871375	264852	eccDNA Atlas	WGS
Breast Cancer	chr21:42871402-43688666	817264	eccDNA Atlas	WGS
Breast Cancer	chr21:44469703-44533240	63537	eccDNA Atlas	WGS
Breast Cancer	chr21:45323672-45453904	130232	eccDNA Atlas	WGS
Breast Cancer	chr21:45500259-46035399	535140	eccDNA Atlas	WGS
Breast Cancer	chr21:46615351-48023522	1408171	eccDNA Atlas	WGS
Breast Cancer	chr22:22096801-28379029	6282228	eccDNA Atlas	WGS
Breast Cancer	chr22:47358388-47595868	237480	eccDNA Atlas	WGS
Breast Cancer	chr22:47834104-47886443	52339	eccDNA Atlas	WGS
Breast Cancer	chr3:4312799-5054180	741381	eccDNA Atlas	WGS
Breast Cancer	chr3:12090733-12631806	541073	eccDNA Atlas	WGS
Breast Cancer	chr3:12632180-18139816	5507636	eccDNA Atlas	WGS
Breast Cancer	chr3:74447089-74584605	137516	eccDNA Atlas	WGS
Breast Cancer	chr3:74884080-75855018	970938	eccDNA Atlas	WGS
Breast Cancer	chr3:82821341-87983900	5162559	eccDNA Atlas	WGS
Breast Cancer	chr3:88904421-90425029	1520608	eccDNA Atlas	WGS
Breast Cancer	chr3:126872885-127419118	546233	eccDNA Atlas	WGS
Breast Cancer	chr3:127424883-127800541	375658	eccDNA Atlas	WGS
Breast Cancer	chr3:133547468-133606180	58712	eccDNA Atlas	WGS
Breast Cancer	chr3:135806810-135889796	82986	eccDNA Atlas	WGS
Breast Cancer	chr3:139093351-139777849	684498	eccDNA Atlas	WGS
Breast Cancer	chr3:140691941-140724010	32069	eccDNA Atlas	WGS
Breast Cancer	chr3:148958064-149439804	481740	eccDNA Atlas	WGS
Breast Cancer	chr3:155364215-156074227	710012	eccDNA Atlas	WGS
Breast Cancer	chr3:161089219-161170611	81392	eccDNA Atlas	WGS
Breast Cancer	chr3:166723122-170441699	3718577	eccDNA Atlas	WGS
Breast Cancer	chr3:168445765-178697504	10251739	eccDNA Atlas	WGS
Breast Cancer	chr3:176051051-176210561	159510	eccDNA Atlas	WGS
Breast Cancer	chr3:176366621-179286305	2919684	eccDNA Atlas	WGS
Breast Cancer	chr3:177481404-177807023	325619	eccDNA Atlas	WGS
Breast Cancer	chr3:178837585-179216109	378524	eccDNA Atlas	WGS
Breast Cancer	chr3:179846585-180066018	219433	eccDNA Atlas	WGS
Breast Cancer	chr3:180464521-180618900	154379	eccDNA Atlas	WGS
Breast Cancer	chr3:184202411-184457639	255228	eccDNA Atlas	WGS
Breast Cancer	chr3:186436775-186719002	282227	eccDNA Atlas	WGS
Breast Cancer	chr3:186850395-197538677	10688282	eccDNA Atlas	WGS
Breast Cancer	chr3:191679472-191894727	215255	eccDNA Atlas	WGS
Breast Cancer	chr4:29727468-34098764	4371296	eccDNA Atlas	WGS
Breast Cancer	chr4:70834472-71207202	372730	eccDNA Atlas	WGS
Breast Cancer	chr4:82202400-83118563	916163	eccDNA Atlas	WGS
Breast Cancer	chr4:101560218-101778951	218733	eccDNA Atlas	WGS
Breast Cancer	chr4:107315056-107433050	117994	eccDNA Atlas	WGS
Breast Cancer	chr4:107440862-107702098	261236	eccDNA Atlas	WGS
Breast Cancer	chr4:159471976-168534082	9062106	eccDNA Atlas	WGS
Breast Cancer	chr5:914232-15331400	14417168	eccDNA Atlas	WGS
Breast Cancer	chr5:1158614-1890233	731619	eccDNA Atlas	WGS
Breast Cancer	chr5:11859293-12113014	253721	eccDNA Atlas	WGS
Breast Cancer	chr5:14216710-15313691	1096981	eccDNA Atlas	WGS
Breast Cancer	chr5:15333011-21295569	5962558	eccDNA Atlas	WGS
Breast Cancer	chr5:21392334-45378456	23986122	eccDNA Atlas	WGS
Breast Cancer	chr5:28107666-29192732	1085066	eccDNA Atlas	WGS
Breast Cancer	chr5:29837943-29864175	26232	eccDNA Atlas	WGS
Breast Cancer	chr5:29875305-30615202	739897	eccDNA Atlas	WGS
Breast Cancer	chr5:30988656-36926861	5938205	eccDNA Atlas	WGS
Breast Cancer	chr5:42637253-45378456	2741203	eccDNA Atlas	WGS
Breast Cancer	chr5:44455287-44793184	337897	eccDNA Atlas	WGS
Breast Cancer	chr5:56671714-56867636	195922	eccDNA Atlas	WGS
Breast Cancer	chr5:72307375-72589097	281722	eccDNA Atlas	WGS
Breast Cancer	chr5:72597804-75265046	2667242	eccDNA Atlas	WGS
Breast Cancer	chr5:157495774-158129961	634187	eccDNA Atlas	WGS
Breast Cancer	chr5:168811968-169111829	299861	eccDNA Atlas	WGS
Breast Cancer	chr6:283807-504268	220461	eccDNA Atlas	WGS
Breast Cancer	chr6:1188106-6026477	4838371	eccDNA Atlas	WGS
Breast Cancer	chr6:3912274-5316722	1404448	eccDNA Atlas	WGS
Breast Cancer	chr6:6153653-6420646	266993	eccDNA Atlas	WGS
Breast Cancer	chr6:6719960-7703869	983909	eccDNA Atlas	WGS
Breast Cancer	chr6:12283761-12367746	83985	eccDNA Atlas	WGS
Breast Cancer	chr6:12580293-12600755	20462	eccDNA Atlas	WGS
Breast Cancer	chr6:17430751-18810303	1379552	eccDNA Atlas	WGS
Breast Cancer	chr6:18311069-19863653	1552584	eccDNA Atlas	WGS
Breast Cancer	chr6:19305603-22564629	3259026	eccDNA Atlas	WGS
Breast Cancer	chr6:20273246-20491595	218349	eccDNA Atlas	WGS
Breast Cancer	chr6:24150974-26033793	1882819	eccDNA Atlas	WGS
Breast Cancer	chr6:25696106-25896568	200462	eccDNA Atlas	WGS
Breast Cancer	chr6:26106236-27894196	1787960	eccDNA Atlas	WGS
Breast Cancer	chr6:34711598-35564542	852944	eccDNA Atlas	WGS
Breast Cancer	chr6:37575702-39251529	1675827	eccDNA Atlas	WGS
Breast Cancer	chr6:39121827-44324127	5202300	eccDNA Atlas	WGS
Breast Cancer	chr6:41399113-41425410	26297	eccDNA Atlas	WGS
Breast Cancer	chr6:50367798-50749544	381746	eccDNA Atlas	WGS
Breast Cancer	chr6:51218466-51418927	200461	eccDNA Atlas	WGS
Breast Cancer	chr6:75363232-79846851	4483619	eccDNA Atlas	WGS
Breast Cancer	chr6:100406618-102076349	1669731	eccDNA Atlas	WGS
Breast Cancer	chr6:104602842-109260070	4657228	eccDNA Atlas	WGS
Breast Cancer	chr6:104670957-104686637	15680	eccDNA Atlas	WGS
Breast Cancer	chr6:104696786-104943785	246999	eccDNA Atlas	WGS
Breast Cancer	chr6:106643984-113788937	7144953	eccDNA Atlas	WGS
Breast Cancer	chr6:107287803-107327785	39982	eccDNA Atlas	WGS
Breast Cancer	chr6:111288531-111307468	18937	eccDNA Atlas	WGS
Breast Cancer	chr6:116603911-117692859	1088948	eccDNA Atlas	WGS
Breast Cancer	chr6:118543806-119597517	1053711	eccDNA Atlas	WGS
Breast Cancer	chr6:124895305-135882021	10986716	eccDNA Atlas	WGS
Breast Cancer	chr6:130397325-136334349	5937024	eccDNA Atlas	WGS
Breast Cancer	chr6:138214040-138229606	15566	eccDNA Atlas	WGS
Breast Cancer	chr6:150907114-151193961	286847	eccDNA Atlas	WGS
Breast Cancer	chr6:157958544-158194511	235967	eccDNA Atlas	WGS
Breast Cancer	chr7:6061334-6290146	228812	eccDNA Atlas	WGS
Breast Cancer	chr7:7717688-10980105	3262417	eccDNA Atlas	WGS
Breast Cancer	chr7:20044600-20155111	110511	eccDNA Atlas	WGS
Breast Cancer	chr7:21258615-21279168	20553	eccDNA Atlas	WGS
Breast Cancer	chr7:21771289-22083639	312350	eccDNA Atlas	WGS
Breast Cancer	chr7:22086696-22208325	121629	eccDNA Atlas	WGS
Breast Cancer	chr7:22209409-22209963	554	eccDNA Atlas	WGS
Breast Cancer	chr7:30123433-31566446	1443013	eccDNA Atlas	WGS
Breast Cancer	chr7:33008875-33043880	35005	eccDNA Atlas	WGS
Breast Cancer	chr7:34908992-35366090	457098	eccDNA Atlas	WGS
Breast Cancer	chr7:44396333-44953419	557086	eccDNA Atlas	WGS
Breast Cancer	chr7:53916246-54184708	268462	eccDNA Atlas	WGS
Breast Cancer	chr7:54562829-57478207	2915378	eccDNA Atlas	WGS
Breast Cancer	chr7:54911380-55269964	358584	eccDNA Atlas	WGS
Breast Cancer	chr7:55277963-55390811	112848	eccDNA Atlas	WGS
Breast Cancer	chr7:63036361-63300739	264378	eccDNA Atlas	WGS
Breast Cancer	chr7:107219266-108209250	989984	eccDNA Atlas	WGS
Breast Cancer	chr7:111402851-111487141	84290	eccDNA Atlas	WGS
Breast Cancer	chr7:134904326-135259170	354844	eccDNA Atlas	WGS
Breast Cancer	chr7:143861029-144061540	200511	eccDNA Atlas	WGS
Breast Cancer	chr8:4842945-7065261	2222316	eccDNA Atlas	WGS
Breast Cancer	chr8:12654135-14000173	1346038	eccDNA Atlas	WGS
Breast Cancer	chr8:17923695-18617101	693406	eccDNA Atlas	WGS
Breast Cancer	chr8:20302057-20774951	472894	eccDNA Atlas	WGS
Breast Cancer	chr8:28337043-28354306	17263	eccDNA Atlas	WGS
Breast Cancer	chr8:32569672-32590142	20470	eccDNA Atlas	WGS
Breast Cancer	chr8:32996883-33017352	20469	eccDNA Atlas	WGS
Breast Cancer	chr8:33410010-42350560	8940550	eccDNA Atlas	WGS
Breast Cancer	chr8:33630936-33885396	254460	eccDNA Atlas	WGS
Breast Cancer	chr8:33822927-34023388	200461	eccDNA Atlas	WGS
Breast Cancer	chr8:34017836-42783715	8765879	eccDNA Atlas	WGS
Breast Cancer	chr8:34036884-34242419	205535	eccDNA Atlas	WGS
Breast Cancer	chr8:34280215-34532102	251887	eccDNA Atlas	WGS
Breast Cancer	chr8:34338622-52288558	17949936	eccDNA Atlas	WGS
Breast Cancer	chr8:34907470-36851901	1944431	eccDNA Atlas	WGS
Breast Cancer	chr8:35660685-35975190	314505	eccDNA Atlas	WGS
Breast Cancer	chr8:35917002-37980641	2063639	eccDNA Atlas	WGS
Breast Cancer	chr8:36065982-36130826	64844	eccDNA Atlas	WGS
Breast Cancer	chr8:36527632-38096762	1569130	eccDNA Atlas	WGS
Breast Cancer	chr8:36841946-40035256	3193310	eccDNA Atlas	WGS
Breast Cancer	chr8:37000734-38207123	1206389	eccDNA Atlas	WGS
Breast Cancer	chr8:37654739-37947086	292347	eccDNA Atlas	WGS
Breast Cancer	chr8:37836224-41933448	4097224	eccDNA Atlas	WGS
Breast Cancer	chr8:38527041-39608963	1081922	eccDNA Atlas	WGS
Breast Cancer	chr8:38561030-39724080	1163050	eccDNA Atlas	WGS
Breast Cancer	chr8:38852435-51453727	12601292	eccDNA Atlas	WGS
Breast Cancer	chr8:39732450-40573688	841238	eccDNA Atlas	WGS
Breast Cancer	chr8:40574411-40688828	114417	eccDNA Atlas	WGS
Breast Cancer	chr8:40736196-51537882	10801686	eccDNA Atlas	WGS
Breast Cancer	chr8:40810321-41341803	531482	eccDNA Atlas	WGS
Breast Cancer	chr8:41705599-42933372	1227773	eccDNA Atlas	WGS
Breast Cancer	chr8:42149125-42731834	582709	eccDNA Atlas	WGS
Breast Cancer	chr8:42797956-42933372	135416	eccDNA Atlas	WGS
Breast Cancer	chr8:47360944-54055215	6694271	eccDNA Atlas	WGS
Breast Cancer	chr8:47460944-53931320	6470376	eccDNA Atlas	WGS
Breast Cancer	chr8:49240750-49732230	491480	eccDNA Atlas	WGS
Breast Cancer	chr8:53933083-79856369	25923286	eccDNA Atlas	WGS
Breast Cancer	chr8:55618221-56283107	664886	eccDNA Atlas	WGS
Breast Cancer	chr8:55874111-70952673	15078562	eccDNA Atlas	WGS
Breast Cancer	chr8:56072991-58479771	2406780	eccDNA Atlas	WGS
Breast Cancer	chr8:57413062-57752261	339199	eccDNA Atlas	WGS
Breast Cancer	chr8:57652255-64315765	6663510	eccDNA Atlas	WGS
Breast Cancer	chr8:58519273-58539866	20593	eccDNA Atlas	WGS
Breast Cancer	chr8:59120423-61577322	2456899	eccDNA Atlas	WGS
Breast Cancer	chr8:63596299-63735445	139146	eccDNA Atlas	WGS
Breast Cancer	chr8:64319253-77679929	13360676	eccDNA Atlas	WGS
Breast Cancer	chr8:70961160-73839316	2878156	eccDNA Atlas	WGS
Breast Cancer	chr8:70961223-71254781	293558	eccDNA Atlas	WGS
Breast Cancer	chr8:73874569-106426224	32551655	eccDNA Atlas	WGS
Breast Cancer	chr8:74783520-123046516	48262996	eccDNA Atlas	WGS
Breast Cancer	chr8:75099010-84959054	9860044	eccDNA Atlas	WGS
Breast Cancer	chr8:78947528-100847051	21899523	eccDNA Atlas	WGS
Breast Cancer	chr8:79859124-84386716	4527592	eccDNA Atlas	WGS
Breast Cancer	chr8:81200490-87491021	6290531	eccDNA Atlas	WGS
Breast Cancer	chr8:84389228-85040369	651141	eccDNA Atlas	WGS
Breast Cancer	chr8:84965997-93019652	8053655	eccDNA Atlas	WGS
Breast Cancer	chr8:85049068-85085979	36911	eccDNA Atlas	WGS
Breast Cancer	chr8:85086774-95556588	10469814	eccDNA Atlas	WGS
Breast Cancer	chr8:85323499-86139899	816400	eccDNA Atlas	WGS
Breast Cancer	chr8:87547272-87577853	30581	eccDNA Atlas	WGS
Breast Cancer	chr8:88445976-89173339	727363	eccDNA Atlas	WGS
Breast Cancer	chr8:92241459-93019652	778193	eccDNA Atlas	WGS
Breast Cancer	chr8:93020587-94143543	1122956	eccDNA Atlas	WGS
Breast Cancer	chr8:93020587-95556459	2535872	eccDNA Atlas	WGS
Breast Cancer	chr8:95556883-95588450	31567	eccDNA Atlas	WGS
Breast Cancer	chr8:95585806-127300078	31714272	eccDNA Atlas	WGS
Breast Cancer	chr8:95589205-95604669	15464	eccDNA Atlas	WGS
Breast Cancer	chr8:95605017-95616980	11963	eccDNA Atlas	WGS
Breast Cancer	chr8:95621819-95664858	43039	eccDNA Atlas	WGS
Breast Cancer	chr8:95669563-97220299	1550736	eccDNA Atlas	WGS
Breast Cancer	chr8:97220838-97734015	513177	eccDNA Atlas	WGS
Breast Cancer	chr8:97738166-110902153	13163987	eccDNA Atlas	WGS
Breast Cancer	chr8:99492874-102721388	3228514	eccDNA Atlas	WGS
Breast Cancer	chr8:101025749-101866133	840384	eccDNA Atlas	WGS
Breast Cancer	chr8:101180021-142393063	41213042	eccDNA Atlas	WGS
Breast Cancer	chr8:102677162-102861973	184811	eccDNA Atlas	WGS
Breast Cancer	chr8:104157530-104244150	86620	eccDNA Atlas	WGS
Breast Cancer	chr8:104185655-146364022	42178367	eccDNA Atlas	WGS
Breast Cancer	chr8:105763643-105800850	37207	eccDNA Atlas	WGS
Breast Cancer	chr8:110902476-118785460	7882984	eccDNA Atlas	WGS
Breast Cancer	chr8:113131678-116974126	3842448	eccDNA Atlas	WGS
Breast Cancer	chr8:115404449-121981153	6576704	eccDNA Atlas	WGS
Breast Cancer	chr8:116185708-117613597	1427889	eccDNA Atlas	WGS
Breast Cancer	chr8:118150053-145618189	27468136	eccDNA Atlas	WGS
Breast Cancer	chr8:120814229-120858842	44613	eccDNA Atlas	WGS
Breast Cancer	chr8:121320950-122941193	1620243	eccDNA Atlas	WGS
Breast Cancer	chr8:123055606-123749560	693954	eccDNA Atlas	WGS
Breast Cancer	chr8:123750006-145232496	21482490	eccDNA Atlas	WGS
Breast Cancer	chr8:124254689-131953207	7698518	eccDNA Atlas	WGS
Breast Cancer	chr8:124808291-131020986	6212695	eccDNA Atlas	WGS
Breast Cancer	chr8:125147392-138412519	13265127	eccDNA Atlas	WGS
Breast Cancer	chr8:126327516-126527977	200461	eccDNA Atlas	WGS
Breast Cancer	chr8:127308156-141463903	14155747	eccDNA Atlas	WGS
Breast Cancer	chr8:127399986-127894592	494606	eccDNA Atlas	WGS
Breast Cancer	chr8:127910273-128273133	362860	eccDNA Atlas	WGS
Breast Cancer	chr8:128126672-128809607	682935	eccDNA Atlas	WGS
Breast Cancer	chr8:128368551-128944721	576170	eccDNA Atlas	WGS
Breast Cancer	chr8:128482312-128822709	340397	eccDNA Atlas	WGS
Breast Cancer	chr8:129219236-134148613	4929377	eccDNA Atlas	WGS
Breast Cancer	chr8:134515920-135051029	535109	eccDNA Atlas	WGS
Breast Cancer	chr8:135054788-135715908	661120	eccDNA Atlas	WGS
Breast Cancer	chr8:138412939-139143072	730133	eccDNA Atlas	WGS
Breast Cancer	chr8:139144913-145232496	6087583	eccDNA Atlas	WGS
Breast Cancer	chr8:140678418-145232496	4554078	eccDNA Atlas	WGS
Breast Cancer	chr8:141464104-145232496	3768392	eccDNA Atlas	WGS
Breast Cancer	chr8:145758897-145959355	200458	eccDNA Atlas	WGS
Breast Cancer	chr9:789931-2882734	2092803	eccDNA Atlas	WGS
Breast Cancer	chr9:789931-5721253	4931322	eccDNA Atlas	WGS
Breast Cancer	chr9:2904115-3409113	504998	eccDNA Atlas	WGS
Breast Cancer	chr9:5728917-8901739	3172822	eccDNA Atlas	WGS
Breast Cancer	chr9:13214923-13591317	376394	eccDNA Atlas	WGS
Breast Cancer	chr9:13591554-13824547	232993	eccDNA Atlas	WGS
Breast Cancer	chr9:71590359-71614685	24326	eccDNA Atlas	WGS
Breast Cancer	chr9:71621921-71676311	54390	eccDNA Atlas	WGS
Breast Cancer	chr9:80126887-85284489	5157602	eccDNA Atlas	WGS
Breast Cancer	chr9:85536405-87445214	1908809	eccDNA Atlas	WGS
Breast Cancer	chr9:125443198-130446493	5003295	eccDNA Atlas	WGS
Breast Cancer	chrX:2605722-2617914	12192	eccDNA Atlas	WGS
Breast Cancer	chrX:4514751-4882682	367931	eccDNA Atlas	WGS
Breast Cancer	chrX:23626106-23998885	372779	eccDNA Atlas	WGS
Breast Cancer	chr1:106735201-107932000	1196799	eccDNA Atlas	WGS
Breast Cancer	chr1:112367201-112574000	206799	eccDNA Atlas	WGS
Breast Cancer	chr1:112713001-112723401	10400	eccDNA Atlas	WGS
Breast Cancer	chr1:114222801-115878000	1655199	eccDNA Atlas	WGS
Breast Cancer	chr1:238442401-238694400	251999	eccDNA Atlas	WGS
Breast Cancer	chr1:246006001-248758800	2752799	eccDNA Atlas	WGS
Breast Cancer	chr11:72688001-73757600	1069599	eccDNA Atlas	WGS
Breast Cancer	chr11:74662001-75269200	607199	eccDNA Atlas	WGS
Breast Cancer	chr15:24116401-24943600	827199	eccDNA Atlas	WGS
Breast Cancer	chr16:26602383-26612783	10400	eccDNA Atlas	WGS
Breast Cancer	chr16:85384001-85818000	433999	eccDNA Atlas	WGS
Breast Cancer	chr17:37646401-37997206	350805	eccDNA Atlas	WGS
Breast Cancer	chr19:29138401-32964400	3825999	eccDNA Atlas	WGS
Breast Cancer	chr20:32939201-34120800	1181599	eccDNA Atlas	WGS
Breast Cancer	chr20:42446801-58434800	15987999	eccDNA Atlas	WGS
Breast Cancer	chr20:42996001-50803200	7807199	eccDNA Atlas	WGS
Breast Cancer	chr3:111273685-111284085	10400	eccDNA Atlas	WGS
Breast Cancer	chr6:33034001-43684800	10650799	eccDNA Atlas	WGS
Breast Cancer	chr6:55658401-57354400	1695999	eccDNA Atlas	WGS
Breast Cancer	chr7:129110801-130807600	1696799	eccDNA Atlas	WGS
Breast Cancer	chr8:127878401-129462400	1583999	eccDNA Atlas	WGS
Breast Cancer	chr8:128181901-128831900	649999	eccDNA Atlas	WGS
Breast Cancer	chr9:6584828-6595228	10400	eccDNA Atlas	WGS
Breast Cancer	chr9:34270401-35445200	1174799	eccDNA Atlas	WGS
Breast Cancer	chr3:61604401-64952800	3348399	eccDNA Atlas	WGS
Breast Cancer	chr17:51565601-74797600	23231999	eccDNA Atlas	WGS
Breast Cancer	chr20:36795601-63025520	26229919	eccDNA Atlas	WGS
Breast Cancer	chr17:36426800-38245200	1818400	eccDNA Atlas	WGS
Breast Cancer	chr17:46161201-63648000	17486799	eccDNA Atlas	WGS
Breast Cancer	chr8:48793209-48803609	10400	eccDNA Atlas	WGS
Breast Cancer	chr12:11446401-12056800	610399	eccDNA Atlas	WGS
Breast Cancer	chr12:1596001-1836800	240799	eccDNA Atlas	WGS
Breast Cancer	chr12:16128001-17628800	1500799	eccDNA Atlas	WGS
Breast Cancer	chr12:3410401-3775200	364799	eccDNA Atlas	WGS
Breast Cancer	chr12:5969601-6104000	134399	eccDNA Atlas	WGS
Breast Cancer	chr12:6434401-6546400	111999	eccDNA Atlas	WGS
Breast Cancer	chr1:40604001-42089600	1485599	eccDNA Atlas	WGS
Breast Cancer	chr17:65497201-71682400	6185199	eccDNA Atlas	WGS
Breast Cancer	chr18:55792801-57422400	1629599	eccDNA Atlas	WGS
Breast Cancer	chr20:49677601-61455200	11777599	eccDNA Atlas	WGS
Breast Cancer	chr11:21476801-21630400	153599	eccDNA Atlas	WGS
Breast Cancer	chr11:22214401-22483200	268799	eccDNA Atlas	WGS
Breast Cancer	chr17:36426800-38785200	2358400	eccDNA Atlas	WGS
Breast Cancer	chr17:73555401-74063600	508199	eccDNA Atlas	WGS
Breast Cancer	chr11:69066001-71784000	2717999	eccDNA Atlas	WGS
Breast Cancer	chr1:224230001-234894000	10663999	eccDNA Atlas	WGS
Breast Cancer	chr16:46536001-54835200	8299199	eccDNA Atlas	WGS
Breast Cancer	chr17:8175601-8348400	172799	eccDNA Atlas	WGS
Breast Cancer	chr17:9640801-10249200	608399	eccDNA Atlas	WGS
Breast Cancer	chr20:45100801-45424800	323999	eccDNA Atlas	WGS
Breast Cancer	chr20:61968401-62931600	963199	eccDNA Atlas	WGS
Breast Cancer	chr2:205084401-205816000	731599	eccDNA Atlas	WGS
Breast Cancer	chr2:213872401-214308000	435599	eccDNA Atlas	WGS
Breast Cancer	chr10:119370001-127544301	8174300	eccDNA Atlas	WGS
Breast Cancer	chr11:18749001-20871000	2121999	eccDNA Atlas	WGS
Breast Cancer	chr11:26724001-27189000	464999	eccDNA Atlas	WGS
Breast Cancer	chr11:29925001-37194000	7268999	eccDNA Atlas	WGS
Breast Cancer	chr1:45885001-46557000	671999	eccDNA Atlas	WGS
Breast Cancer	chr17:35007001-35232000	224999	eccDNA Atlas	WGS
Breast Cancer	chr17:36676001-39564000	2887999	eccDNA Atlas	WGS
Breast Cancer	chr17:45564001-63383000	17818999	eccDNA Atlas	WGS
Breast Cancer	chr17:66456001-67158000	701999	eccDNA Atlas	WGS
Breast Cancer	chr19:56268001-57258000	989999	eccDNA Atlas	WGS
Breast Cancer	chr1:98262001-98448000	185999	eccDNA Atlas	WGS
Breast Cancer	chr1:99930001-100454000	523999	eccDNA Atlas	WGS
Breast Cancer	chr8:78879001-146364022	67485021	eccDNA Atlas	WGS
Breast Cancer	chr6:105615001-107959000	2343999	eccDNA Atlas	WGS
Breast Cancer	chr6:109992001-111555000	1562999	eccDNA Atlas	WGS
Breast Cancer	chr6:114327001-117823000	3495999	eccDNA Atlas	WGS
Breast Cancer	chr8:36497001-38142000	1644999	eccDNA Atlas	WGS
Breast Cancer	chr9:36171001-36372000	200999	eccDNA Atlas	WGS
Breast Cancer	chr1:238342401-238794400	451999	eccDNA Atlas	WGS
Breast Cancer	chr9:34237201-35545200	1307999	eccDNA Atlas	WGS
Breast Cancer	chr17:35278801-36354800	1075999	eccDNA Atlas	WGS
Breast Cancer	chr11:72588001-73857600	1269599	eccDNA Atlas	WGS
Breast Cancer	chr11:74562001-75269200	707199	eccDNA Atlas	WGS
Breast Cancer	chr15:24016401-24943600	927199	eccDNA Atlas	WGS
Breast Cancer	chr20:48488001-49490400	1002399	eccDNA Atlas	WGS
Breast Cancer	chr6:55558401-57367200	1808799	eccDNA Atlas	WGS
Breast Cancer	chr16:85284001-85918000	633999	eccDNA Atlas	WGS
Breast Cancer	chr17:36412801-38793200	2380399	eccDNA Atlas	WGS
Breast Cancer	chr11:21376801-21730400	353599	eccDNA Atlas	WGS
Breast Cancer	chr17:73555401-74163600	608199	eccDNA Atlas	WGS
Breast Cancer	chr2:205044401-205816000	771599	eccDNA Atlas	WGS
Breast Cancer	chr17:8005601-8428400	422799	eccDNA Atlas	WGS
Breast Cancer	chr11:26624001-27289000	664999	eccDNA Atlas	WGS
Breast Cancer	chr19:56168001-57510000	1341999	eccDNA Atlas	WGS
Breast Cancer	chr1:45785001-46657000	871999	eccDNA Atlas	WGS
Breast Cancer	chr8:37117001-38242000	1124999	eccDNA Atlas	WGS
Breast Cancer	chr10:119970001-127572000	7601999	eccDNA Atlas	WGS
Breast Cancer	chr9:36071001-36472000	400999	eccDNA Atlas	WGS
Breast Cancer	chr10:127625001-130376000	2750999	eccDNA Atlas	WGS
Breast Cancer	chr1:40604001-42189600	1585599	eccDNA Atlas	WGS
Breast Cancer	chr12:5869601-6204000	334399	eccDNA Atlas	WGS
Breast Cancer	chr17:65497201-71682400	6185199	eccDNA Atlas	WGS
Breast Cancer	chr12:6334401-6646400	311999	eccDNA Atlas	WGS
Breast Cancer	chr18:55692801-57522400	1829599	eccDNA Atlas	WGS
Breast Cancer	chr12:1496001-1936800	440799	eccDNA Atlas	WGS
Breast Cancer	chr12:16028001-17728800	1700799	eccDNA Atlas	WGS
Breast Cancer	chr20:46498001-63025520	16527519	eccDNA Atlas	WGS
Breast Cancer	chr6:55557801-57367000	1809199	eccDNA Atlas	WGS
Breast Cancer	chr17:37546401-38098400	551999	eccDNA Atlas	WGS
Breast Cancer	chr20:48544801-49349800	804999	eccDNA Atlas	WGS
Breast Cancer	chr19:29036801-33178266	4141465	eccDNA Atlas	WGS
Breast Cancer	chr19:29037900-33178249	4140349	eccDNA Atlas	WGS
Breast Cancer	chr19:22558001-23064000	505999	eccDNA Atlas	WGS
Breast Cancer	chr6:55558001-57366000	1807999	eccDNA Atlas	WGS
Breast Cancer	chr17:37546001-38098000	551999	eccDNA Atlas	WGS
Breast Cancer	chr2:33031498-33241863	210365	eccDNA Atlas	WGS
Breast Cancer	chr19:29037900-33178265	4140365	eccDNA Atlas	WGS
Breast Cancer	chr17:37546401-38096800	550399	eccDNA Atlas	WGS
Breast Cancer	chr20:32839201-34220800	1381599	eccDNA Atlas	WGS
Breast Cancer	chr1:150453302-150683748	230446	eccDNA Atlas	WGS
Breast Cancer	chr17:36409801-38472880	2063079	eccDNA Atlas	WGS
Breast Cancer	chr1:106402889-108344066	1941177	eccDNA Atlas	WGS
Breast Cancer	chr2:213772401-214505322	732921	eccDNA Atlas	WGS
Breast Cancer	chr16:46566001-57319200	10753199	eccDNA Atlas	WGS
Breast Cancer	chr1:98162001-98548000	385999	eccDNA Atlas	WGS
Breast Cancer	chr3:57421690-57632081	210391	eccDNA Atlas	WGS
Breast Cancer	chr12:3310401-3836335	525934	eccDNA Atlas	WGS
Breast Cancer	chr1:106634001-108344067	1710066	eccDNA Atlas	WGS
Breast Cancer	chr20:41508159-63025520	21517361	eccDNA Atlas	WGS
Breast Cancer	chr1:246006001-248758800	2752799	eccDNA Atlas	WGS
Breast Cancer	chr17:45402001-59781629	14379628	eccDNA Atlas	WGS
Breast Cancer	chr1:112265602-112676023	410421	eccDNA Atlas	WGS
Breast Cancer	chr11:68774001-71734000	2959999	eccDNA Atlas	WGS
Breast Cancer	chr17:9390801-10349200	958399	eccDNA Atlas	WGS
Breast Cancer	chr1:99830001-102480396	2650395	eccDNA Atlas	WGS
Breast Cancer	chr3:79483131-79743521	260390	eccDNA Atlas	WGS
Breast Cancer	chr6:103140555-121345655	18205100	eccDNA Atlas	WGS
Breast Cancer	chr12:6950857-7161163	210306	eccDNA Atlas	WGS
Breast Cancer	chr1:112265001-112816043	551042	eccDNA Atlas	WGS
Breast Cancer	chr1:113962554-115718000	1755446	eccDNA Atlas	WGS
Breast Cancer	chr18:26340322-26550740	210418	eccDNA Atlas	WGS
Breast Cancer	chr10:59962385-60182776	220391	eccDNA Atlas	WGS
Breast Cancer	chr8:82654422-82854813	200391	eccDNA Atlas	WGS
Breast Cancer	chr12:11368078-12159746	791668	eccDNA Atlas	WGS
Breast Cancer	chr1:114095001-116372000	2276999	eccDNA Atlas	WGS
Breast Cancer	chr3:61062487-65291455	4228968	eccDNA Atlas	WGS
Breast Cancer	chr11:18662001-21081080	2419079	eccDNA Atlas	WGS
Breast Cancer	chr2:33031541-33242051	210510	eccDNA Atlas	WGS
Breast Cancer	chr17:52157637-70216532	18058895	eccDNA Atlas	WGS
Breast Cancer	chr11:29114337-40936138	11821801	eccDNA Atlas	WGS
Breast Cancer	chr3:61154126-65401352	4247226	eccDNA Atlas	WGS
Breast Cancer	chr20:40903196-41113617	210421	eccDNA Atlas	WGS
Breast Cancer	chr11:42407088-42427478	20390	eccDNA Atlas	WGS
Breast Cancer	chr20:45424198-58798293	13374095	eccDNA Atlas	WGS
Breast Cancer	chr17:34907001-35332000	424999	eccDNA Atlas	WGS
Breast Cancer	chr9:6494283-6704794	210511	eccDNA Atlas	WGS
Breast Cancer	chr20:58825425-58845847	20422	eccDNA Atlas	WGS
Breast Cancer	chr17:36676001-39583000	2906999	eccDNA Atlas	WGS
Breast Cancer	chr15:51287839-51498350	210511	eccDNA Atlas	WGS
Breast Cancer	chr20:62186564-62396986	210422	eccDNA Atlas	WGS
Breast Cancer	chr17:42515273-42757594	242321	eccDNA Atlas	WGS
Breast Cancer	chr17:53409402-74561000	21151598	eccDNA Atlas	WGS
Breast Cancer	chr17:45564001-67565689	22001688	eccDNA Atlas	WGS
Breast Cancer	chr20:40715643-41133706	418063	eccDNA Atlas	WGS
Breast Cancer	chr20:43826001-63025520	19199519	eccDNA Atlas	WGS
Cervical Adenocarcinoma	chr1:2495096-2496975	1879	eccDNA Atlas	WGS
Cervical Adenocarcinoma	chr1:3161112-3162030	918	eccDNA Atlas	WGS
Cervical Adenocarcinoma	chr1:3483121-3484339	1218	eccDNA Atlas	WGS
Cervical Adenocarcinoma	chr1:3800548-3800907	359	eccDNA Atlas	WGS
Cervical Adenocarcinoma	chr1:6648592-6649687	1095	eccDNA Atlas	WGS
Cervical Adenocarcinoma	chr1:7536570-7537304	734	eccDNA Atlas	WGS
Cervical Adenocarcinoma	chr1:9050061-9052058	1997	eccDNA Atlas	WGS
Cervical Adenocarcinoma	chr1:9101478-9101830	352	eccDNA Atlas	WGS
Cervical Adenocarcinoma	chr1:9446058-9446399	341	eccDNA Atlas	WGS
Cervical Adenocarcinoma	chr1:9658140-9659347	1207	eccDNA Atlas	WGS
Cervical Adenocarcinoma	chr1:10973431-10975373	1942	eccDNA Atlas	WGS
Cervical Adenocarcinoma	chr1:11780269-11781409	1140	eccDNA Atlas	WGS
Cervical Adenocarcinoma	chr1:12198053-12198925	872	eccDNA Atlas	WGS
Cervical Adenocarcinoma	chr1:12678743-12680157	1414	eccDNA Atlas	WGS
Cervical Adenocarcinoma	chr1:14442696-14443238	542	eccDNA Atlas	WGS
Cervical Adenocarcinoma	chr1:15985698-15987169	1471	eccDNA Atlas	WGS
Cervical Adenocarcinoma	chr1:16332127-16333235	1108	eccDNA Atlas	WGS
Cervical Adenocarcinoma	chr1:16531998-16532357	359	eccDNA Atlas	WGS
Cervical Adenocarcinoma	chr1:17521286-17522026	740	eccDNA Atlas	WGS
Cervical Adenocarcinoma	chr1:18671330-18672229	899	eccDNA Atlas	WGS
Cervical Adenocarcinoma	chr1:21508636-21509384	748	eccDNA Atlas	WGS
Cervical Adenocarcinoma	chr1:22460838-22462821	1983	eccDNA Atlas	WGS
Cervical Adenocarcinoma	chr1:23045623-23046678	1055	eccDNA Atlas	WGS
Cervical Adenocarcinoma	chr1:23201620-23202991	1371	eccDNA Atlas	WGS
Cervical Adenocarcinoma	chr1:29442960-29444334	1374	eccDNA Atlas	WGS
Cervical Adenocarcinoma	chr1:29550346-29551458	1112	eccDNA Atlas	WGS
Cervical Adenocarcinoma	chr1:30885761-30886467	706	eccDNA Atlas	WGS
Cervical Adenocarcinoma	chr1:30889250-30889986	736	eccDNA Atlas	WGS
Cervical Adenocarcinoma	chr1:31663548-31664178	630	eccDNA Atlas	WGS
Cervical Adenocarcinoma	chr1:34589524-34590720	1196	eccDNA Atlas	WGS
Cervical Adenocarcinoma	chr1:34785593-34787133	1540	eccDNA Atlas	WGS
Cervical Adenocarcinoma	chr1:34846728-34848070	1342	eccDNA Atlas	WGS
Cervical Adenocarcinoma	chr1:40363496-40364440	944	eccDNA Atlas	WGS
Cervical Adenocarcinoma	chr1:41267888-41268922	1034	eccDNA Atlas	WGS
Cervical Adenocarcinoma	chr1:41314478-41315621	1143	eccDNA Atlas	WGS
Cervical Adenocarcinoma	chr1:41492136-41493823	1687	eccDNA Atlas	WGS
Cervical Adenocarcinoma	chr1:41925602-41926281	679	eccDNA Atlas	WGS
Cervical Adenocarcinoma	chr1:42222188-42223334	1146	eccDNA Atlas	WGS
Cervical Adenocarcinoma	chr1:43320808-43321964	1156	eccDNA Atlas	WGS
Cervical Adenocarcinoma	chr1:43902674-43904636	1962	eccDNA Atlas	WGS
Cervical Adenocarcinoma	chr1:44043436-44044883	1447	eccDNA Atlas	WGS
Cervical Adenocarcinoma	chr1:44153991-44155052	1061	eccDNA Atlas	WGS
Cervical Adenocarcinoma	chr1:45796869-45798242	1373	eccDNA Atlas	WGS
Cervical Adenocarcinoma	chr1:51309931-51311444	1513	eccDNA Atlas	WGS
Cervical Adenocarcinoma	chr1:54989826-54990859	1033	eccDNA Atlas	WGS
Cervical Adenocarcinoma	chr1:55475354-55477068	1714	eccDNA Atlas	WGS
Cervical Adenocarcinoma	chr1:56295530-56296679	1149	eccDNA Atlas	WGS
Cervical Adenocarcinoma	chr1:59131393-59132666	1273	eccDNA Atlas	WGS
Cervical Adenocarcinoma	chr1:59571760-59573505	1745	eccDNA Atlas	WGS
Cervical Adenocarcinoma	chr1:60073923-60075086	1163	eccDNA Atlas	WGS
Cervical Adenocarcinoma	chr1:68846786-68847694	908	eccDNA Atlas	WGS
Cervical Adenocarcinoma	chr1:77406457-77408355	1898	eccDNA Atlas	WGS
Cervical Adenocarcinoma	chr1:89598951-89599714	763	eccDNA Atlas	WGS
Cervical Adenocarcinoma	chr1:91943592-91944569	977	eccDNA Atlas	WGS
Cervical Adenocarcinoma	chr1:92580173-92581507	1334	eccDNA Atlas	WGS
Cervical Adenocarcinoma	chr1:95211356-95212974	1618	eccDNA Atlas	WGS
Cervical Adenocarcinoma	chr1:109364804-109366025	1221	eccDNA Atlas	WGS
Cervical Adenocarcinoma	chr1:110421086-110422587	1501	eccDNA Atlas	WGS
Cervical Adenocarcinoma	chr1:112032414-112033841	1427	eccDNA Atlas	WGS
Cervical Adenocarcinoma	chr1:112791188-112792112	924	eccDNA Atlas	WGS
Cervical Adenocarcinoma	chr1:112824588-112825706	1118	eccDNA Atlas	WGS
Cervical Adenocarcinoma	chr1:115906658-115907374	716	eccDNA Atlas	WGS
Cervical Adenocarcinoma	chr1:144934476-144935557	1081	eccDNA Atlas	WGS
Cervical Adenocarcinoma	chr1:145038829-145039821	992	eccDNA Atlas	WGS
Cervical Adenocarcinoma	chr1:146694927-146696466	1539	eccDNA Atlas	WGS
Cervical Adenocarcinoma	chr1:151737973-151739069	1096	eccDNA Atlas	WGS
Cervical Adenocarcinoma	chr1:151809539-151810303	764	eccDNA Atlas	WGS
Cervical Adenocarcinoma	chr1:153432756-153434421	1665	eccDNA Atlas	WGS
Cervical Adenocarcinoma	chr1:153771304-153772332	1028	eccDNA Atlas	WGS
Cervical Adenocarcinoma	chr1:153771702-153772457	755	eccDNA Atlas	WGS
Cervical Adenocarcinoma	chr1:154965562-154966637	1075	eccDNA Atlas	WGS
Cervical Adenocarcinoma	chr1:155034212-155035462	1250	eccDNA Atlas	WGS
Cervical Adenocarcinoma	chr1:155158783-155159874	1091	eccDNA Atlas	WGS
Cervical Adenocarcinoma	chr1:156251494-156251831	337	eccDNA Atlas	WGS
Cervical Adenocarcinoma	chr1:156924950-156926444	1494	eccDNA Atlas	WGS
Cervical Adenocarcinoma	chr1:157256952-157258294	1342	eccDNA Atlas	WGS
Cervical Adenocarcinoma	chr1:157539942-157541780	1838	eccDNA Atlas	WGS
Cervical Adenocarcinoma	chr1:160458633-160459418	785	eccDNA Atlas	WGS
Cervical Adenocarcinoma	chr1:167655942-167657309	1367	eccDNA Atlas	WGS
Cervical Adenocarcinoma	chr1:174976131-174977575	1444	eccDNA Atlas	WGS
Cervical Adenocarcinoma	chr1:179224544-179226394	1850	eccDNA Atlas	WGS
Cervical Adenocarcinoma	chr1:183238613-183239523	910	eccDNA Atlas	WGS
Cervical Adenocarcinoma	chr1:183363637-183364771	1134	eccDNA Atlas	WGS
Cervical Adenocarcinoma	chr1:184859168-184860271	1103	eccDNA Atlas	WGS
Cervical Adenocarcinoma	chr1:197658960-197659817	857	eccDNA Atlas	WGS
Cervical Adenocarcinoma	chr1:201061824-201063629	1805	eccDNA Atlas	WGS
Cervical Adenocarcinoma	chr1:201693940-201694555	615	eccDNA Atlas	WGS
Cervical Adenocarcinoma	chr1:202133670-202135225	1555	eccDNA Atlas	WGS
Cervical Adenocarcinoma	chr1:202134929-202135302	373	eccDNA Atlas	WGS
Cervical Adenocarcinoma	chr1:202212640-202213826	1186	eccDNA Atlas	WGS
Cervical Adenocarcinoma	chr1:202680473-202681621	1148	eccDNA Atlas	WGS
Cervical Adenocarcinoma	chr1:204746892-204747296	404	eccDNA Atlas	WGS
Cervical Adenocarcinoma	chr1:205060985-205062211	1226	eccDNA Atlas	WGS
Cervical Adenocarcinoma	chr1:205354651-205356018	1367	eccDNA Atlas	WGS
Cervical Adenocarcinoma	chr1:208040707-208041453	746	eccDNA Atlas	WGS
Cervical Adenocarcinoma	chr1:208437010-208438088	1078	eccDNA Atlas	WGS
Cervical Adenocarcinoma	chr1:214259593-214260432	839	eccDNA Atlas	WGS
Cervical Adenocarcinoma	chr1:224744171-224745878	1707	eccDNA Atlas	WGS
Cervical Adenocarcinoma	chr1:226042254-226043323	1069	eccDNA Atlas	WGS
Cervical Adenocarcinoma	chr1:226685290-226685875	585	eccDNA Atlas	WGS
Cervical Adenocarcinoma	chr1:226911880-226913331	1451	eccDNA Atlas	WGS
Cervical Adenocarcinoma	chr1:226912723-226913205	482	eccDNA Atlas	WGS
Cervical Adenocarcinoma	chr1:227920597-227922362	1765	eccDNA Atlas	WGS
Cervical Adenocarcinoma	chr1:232220314-232221038	724	eccDNA Atlas	WGS
Cervical Adenocarcinoma	chr1:232225613-232226838	1225	eccDNA Atlas	WGS
Cervical Adenocarcinoma	chr1:245816452-245817395	943	eccDNA Atlas	WGS
Cervical Adenocarcinoma	chr1:247364848-247365944	1096	eccDNA Atlas	WGS
Cervical Adenocarcinoma	chr10:5611475-5613123	1648	eccDNA Atlas	WGS
Cervical Adenocarcinoma	chr10:7243868-7244686	818	eccDNA Atlas	WGS
Cervical Adenocarcinoma	chr10:11724983-11726013	1030	eccDNA Atlas	WGS
Cervical Adenocarcinoma	chr10:13143637-13144650	1013	eccDNA Atlas	WGS
Cervical Adenocarcinoma	chr10:14189198-14190881	1683	eccDNA Atlas	WGS
Cervical Adenocarcinoma	chr10:17472950-17473307	357	eccDNA Atlas	WGS
Cervical Adenocarcinoma	chr10:19971070-19973030	1960	eccDNA Atlas	WGS
Cervical Adenocarcinoma	chr10:29118526-29119659	1133	eccDNA Atlas	WGS
Cervical Adenocarcinoma	chr10:32044339-32045226	887	eccDNA Atlas	WGS
Cervical Adenocarcinoma	chr10:35339581-35340262	681	eccDNA Atlas	WGS
Cervical Adenocarcinoma	chr10:45427701-45429441	1740	eccDNA Atlas	WGS
Cervical Adenocarcinoma	chr10:47087307-47089050	1743	eccDNA Atlas	WGS
Cervical Adenocarcinoma	chr10:50522298-50523769	1471	eccDNA Atlas	WGS
Cervical Adenocarcinoma	chr10:53059254-53059990	736	eccDNA Atlas	WGS
Cervical Adenocarcinoma	chr10:53601162-53601885	723	eccDNA Atlas	WGS
Cervical Adenocarcinoma	chr10:62709739-62711418	1679	eccDNA Atlas	WGS
Cervical Adenocarcinoma	chr10:71486445-71487572	1127	eccDNA Atlas	WGS
Cervical Adenocarcinoma	chr10:72234331-72235464	1133	eccDNA Atlas	WGS
Cervical Adenocarcinoma	chr10:72913217-72913574	357	eccDNA Atlas	WGS
Cervical Adenocarcinoma	chr10:75560499-75561456	957	eccDNA Atlas	WGS
Cervical Adenocarcinoma	chr10:77259088-77260054	966	eccDNA Atlas	WGS
Cervical Adenocarcinoma	chr10:77479982-77480734	752	eccDNA Atlas	WGS
Cervical Adenocarcinoma	chr10:77641186-77642615	1429	eccDNA Atlas	WGS
Cervical Adenocarcinoma	chr10:78646344-78648140	1796	eccDNA Atlas	WGS
Cervical Adenocarcinoma	chr10:78899749-78901065	1316	eccDNA Atlas	WGS
Cervical Adenocarcinoma	chr10:79649787-79651134	1347	eccDNA Atlas	WGS
Cervical Adenocarcinoma	chr10:80243256-80243879	623	eccDNA Atlas	WGS
Cervical Adenocarcinoma	chr10:80894180-80894904	724	eccDNA Atlas	WGS
Cervical Adenocarcinoma	chr10:86018049-86018802	753	eccDNA Atlas	WGS
Cervical Adenocarcinoma	chr10:93149584-93151232	1648	eccDNA Atlas	WGS
Cervical Adenocarcinoma	chr10:93319330-93320758	1428	eccDNA Atlas	WGS
Cervical Adenocarcinoma	chr10:94088980-94089932	952	eccDNA Atlas	WGS
Cervical Adenocarcinoma	chr10:98167442-98168777	1335	eccDNA Atlas	WGS
Cervical Adenocarcinoma	chr10:98862344-98863884	1540	eccDNA Atlas	WGS
Cervical Adenocarcinoma	chr10:99631076-99631808	732	eccDNA Atlas	WGS
Cervical Adenocarcinoma	chr10:102825978-102827153	1175	eccDNA Atlas	WGS
Cervical Adenocarcinoma	chr10:103861658-103862725	1067	eccDNA Atlas	WGS
Cervical Adenocarcinoma	chr10:112999546-113001293	1747	eccDNA Atlas	WGS
Cervical Adenocarcinoma	chr10:123782174-123782963	789	eccDNA Atlas	WGS
Cervical Adenocarcinoma	chr10:123913421-123914291	870	eccDNA Atlas	WGS
Cervical Adenocarcinoma	chr10:124529301-124531058	1757	eccDNA Atlas	WGS
Cervical Adenocarcinoma	chr10:126329493-126331404	1911	eccDNA Atlas	WGS
Cervical Adenocarcinoma	chr10:126518477-126519134	657	eccDNA Atlas	WGS
Cervical Adenocarcinoma	chr10:129863829-129864516	687	eccDNA Atlas	WGS
Cervical Adenocarcinoma	chr10:130014699-130015221	522	eccDNA Atlas	WGS
Cervical Adenocarcinoma	chr10:132937791-132939056	1265	eccDNA Atlas	WGS
Cervical Adenocarcinoma	chr11:332901-333609	708	eccDNA Atlas	WGS
Cervical Adenocarcinoma	chr11:986409-987367	958	eccDNA Atlas	WGS
Cervical Adenocarcinoma	chr11:2602674-2603914	1240	eccDNA Atlas	WGS
Cervical Adenocarcinoma	chr11:3225971-3226748	777	eccDNA Atlas	WGS
Cervical Adenocarcinoma	chr11:3226139-3226861	722	eccDNA Atlas	WGS
Cervical Adenocarcinoma	chr11:8056586-8057918	1332	eccDNA Atlas	WGS
Cervical Adenocarcinoma	chr11:8640260-8641822	1562	eccDNA Atlas	WGS
Cervical Adenocarcinoma	chr11:9110216-9110743	527	eccDNA Atlas	WGS
Cervical Adenocarcinoma	chr11:10326463-10327867	1404	eccDNA Atlas	WGS
Cervical Adenocarcinoma	chr11:12263335-12264951	1616	eccDNA Atlas	WGS
Cervical Adenocarcinoma	chr11:13282097-13283420	1323	eccDNA Atlas	WGS
Cervical Adenocarcinoma	chr11:18404671-18406544	1873	eccDNA Atlas	WGS
Cervical Adenocarcinoma	chr11:19955464-19956179	715	eccDNA Atlas	WGS
Cervical Adenocarcinoma	chr11:28628321-28629255	934	eccDNA Atlas	WGS
Cervical Adenocarcinoma	chr11:30389463-30390598	1135	eccDNA Atlas	WGS
Cervical Adenocarcinoma	chr11:34203688-34205649	1961	eccDNA Atlas	WGS
Cervical Adenocarcinoma	chr11:35598238-35599154	916	eccDNA Atlas	WGS
Cervical Adenocarcinoma	chr11:39752282-39752902	620	eccDNA Atlas	WGS
Cervical Adenocarcinoma	chr11:41713044-41714625	1581	eccDNA Atlas	WGS
Cervical Adenocarcinoma	chr11:57218581-57220232	1651	eccDNA Atlas	WGS
Cervical Adenocarcinoma	chr11:59029197-59030118	921	eccDNA Atlas	WGS
Cervical Adenocarcinoma	chr11:61108965-61110656	1691	eccDNA Atlas	WGS
Cervical Adenocarcinoma	chr11:61240989-61241916	927	eccDNA Atlas	WGS
Cervical Adenocarcinoma	chr11:61679224-61680037	813	eccDNA Atlas	WGS
Cervical Adenocarcinoma	chr11:62620657-62621597	940	eccDNA Atlas	WGS
Cervical Adenocarcinoma	chr11:64000341-64001406	1065	eccDNA Atlas	WGS
Cervical Adenocarcinoma	chr11:64035579-64037347	1768	eccDNA Atlas	WGS
Cervical Adenocarcinoma	chr11:64063338-64064579	1241	eccDNA Atlas	WGS
Cervical Adenocarcinoma	chr11:64314262-64314965	703	eccDNA Atlas	WGS
Cervical Adenocarcinoma	chr11:64521088-64522143	1055	eccDNA Atlas	WGS
Cervical Adenocarcinoma	chr11:64663555-64664902	1347	eccDNA Atlas	WGS
Cervical Adenocarcinoma	chr11:64663843-64664945	1102	eccDNA Atlas	WGS
Cervical Adenocarcinoma	chr11:65374852-65375880	1028	eccDNA Atlas	WGS
Cervical Adenocarcinoma	chr11:66028996-66030151	1155	eccDNA Atlas	WGS
Cervical Adenocarcinoma	chr11:66051966-66053402	1436	eccDNA Atlas	WGS
Cervical Adenocarcinoma	chr11:66361075-66362034	959	eccDNA Atlas	WGS
Cervical Adenocarcinoma	chr11:66839051-66840087	1036	eccDNA Atlas	WGS
Cervical Adenocarcinoma	chr11:68113848-68114472	624	eccDNA Atlas	WGS
Cervical Adenocarcinoma	chr11:68850293-68850771	478	eccDNA Atlas	WGS
Cervical Adenocarcinoma	chr11:69970332-69970701	369	eccDNA Atlas	WGS
Cervical Adenocarcinoma	chr11:72419151-72420818	1667	eccDNA Atlas	WGS
Cervical Adenocarcinoma	chr11:75046060-75047319	1259	eccDNA Atlas	WGS
Cervical Adenocarcinoma	chr11:82732968-82734266	1298	eccDNA Atlas	WGS
Cervical Adenocarcinoma	chr11:92822083-92822907	824	eccDNA Atlas	WGS
Cervical Adenocarcinoma	chr11:107988686-107990440	1754	eccDNA Atlas	WGS
Cervical Adenocarcinoma	chr11:115471093-115471806	713	eccDNA Atlas	WGS
Cervical Adenocarcinoma	chr11:116579585-116580337	752	eccDNA Atlas	WGS
Cervical Adenocarcinoma	chr11:116718683-116720268	1585	eccDNA Atlas	WGS
Cervical Adenocarcinoma	chr11:118526606-118527865	1259	eccDNA Atlas	WGS
Cervical Adenocarcinoma	chr11:125444182-125445822	1640	eccDNA Atlas	WGS
Cervical Adenocarcinoma	chr11:126028129-126028710	581	eccDNA Atlas	WGS
Cervical Adenocarcinoma	chr11:126148073-126148627	554	eccDNA Atlas	WGS
Cervical Adenocarcinoma	chr11:130077543-130079274	1731	eccDNA Atlas	WGS
Cervical Adenocarcinoma	chr11:134132410-134133138	728	eccDNA Atlas	WGS
Cervical Adenocarcinoma	chr11:134497345-134498136	791	eccDNA Atlas	WGS
Cervical Adenocarcinoma	chr12:551677-553061	1384	eccDNA Atlas	WGS
Cervical Adenocarcinoma	chr12:637300-638001	701	eccDNA Atlas	WGS
Cervical Adenocarcinoma	chr12:1915846-1917217	1371	eccDNA Atlas	WGS
Cervical Adenocarcinoma	chr12:2498575-2499712	1137	eccDNA Atlas	WGS
Cervical Adenocarcinoma	chr12:2682755-2683805	1050	eccDNA Atlas	WGS
Cervical Adenocarcinoma	chr12:3070553-3072237	1684	eccDNA Atlas	WGS
Cervical Adenocarcinoma	chr12:3275089-3276566	1477	eccDNA Atlas	WGS
Cervical Adenocarcinoma	chr12:3662129-3663326	1197	eccDNA Atlas	WGS
Cervical Adenocarcinoma	chr12:3836420-3838219	1799	eccDNA Atlas	WGS
Cervical Adenocarcinoma	chr12:4392182-4393376	1194	eccDNA Atlas	WGS
Cervical Adenocarcinoma	chr12:6147494-6148252	758	eccDNA Atlas	WGS
Cervical Adenocarcinoma	chr12:6843329-6844092	763	eccDNA Atlas	WGS
Cervical Adenocarcinoma	chr12:19894419-19896067	1648	eccDNA Atlas	WGS
Cervical Adenocarcinoma	chr12:49221165-49221824	659	eccDNA Atlas	WGS
Cervical Adenocarcinoma	chr12:49284450-49284832	382	eccDNA Atlas	WGS
Cervical Adenocarcinoma	chr12:49481901-49483130	1229	eccDNA Atlas	WGS
Cervical Adenocarcinoma	chr12:52433186-52435079	1893	eccDNA Atlas	WGS
Cervical Adenocarcinoma	chr12:52449733-52450750	1017	eccDNA Atlas	WGS
Cervical Adenocarcinoma	chr12:52451715-52453407	1692	eccDNA Atlas	WGS
Cervical Adenocarcinoma	chr12:52531481-52532883	1402	eccDNA Atlas	WGS
Cervical Adenocarcinoma	chr12:52741384-52742413	1029	eccDNA Atlas	WGS
Cervical Adenocarcinoma	chr12:52913445-52914591	1146	eccDNA Atlas	WGS
Cervical Adenocarcinoma	chr12:53039523-53040497	974	eccDNA Atlas	WGS
Cervical Adenocarcinoma	chr12:53345227-53345873	646	eccDNA Atlas	WGS
Cervical Adenocarcinoma	chr12:53345414-53346126	712	eccDNA Atlas	WGS
Cervical Adenocarcinoma	chr12:54385089-54385774	685	eccDNA Atlas	WGS
Cervical Adenocarcinoma	chr12:54749475-54751134	1659	eccDNA Atlas	WGS
Cervical Adenocarcinoma	chr12:55072578-55073644	1066	eccDNA Atlas	WGS
Cervical Adenocarcinoma	chr12:56332349-56334132	1783	eccDNA Atlas	WGS
Cervical Adenocarcinoma	chr12:56695139-56696342	1203	eccDNA Atlas	WGS
Cervical Adenocarcinoma	chr12:57038677-57039023	346	eccDNA Atlas	WGS
Cervical Adenocarcinoma	chr12:69445187-69446162	975	eccDNA Atlas	WGS
Cervical Adenocarcinoma	chr12:70608289-70609332	1043	eccDNA Atlas	WGS
Cervical Adenocarcinoma	chr12:71422362-71423293	931	eccDNA Atlas	WGS
Cervical Adenocarcinoma	chr12:88823783-88824331	548	eccDNA Atlas	WGS
Cervical Adenocarcinoma	chr12:96470918-96472543	1625	eccDNA Atlas	WGS
Cervical Adenocarcinoma	chr12:102608884-102610601	1717	eccDNA Atlas	WGS
Cervical Adenocarcinoma	chr12:106065143-106066689	1546	eccDNA Atlas	WGS
Cervical Adenocarcinoma	chr12:109061638-109063571	1933	eccDNA Atlas	WGS
Cervical Adenocarcinoma	chr12:112559704-112560605	901	eccDNA Atlas	WGS
Cervical Adenocarcinoma	chr12:113109368-113110503	1135	eccDNA Atlas	WGS
Cervical Adenocarcinoma	chr12:113912468-113913047	579	eccDNA Atlas	WGS
Cervical Adenocarcinoma	chr12:114122056-114122785	729	eccDNA Atlas	WGS
Cervical Adenocarcinoma	chr12:114271199-114272366	1167	eccDNA Atlas	WGS
Cervical Adenocarcinoma	chr12:114272007-114272376	369	eccDNA Atlas	WGS
Cervical Adenocarcinoma	chr12:115426963-115427999	1036	eccDNA Atlas	WGS
Cervical Adenocarcinoma	chr12:119989856-119990894	1038	eccDNA Atlas	WGS
Cervical Adenocarcinoma	chr12:120829195-120830420	1225	eccDNA Atlas	WGS
Cervical Adenocarcinoma	chr12:121958401-121959158	757	eccDNA Atlas	WGS
Cervical Adenocarcinoma	chr12:121958701-121960025	1324	eccDNA Atlas	WGS
Cervical Adenocarcinoma	chr12:122503177-122504180	1003	eccDNA Atlas	WGS
Cervical Adenocarcinoma	chr12:124398273-124400134	1861	eccDNA Atlas	WGS
Cervical Adenocarcinoma	chr12:125188934-125189998	1064	eccDNA Atlas	WGS
Cervical Adenocarcinoma	chr12:125192431-125193516	1085	eccDNA Atlas	WGS
Cervical Adenocarcinoma	chr12:131451831-131453446	1615	eccDNA Atlas	WGS
Cervical Adenocarcinoma	chr12:132514815-132516040	1225	eccDNA Atlas	WGS
Cervical Adenocarcinoma	chr13:21808159-21810117	1958	eccDNA Atlas	WGS
Cervical Adenocarcinoma	chr13:30439907-30441052	1145	eccDNA Atlas	WGS
Cervical Adenocarcinoma	chr13:34360291-34361036	745	eccDNA Atlas	WGS
Cervical Adenocarcinoma	chr13:46657205-46658152	947	eccDNA Atlas	WGS
Cervical Adenocarcinoma	chr13:73648867-73650192	1325	eccDNA Atlas	WGS
Cervical Adenocarcinoma	chr13:73833317-73834013	696	eccDNA Atlas	WGS
Cervical Adenocarcinoma	chr13:75863507-75865404	1897	eccDNA Atlas	WGS
Cervical Adenocarcinoma	chr13:90690226-90691023	797	eccDNA Atlas	WGS
Cervical Adenocarcinoma	chr13:93744177-93745397	1220	eccDNA Atlas	WGS
Cervical Adenocarcinoma	chr13:100422954-100424099	1145	eccDNA Atlas	WGS
Cervical Adenocarcinoma	chr13:102174610-102175965	1355	eccDNA Atlas	WGS
Cervical Adenocarcinoma	chr13:102592987-102594527	1540	eccDNA Atlas	WGS
Cervical Adenocarcinoma	chr13:112562934-112563634	700	eccDNA Atlas	WGS
Cervical Adenocarcinoma	chr13:113583163-113583548	385	eccDNA Atlas	WGS
Cervical Adenocarcinoma	chr13:113634370-113635684	1314	eccDNA Atlas	WGS
Cervical Adenocarcinoma	chr13:113973805-113974525	720	eccDNA Atlas	WGS
Cervical Adenocarcinoma	chr14:21723364-21723741	377	eccDNA Atlas	WGS
Cervical Adenocarcinoma	chr14:22296765-22298648	1883	eccDNA Atlas	WGS
Cervical Adenocarcinoma	chr14:22944834-22945429	595	eccDNA Atlas	WGS
Cervical Adenocarcinoma	chr14:22976342-22977076	734	eccDNA Atlas	WGS
Cervical Adenocarcinoma	chr14:23195740-23196859	1119	eccDNA Atlas	WGS
Cervical Adenocarcinoma	chr14:24656566-24658073	1507	eccDNA Atlas	WGS
Cervical Adenocarcinoma	chr14:28101441-28102484	1043	eccDNA Atlas	WGS
Cervical Adenocarcinoma	chr14:33986136-33987518	1382	eccDNA Atlas	WGS
Cervical Adenocarcinoma	chr14:36349374-36351084	1710	eccDNA Atlas	WGS
Cervical Adenocarcinoma	chr14:55344135-55345257	1122	eccDNA Atlas	WGS
Cervical Adenocarcinoma	chr14:55471150-55472482	1332	eccDNA Atlas	WGS
Cervical Adenocarcinoma	chr14:61129669-61130804	1135	eccDNA Atlas	WGS
Cervical Adenocarcinoma	chr14:65183977-65184769	792	eccDNA Atlas	WGS
Cervical Adenocarcinoma	chr14:67977723-67978662	939	eccDNA Atlas	WGS
Cervical Adenocarcinoma	chr14:69053768-69054865	1097	eccDNA Atlas	WGS
Cervical Adenocarcinoma	chr14:69738788-69740175	1387	eccDNA Atlas	WGS
Cervical Adenocarcinoma	chr14:70233615-70234949	1334	eccDNA Atlas	WGS
Cervical Adenocarcinoma	chr14:75547627-75548418	791	eccDNA Atlas	WGS
Cervical Adenocarcinoma	chr14:77011764-77013593	1829	eccDNA Atlas	WGS
Cervical Adenocarcinoma	chr14:77498577-77499371	794	eccDNA Atlas	WGS
Cervical Adenocarcinoma	chr14:77768306-77769472	1166	eccDNA Atlas	WGS
Cervical Adenocarcinoma	chr14:90866392-90867591	1199	eccDNA Atlas	WGS
Cervical Adenocarcinoma	chr14:91799897-91801025	1128	eccDNA Atlas	WGS
Cervical Adenocarcinoma	chr14:92800069-92801306	1237	eccDNA Atlas	WGS
Cervical Adenocarcinoma	chr14:93403246-93404728	1482	eccDNA Atlas	WGS
Cervical Adenocarcinoma	chr14:93526722-93527822	1100	eccDNA Atlas	WGS
Cervical Adenocarcinoma	chr14:96132690-96133250	560	eccDNA Atlas	WGS
Cervical Adenocarcinoma	chr14:98999471-99001001	1530	eccDNA Atlas	WGS
Cervical Adenocarcinoma	chr14:99822498-99823530	1032	eccDNA Atlas	WGS
Cervical Adenocarcinoma	chr14:99978082-99980081	1999	eccDNA Atlas	WGS
Cervical Adenocarcinoma	chr14:100098647-100100095	1448	eccDNA Atlas	WGS
Cervical Adenocarcinoma	chr14:100128959-100130040	1081	eccDNA Atlas	WGS
Cervical Adenocarcinoma	chr14:100440599-100442194	1595	eccDNA Atlas	WGS
Cervical Adenocarcinoma	chr14:101234865-101235650	785	eccDNA Atlas	WGS
Cervical Adenocarcinoma	chr14:101508422-101509444	1022	eccDNA Atlas	WGS
Cervical Adenocarcinoma	chr14:103005241-103006106	865	eccDNA Atlas	WGS
Cervical Adenocarcinoma	chr14:103571851-103573175	1324	eccDNA Atlas	WGS
Cervical Adenocarcinoma	chr14:103820695-103822100	1405	eccDNA Atlas	WGS
Cervical Adenocarcinoma	chr14:105283997-105285075	1078	eccDNA Atlas	WGS
Cervical Adenocarcinoma	chr14:105879800-105880918	1118	eccDNA Atlas	WGS
Cervical Adenocarcinoma	chr15:25334551-25335240	689	eccDNA Atlas	WGS
Cervical Adenocarcinoma	chr15:25465190-25466659	1469	eccDNA Atlas	WGS
Cervical Adenocarcinoma	chr15:25484721-25485437	716	eccDNA Atlas	WGS
Cervical Adenocarcinoma	chr15:29570237-29570596	359	eccDNA Atlas	WGS
Cervical Adenocarcinoma	chr15:31356306-31357521	1215	eccDNA Atlas	WGS
Cervical Adenocarcinoma	chr15:31590301-31590992	691	eccDNA Atlas	WGS
Cervical Adenocarcinoma	chr15:39032029-39032829	800	eccDNA Atlas	WGS
Cervical Adenocarcinoma	chr15:40756157-40757449	1292	eccDNA Atlas	WGS
Cervical Adenocarcinoma	chr15:44199086-44200232	1146	eccDNA Atlas	WGS
Cervical Adenocarcinoma	chr15:45370194-45371769	1575	eccDNA Atlas	WGS
Cervical Adenocarcinoma	chr15:45443494-45444068	574	eccDNA Atlas	WGS
Cervical Adenocarcinoma	chr15:50347955-50349727	1772	eccDNA Atlas	WGS
Cervical Adenocarcinoma	chr15:54149621-54151275	1654	eccDNA Atlas	WGS
Cervical Adenocarcinoma	chr15:57113924-57114635	711	eccDNA Atlas	WGS
Cervical Adenocarcinoma	chr15:57165660-57166957	1297	eccDNA Atlas	WGS
Cervical Adenocarcinoma	chr15:59463216-59464157	941	eccDNA Atlas	WGS
Cervical Adenocarcinoma	chr15:60326631-60327385	754	eccDNA Atlas	WGS
Cervical Adenocarcinoma	chr15:60695968-60697458	1490	eccDNA Atlas	WGS
Cervical Adenocarcinoma	chr15:61036763-61037507	744	eccDNA Atlas	WGS
Cervical Adenocarcinoma	chr15:63310921-63312864	1943	eccDNA Atlas	WGS
Cervical Adenocarcinoma	chr15:66261242-66261980	738	eccDNA Atlas	WGS
Cervical Adenocarcinoma	chr15:66506660-66507810	1150	eccDNA Atlas	WGS
Cervical Adenocarcinoma	chr15:67853900-67855034	1134	eccDNA Atlas	WGS
Cervical Adenocarcinoma	chr15:68154704-68155952	1248	eccDNA Atlas	WGS
Cervical Adenocarcinoma	chr15:68666803-68667755	952	eccDNA Atlas	WGS
Cervical Adenocarcinoma	chr15:68924126-68925473	1347	eccDNA Atlas	WGS
Cervical Adenocarcinoma	chr15:68990277-68990652	375	eccDNA Atlas	WGS
Cervical Adenocarcinoma	chr15:70126564-70128406	1842	eccDNA Atlas	WGS
Cervical Adenocarcinoma	chr15:70211607-70212912	1305	eccDNA Atlas	WGS
Cervical Adenocarcinoma	chr15:70385696-70387410	1714	eccDNA Atlas	WGS
Cervical Adenocarcinoma	chr15:71538131-71538785	654	eccDNA Atlas	WGS
Cervical Adenocarcinoma	chr15:72312336-72312943	607	eccDNA Atlas	WGS
Cervical Adenocarcinoma	chr15:72901852-72903571	1719	eccDNA Atlas	WGS
Cervical Adenocarcinoma	chr15:73621597-73622840	1243	eccDNA Atlas	WGS
Cervical Adenocarcinoma	chr15:74244735-74246471	1736	eccDNA Atlas	WGS
Cervical Adenocarcinoma	chr15:74299888-74300409	521	eccDNA Atlas	WGS
Cervical Adenocarcinoma	chr15:74302412-74303706	1294	eccDNA Atlas	WGS
Cervical Adenocarcinoma	chr15:74348515-74349937	1422	eccDNA Atlas	WGS
Cervical Adenocarcinoma	chr15:74534873-74536010	1137	eccDNA Atlas	WGS
Cervical Adenocarcinoma	chr15:74693592-74694526	934	eccDNA Atlas	WGS
Cervical Adenocarcinoma	chr15:75508326-75509139	813	eccDNA Atlas	WGS
Cervical Adenocarcinoma	chr15:76107552-76108463	911	eccDNA Atlas	WGS
Cervical Adenocarcinoma	chr15:76764250-76765303	1053	eccDNA Atlas	WGS
Cervical Adenocarcinoma	chr15:77817334-77818573	1239	eccDNA Atlas	WGS
Cervical Adenocarcinoma	chr15:77820302-77820683	381	eccDNA Atlas	WGS
Cervical Adenocarcinoma	chr15:77983664-77985042	1378	eccDNA Atlas	WGS
Cervical Adenocarcinoma	chr15:78909526-78910873	1347	eccDNA Atlas	WGS
Cervical Adenocarcinoma	chr15:79050558-79051408	850	eccDNA Atlas	WGS
Cervical Adenocarcinoma	chr15:80871699-80873151	1452	eccDNA Atlas	WGS
Cervical Adenocarcinoma	chr15:85430173-85431627	1454	eccDNA Atlas	WGS
Cervical Adenocarcinoma	chr15:86368320-86369382	1062	eccDNA Atlas	WGS
Cervical Adenocarcinoma	chr15:88877747-88879162	1415	eccDNA Atlas	WGS
Cervical Adenocarcinoma	chr15:89436079-89437247	1168	eccDNA Atlas	WGS
Cervical Adenocarcinoma	chr15:89442633-89443857	1224	eccDNA Atlas	WGS
Cervical Adenocarcinoma	chr15:90346240-90348175	1935	eccDNA Atlas	WGS
Cervical Adenocarcinoma	chr15:90540272-90541302	1030	eccDNA Atlas	WGS
Cervical Adenocarcinoma	chr15:90547372-90548117	745	eccDNA Atlas	WGS
Cervical Adenocarcinoma	chr15:90547549-90548125	576	eccDNA Atlas	WGS
Cervical Adenocarcinoma	chr15:94623934-94624858	924	eccDNA Atlas	WGS
Cervical Adenocarcinoma	chr15:95869899-95870201	302	eccDNA Atlas	WGS
Cervical Adenocarcinoma	chr15:96162039-96162828	789	eccDNA Atlas	WGS
Cervical Adenocarcinoma	chr15:98732847-98733952	1105	eccDNA Atlas	WGS
Cervical Adenocarcinoma	chr15:100290730-100292253	1523	eccDNA Atlas	WGS
Cervical Adenocarcinoma	chr15:100872677-100873366	689	eccDNA Atlas	WGS
Cervical Adenocarcinoma	chr16:117590-118264	674	eccDNA Atlas	WGS
Cervical Adenocarcinoma	chr16:371056-371922	866	eccDNA Atlas	WGS
Cervical Adenocarcinoma	chr16:1332801-1333794	993	eccDNA Atlas	WGS
Cervical Adenocarcinoma	chr16:1925290-1926578	1288	eccDNA Atlas	WGS
Cervical Adenocarcinoma	chr16:1956656-1958024	1368	eccDNA Atlas	WGS
Cervical Adenocarcinoma	chr16:1988156-1989535	1379	eccDNA Atlas	WGS
Cervical Adenocarcinoma	chr16:2261948-2263167	1219	eccDNA Atlas	WGS
Cervical Adenocarcinoma	chr16:2762622-2764539	1917	eccDNA Atlas	WGS
Cervical Adenocarcinoma	chr16:2897019-2897565	546	eccDNA Atlas	WGS
Cervical Adenocarcinoma	chr16:2897048-2897438	390	eccDNA Atlas	WGS
Cervical Adenocarcinoma	chr16:5092051-5092980	929	eccDNA Atlas	WGS
Cervical Adenocarcinoma	chr16:10172466-10173276	810	eccDNA Atlas	WGS
Cervical Adenocarcinoma	chr16:10342571-10343630	1059	eccDNA Atlas	WGS
Cervical Adenocarcinoma	chr16:10994926-10996051	1125	eccDNA Atlas	WGS
Cervical Adenocarcinoma	chr16:11023199-11024652	1453	eccDNA Atlas	WGS
Cervical Adenocarcinoma	chr16:11259811-11260325	514	eccDNA Atlas	WGS
Cervical Adenocarcinoma	chr16:11367066-11368183	1117	eccDNA Atlas	WGS
Cervical Adenocarcinoma	chr16:11687706-11689633	1927	eccDNA Atlas	WGS
Cervical Adenocarcinoma	chr16:14124696-14125661	965	eccDNA Atlas	WGS
Cervical Adenocarcinoma	chr16:14132439-14133183	744	eccDNA Atlas	WGS
Cervical Adenocarcinoma	chr16:14353286-14354593	1307	eccDNA Atlas	WGS
Cervical Adenocarcinoma	chr16:23194384-23195906	1522	eccDNA Atlas	WGS
Cervical Adenocarcinoma	chr16:25949553-25951254	1701	eccDNA Atlas	WGS
Cervical Adenocarcinoma	chr16:28321395-28322088	693	eccDNA Atlas	WGS
Cervical Adenocarcinoma	chr16:28969774-28970496	722	eccDNA Atlas	WGS
Cervical Adenocarcinoma	chr16:46947857-46948748	891	eccDNA Atlas	WGS
Cervical Adenocarcinoma	chr16:48157633-48158892	1259	eccDNA Atlas	WGS
Cervical Adenocarcinoma	chr16:48352572-48354467	1895	eccDNA Atlas	WGS
Cervical Adenocarcinoma	chr16:49844107-49844999	892	eccDNA Atlas	WGS
Cervical Adenocarcinoma	chr16:51290812-51291368	556	eccDNA Atlas	WGS
Cervical Adenocarcinoma	chr16:52067552-52069310	1758	eccDNA Atlas	WGS
Cervical Adenocarcinoma	chr16:52574630-52575606	976	eccDNA Atlas	WGS
Cervical Adenocarcinoma	chr16:54459511-54460829	1318	eccDNA Atlas	WGS
Cervical Adenocarcinoma	chr16:56638703-56639371	668	eccDNA Atlas	WGS
Cervical Adenocarcinoma	chr16:56995404-56996085	681	eccDNA Atlas	WGS
Cervical Adenocarcinoma	chr16:57150174-57151295	1121	eccDNA Atlas	WGS
Cervical Adenocarcinoma	chr16:57576435-57577171	736	eccDNA Atlas	WGS
Cervical Adenocarcinoma	chr16:65415016-65416116	1100	eccDNA Atlas	WGS
Cervical Adenocarcinoma	chr16:66386617-66387796	1179	eccDNA Atlas	WGS
Cervical Adenocarcinoma	chr16:66919050-66919695	645	eccDNA Atlas	WGS
Cervical Adenocarcinoma	chr16:67779636-67780614	978	eccDNA Atlas	WGS
Cervical Adenocarcinoma	chr16:67888999-67890940	1941	eccDNA Atlas	WGS
Cervical Adenocarcinoma	chr16:67988419-67990230	1811	eccDNA Atlas	WGS
Cervical Adenocarcinoma	chr16:68508342-68509035	693	eccDNA Atlas	WGS
Cervical Adenocarcinoma	chr16:70730499-70731668	1169	eccDNA Atlas	WGS
Cervical Adenocarcinoma	chr16:80751883-80752902	1019	eccDNA Atlas	WGS
Cervical Adenocarcinoma	chr16:80886360-80887473	1113	eccDNA Atlas	WGS
Cervical Adenocarcinoma	chr16:84087652-84088018	366	eccDNA Atlas	WGS
Cervical Adenocarcinoma	chr16:84555221-84556696	1475	eccDNA Atlas	WGS
Cervical Adenocarcinoma	chr16:84886684-84887052	368	eccDNA Atlas	WGS
Cervical Adenocarcinoma	chr16:85111720-85112617	897	eccDNA Atlas	WGS
Cervical Adenocarcinoma	chr16:85237682-85239372	1690	eccDNA Atlas	WGS
Cervical Adenocarcinoma	chr16:88534947-88535998	1051	eccDNA Atlas	WGS
Cervical Adenocarcinoma	chr16:88718532-88720473	1941	eccDNA Atlas	WGS
Cervical Adenocarcinoma	chr16:90032001-90032742	741	eccDNA Atlas	WGS
Cervical Adenocarcinoma	chr17:1119944-1120677	733	eccDNA Atlas	WGS
Cervical Adenocarcinoma	chr17:2781629-2782747	1118	eccDNA Atlas	WGS
Cervical Adenocarcinoma	chr17:2792582-2793806	1224	eccDNA Atlas	WGS
Cervical Adenocarcinoma	chr17:3866479-3866811	332	eccDNA Atlas	WGS
Cervical Adenocarcinoma	chr17:3866494-3866821	327	eccDNA Atlas	WGS
Cervical Adenocarcinoma	chr17:4800902-4801824	922	eccDNA Atlas	WGS
Cervical Adenocarcinoma	chr17:4881260-4882380	1120	eccDNA Atlas	WGS
Cervical Adenocarcinoma	chr17:4980144-4981458	1314	eccDNA Atlas	WGS
Cervical Adenocarcinoma	chr17:5695556-5696068	512	eccDNA Atlas	WGS
Cervical Adenocarcinoma	chr17:6319682-6321602	1920	eccDNA Atlas	WGS
Cervical Adenocarcinoma	chr17:7461330-7461699	369	eccDNA Atlas	WGS
Cervical Adenocarcinoma	chr17:7704663-7706622	1959	eccDNA Atlas	WGS
Cervical Adenocarcinoma	chr17:7809326-7809678	352	eccDNA Atlas	WGS
Cervical Adenocarcinoma	chr17:7992145-7993156	1011	eccDNA Atlas	WGS
Cervical Adenocarcinoma	chr17:9669045-9670684	1639	eccDNA Atlas	WGS
Cervical Adenocarcinoma	chr17:9976616-9977749	1133	eccDNA Atlas	WGS
Cervical Adenocarcinoma	chr17:10022320-10022961	641	eccDNA Atlas	WGS
Cervical Adenocarcinoma	chr17:10878950-10880256	1306	eccDNA Atlas	WGS
Cervical Adenocarcinoma	chr17:13305756-13307074	1318	eccDNA Atlas	WGS
Cervical Adenocarcinoma	chr17:15038405-15040213	1808	eccDNA Atlas	WGS
Cervical Adenocarcinoma	chr17:17349272-17350246	974	eccDNA Atlas	WGS
Cervical Adenocarcinoma	chr17:17406077-17406909	832	eccDNA Atlas	WGS
Cervical Adenocarcinoma	chr17:17890935-17892174	1239	eccDNA Atlas	WGS
Cervical Adenocarcinoma	chr17:18220722-18222523	1801	eccDNA Atlas	WGS
Cervical Adenocarcinoma	chr17:18917147-18918372	1225	eccDNA Atlas	WGS
Cervical Adenocarcinoma	chr17:19204209-19204882	673	eccDNA Atlas	WGS
Cervical Adenocarcinoma	chr17:19238576-19239974	1398	eccDNA Atlas	WGS
Cervical Adenocarcinoma	chr17:21263253-21264639	1386	eccDNA Atlas	WGS
Cervical Adenocarcinoma	chr17:26209256-26210377	1121	eccDNA Atlas	WGS
Cervical Adenocarcinoma	chr17:26874482-26875311	829	eccDNA Atlas	WGS
Cervical Adenocarcinoma	chr17:27087914-27088616	702	eccDNA Atlas	WGS
Cervical Adenocarcinoma	chr17:28877294-28878644	1350	eccDNA Atlas	WGS
Cervical Adenocarcinoma	chr17:31378420-31379178	758	eccDNA Atlas	WGS
Cervical Adenocarcinoma	chr17:32831882-32832427	545	eccDNA Atlas	WGS
Cervical Adenocarcinoma	chr17:34183327-34184252	925	eccDNA Atlas	WGS
Cervical Adenocarcinoma	chr17:36941164-36942053	889	eccDNA Atlas	WGS
Cervical Adenocarcinoma	chr17:37173827-37175056	1229	eccDNA Atlas	WGS
Cervical Adenocarcinoma	chr17:37865012-37866837	1825	eccDNA Atlas	WGS
Cervical Adenocarcinoma	chr17:38712000-38712527	527	eccDNA Atlas	WGS
Cervical Adenocarcinoma	chr17:39963129-39964239	1110	eccDNA Atlas	WGS
Cervical Adenocarcinoma	chr17:43338337-43340228	1891	eccDNA Atlas	WGS
Cervical Adenocarcinoma	chr17:45387977-45389348	1371	eccDNA Atlas	WGS
Cervical Adenocarcinoma	chr17:45915444-45916751	1307	eccDNA Atlas	WGS
Cervical Adenocarcinoma	chr17:46110877-46111886	1009	eccDNA Atlas	WGS
Cervical Adenocarcinoma	chr17:48351971-48353030	1059	eccDNA Atlas	WGS
Cervical Adenocarcinoma	chr17:48636307-48637145	838	eccDNA Atlas	WGS
Cervical Adenocarcinoma	chr17:48642132-48643576	1444	eccDNA Atlas	WGS
Cervical Adenocarcinoma	chr17:56319271-56320295	1024	eccDNA Atlas	WGS
Cervical Adenocarcinoma	chr17:59483223-59484533	1310	eccDNA Atlas	WGS
Cervical Adenocarcinoma	chr17:60766290-60767040	750	eccDNA Atlas	WGS
Cervical Adenocarcinoma	chr17:60790424-60791608	1184	eccDNA Atlas	WGS
Cervical Adenocarcinoma	chr17:62007549-62009378	1829	eccDNA Atlas	WGS
Cervical Adenocarcinoma	chr17:62086120-62086983	863	eccDNA Atlas	WGS
Cervical Adenocarcinoma	chr17:63171332-63172768	1436	eccDNA Atlas	WGS
Cervical Adenocarcinoma	chr17:64720065-64721278	1213	eccDNA Atlas	WGS
Cervical Adenocarcinoma	chr17:70638828-70640706	1878	eccDNA Atlas	WGS
Cervical Adenocarcinoma	chr17:72027420-72028370	950	eccDNA Atlas	WGS
Cervical Adenocarcinoma	chr17:73758863-73760525	1662	eccDNA Atlas	WGS
Cervical Adenocarcinoma	chr17:74201164-74202564	1400	eccDNA Atlas	WGS
Cervical Adenocarcinoma	chr17:74681011-74682629	1618	eccDNA Atlas	WGS
Cervical Adenocarcinoma	chr17:74869347-74869670	323	eccDNA Atlas	WGS
Cervical Adenocarcinoma	chr17:75081743-75082683	940	eccDNA Atlas	WGS
Cervical Adenocarcinoma	chr17:75454079-75455514	1435	eccDNA Atlas	WGS
Cervical Adenocarcinoma	chr17:75885283-75886429	1146	eccDNA Atlas	WGS
Cervical Adenocarcinoma	chr17:76207495-76208573	1078	eccDNA Atlas	WGS
Cervical Adenocarcinoma	chr17:76237581-76238665	1084	eccDNA Atlas	WGS
Cervical Adenocarcinoma	chr17:76585877-76587673	1796	eccDNA Atlas	WGS
Cervical Adenocarcinoma	chr17:77103464-77104520	1056	eccDNA Atlas	WGS
Cervical Adenocarcinoma	chr17:79905421-79906139	718	eccDNA Atlas	WGS
Cervical Adenocarcinoma	chr18:901289-902365	1076	eccDNA Atlas	WGS
Cervical Adenocarcinoma	chr18:3225286-3226242	956	eccDNA Atlas	WGS
Cervical Adenocarcinoma	chr18:10245242-10246226	984	eccDNA Atlas	WGS
Cervical Adenocarcinoma	chr18:10479081-10480489	1408	eccDNA Atlas	WGS
Cervical Adenocarcinoma	chr18:10742942-10744800	1858	eccDNA Atlas	WGS
Cervical Adenocarcinoma	chr18:12910399-12911737	1338	eccDNA Atlas	WGS
Cervical Adenocarcinoma	chr18:12943998-12945415	1417	eccDNA Atlas	WGS
Cervical Adenocarcinoma	chr18:12944374-12945429	1055	eccDNA Atlas	WGS
Cervical Adenocarcinoma	chr18:13290895-13291465	570	eccDNA Atlas	WGS
Cervical Adenocarcinoma	chr18:13627743-13629281	1538	eccDNA Atlas	WGS
Cervical Adenocarcinoma	chr18:13714410-13715668	1258	eccDNA Atlas	WGS
Cervical Adenocarcinoma	chr18:21694138-21695082	944	eccDNA Atlas	WGS
Cervical Adenocarcinoma	chr18:35415105-35416451	1346	eccDNA Atlas	WGS
Cervical Adenocarcinoma	chr18:44690616-44691444	828	eccDNA Atlas	WGS
Cervical Adenocarcinoma	chr18:45517279-45519110	1831	eccDNA Atlas	WGS
Cervical Adenocarcinoma	chr18:47659262-47661222	1960	eccDNA Atlas	WGS
Cervical Adenocarcinoma	chr18:48375993-48376675	682	eccDNA Atlas	WGS
Cervical Adenocarcinoma	chr18:61653648-61655161	1513	eccDNA Atlas	WGS
Cervical Adenocarcinoma	chr18:64710547-64711240	693	eccDNA Atlas	WGS
Cervical Adenocarcinoma	chr18:66194903-66195480	577	eccDNA Atlas	WGS
Cervical Adenocarcinoma	chr19:1989430-1991393	1963	eccDNA Atlas	WGS
Cervical Adenocarcinoma	chr19:1989865-1990717	852	eccDNA Atlas	WGS
Cervical Adenocarcinoma	chr19:2287275-2288624	1349	eccDNA Atlas	WGS
Cervical Adenocarcinoma	chr19:4204397-4205356	959	eccDNA Atlas	WGS
Cervical Adenocarcinoma	chr19:5086235-5087706	1471	eccDNA Atlas	WGS
Cervical Adenocarcinoma	chr19:5121872-5122861	989	eccDNA Atlas	WGS
Cervical Adenocarcinoma	chr19:5148803-5149175	372	eccDNA Atlas	WGS
Cervical Adenocarcinoma	chr19:7541071-7541442	371	eccDNA Atlas	WGS
Cervical Adenocarcinoma	chr19:8465437-8467256	1819	eccDNA Atlas	WGS
Cervical Adenocarcinoma	chr19:8550791-8552070	1279	eccDNA Atlas	WGS
Cervical Adenocarcinoma	chr19:10467586-10468657	1071	eccDNA Atlas	WGS
Cervical Adenocarcinoma	chr19:10468125-10468410	285	eccDNA Atlas	WGS
Cervical Adenocarcinoma	chr19:10505496-10506257	761	eccDNA Atlas	WGS
Cervical Adenocarcinoma	chr19:10973678-10974648	970	eccDNA Atlas	WGS
Cervical Adenocarcinoma	chr19:10973956-10975023	1067	eccDNA Atlas	WGS
Cervical Adenocarcinoma	chr19:11369048-11370190	1142	eccDNA Atlas	WGS
Cervical Adenocarcinoma	chr19:14661060-14662273	1213	eccDNA Atlas	WGS
Cervical Adenocarcinoma	chr19:14685329-14686385	1056	eccDNA Atlas	WGS
Cervical Adenocarcinoma	chr19:15589804-15590583	779	eccDNA Atlas	WGS
Cervical Adenocarcinoma	chr19:15981723-15982816	1093	eccDNA Atlas	WGS
Cervical Adenocarcinoma	chr19:16509030-16510204	1174	eccDNA Atlas	WGS
Cervical Adenocarcinoma	chr19:16601156-16602612	1456	eccDNA Atlas	WGS
Cervical Adenocarcinoma	chr19:17118456-17119617	1161	eccDNA Atlas	WGS
Cervical Adenocarcinoma	chr19:24186330-24187327	997	eccDNA Atlas	WGS
Cervical Adenocarcinoma	chr19:28619173-28620507	1334	eccDNA Atlas	WGS
Cervical Adenocarcinoma	chr19:31435969-31437196	1227	eccDNA Atlas	WGS
Cervical Adenocarcinoma	chr19:33352771-33354681	1910	eccDNA Atlas	WGS
Cervical Adenocarcinoma	chr19:33543338-33544715	1377	eccDNA Atlas	WGS
Cervical Adenocarcinoma	chr19:35315959-35316740	781	eccDNA Atlas	WGS
Cervical Adenocarcinoma	chr19:35915223-35916894	1671	eccDNA Atlas	WGS
Cervical Adenocarcinoma	chr19:36244028-36245601	1573	eccDNA Atlas	WGS
Cervical Adenocarcinoma	chr19:42009690-42010662	972	eccDNA Atlas	WGS
Cervical Adenocarcinoma	chr19:42010205-42011321	1116	eccDNA Atlas	WGS
Cervical Adenocarcinoma	chr19:45465034-45465598	564	eccDNA Atlas	WGS
Cervical Adenocarcinoma	chr19:50165185-50165877	692	eccDNA Atlas	WGS
Cervical Adenocarcinoma	chr19:50506392-50507418	1026	eccDNA Atlas	WGS
Cervical Adenocarcinoma	chr19:50718067-50719383	1316	eccDNA Atlas	WGS
Cervical Adenocarcinoma	chr19:51064491-51065023	532	eccDNA Atlas	WGS
Cervical Adenocarcinoma	chr19:51392515-51393461	946	eccDNA Atlas	WGS
Cervical Adenocarcinoma	chr19:51738796-51739106	310	eccDNA Atlas	WGS
Cervical Adenocarcinoma	chr19:56161559-56162813	1254	eccDNA Atlas	WGS
Cervical Adenocarcinoma	chr2:776643-777400	757	eccDNA Atlas	WGS
Cervical Adenocarcinoma	chr2:8049210-8050955	1745	eccDNA Atlas	WGS
Cervical Adenocarcinoma	chr2:10875131-10875417	286	eccDNA Atlas	WGS
Cervical Adenocarcinoma	chr2:11071235-11072594	1359	eccDNA Atlas	WGS
Cervical Adenocarcinoma	chr2:11949838-11950843	1005	eccDNA Atlas	WGS
Cervical Adenocarcinoma	chr2:12694459-12695894	1435	eccDNA Atlas	WGS
Cervical Adenocarcinoma	chr2:16079298-16080371	1073	eccDNA Atlas	WGS
Cervical Adenocarcinoma	chr2:17104089-17104752	663	eccDNA Atlas	WGS
Cervical Adenocarcinoma	chr2:20666077-20667128	1051	eccDNA Atlas	WGS
Cervical Adenocarcinoma	chr2:25453080-25454040	960	eccDNA Atlas	WGS
Cervical Adenocarcinoma	chr2:26745656-26746963	1307	eccDNA Atlas	WGS
Cervical Adenocarcinoma	chr2:27667115-27668403	1288	eccDNA Atlas	WGS
Cervical Adenocarcinoma	chr2:28786571-28787909	1338	eccDNA Atlas	WGS
Cervical Adenocarcinoma	chr2:31450774-31451502	728	eccDNA Atlas	WGS
Cervical Adenocarcinoma	chr2:38904991-38906508	1517	eccDNA Atlas	WGS
Cervical Adenocarcinoma	chr2:40558352-40559300	948	eccDNA Atlas	WGS
Cervical Adenocarcinoma	chr2:60821316-60822632	1316	eccDNA Atlas	WGS
Cervical Adenocarcinoma	chr2:65553645-65555494	1849	eccDNA Atlas	WGS
Cervical Adenocarcinoma	chr2:74781157-74782470	1313	eccDNA Atlas	WGS
Cervical Adenocarcinoma	chr2:85294130-85296005	1875	eccDNA Atlas	WGS
Cervical Adenocarcinoma	chr2:85415863-85417378	1515	eccDNA Atlas	WGS
Cervical Adenocarcinoma	chr2:86187417-86188708	1291	eccDNA Atlas	WGS
Cervical Adenocarcinoma	chr2:86238524-86238882	358	eccDNA Atlas	WGS
Cervical Adenocarcinoma	chr2:101244381-101245131	750	eccDNA Atlas	WGS
Cervical Adenocarcinoma	chr2:101521090-101522111	1021	eccDNA Atlas	WGS
Cervical Adenocarcinoma	chr2:105895372-105896746	1374	eccDNA Atlas	WGS
Cervical Adenocarcinoma	chr2:108922037-108923730	1693	eccDNA Atlas	WGS
Cervical Adenocarcinoma	chr2:110876774-110878045	1271	eccDNA Atlas	WGS
Cervical Adenocarcinoma	chr2:111983830-111984788	958	eccDNA Atlas	WGS
Cervical Adenocarcinoma	chr2:113012451-113013724	1273	eccDNA Atlas	WGS
Cervical Adenocarcinoma	chr2:120005727-120007141	1414	eccDNA Atlas	WGS
Cervical Adenocarcinoma	chr2:122927185-122928367	1182	eccDNA Atlas	WGS
Cervical Adenocarcinoma	chr2:127891780-127893285	1505	eccDNA Atlas	WGS
Cervical Adenocarcinoma	chr2:128288623-128290260	1637	eccDNA Atlas	WGS
Cervical Adenocarcinoma	chr2:138440595-138441640	1045	eccDNA Atlas	WGS
Cervical Adenocarcinoma	chr2:152394843-152395889	1046	eccDNA Atlas	WGS
Cervical Adenocarcinoma	chr2:200867673-200868386	713	eccDNA Atlas	WGS
Cervical Adenocarcinoma	chr2:204000465-204001774	1309	eccDNA Atlas	WGS
Cervical Adenocarcinoma	chr2:213790773-213791396	623	eccDNA Atlas	WGS
Cervical Adenocarcinoma	chr2:216578303-216579033	730	eccDNA Atlas	WGS
Cervical Adenocarcinoma	chr2:216917936-216918647	711	eccDNA Atlas	WGS
Cervical Adenocarcinoma	chr2:217339603-217340755	1152	eccDNA Atlas	WGS
Cervical Adenocarcinoma	chr2:219204689-219206185	1496	eccDNA Atlas	WGS
Cervical Adenocarcinoma	chr2:219249222-219250903	1681	eccDNA Atlas	WGS
Cervical Adenocarcinoma	chr2:219448777-219449279	502	eccDNA Atlas	WGS
Cervical Adenocarcinoma	chr2:220107437-220108513	1076	eccDNA Atlas	WGS
Cervical Adenocarcinoma	chr2:234329282-234330428	1146	eccDNA Atlas	WGS
Cervical Adenocarcinoma	chr2:234355673-234357011	1338	eccDNA Atlas	WGS
Cervical Adenocarcinoma	chr2:235789444-235790702	1258	eccDNA Atlas	WGS
Cervical Adenocarcinoma	chr2:236047098-236048388	1290	eccDNA Atlas	WGS
Cervical Adenocarcinoma	chr2:236541211-236541909	698	eccDNA Atlas	WGS
Cervical Adenocarcinoma	chr2:241732833-241733565	732	eccDNA Atlas	WGS
Cervical Adenocarcinoma	chr20:1102138-1103608	1470	eccDNA Atlas	WGS
Cervical Adenocarcinoma	chr20:1492961-1494094	1133	eccDNA Atlas	WGS
Cervical Adenocarcinoma	chr20:3615109-3616494	1385	eccDNA Atlas	WGS
Cervical Adenocarcinoma	chr20:3657553-3659234	1681	eccDNA Atlas	WGS
Cervical Adenocarcinoma	chr20:3731091-3731400	309	eccDNA Atlas	WGS
Cervical Adenocarcinoma	chr20:5871857-5873251	1394	eccDNA Atlas	WGS
Cervical Adenocarcinoma	chr20:25317023-25317991	968	eccDNA Atlas	WGS
Cervical Adenocarcinoma	chr20:30285536-30286963	1427	eccDNA Atlas	WGS
Cervical Adenocarcinoma	chr20:32696717-32698069	1352	eccDNA Atlas	WGS
Cervical Adenocarcinoma	chr20:32902469-32903329	860	eccDNA Atlas	WGS
Cervical Adenocarcinoma	chr20:33576901-33578838	1937	eccDNA Atlas	WGS
Cervical Adenocarcinoma	chr20:33891051-33892566	1515	eccDNA Atlas	WGS
Cervical Adenocarcinoma	chr20:34708586-34709824	1238	eccDNA Atlas	WGS
Cervical Adenocarcinoma	chr20:36485532-36486859	1327	eccDNA Atlas	WGS
Cervical Adenocarcinoma	chr20:37242706-37243981	1275	eccDNA Atlas	WGS
Cervical Adenocarcinoma	chr20:37278890-37279550	660	eccDNA Atlas	WGS
Cervical Adenocarcinoma	chr20:37341800-37343402	1602	eccDNA Atlas	WGS
Cervical Adenocarcinoma	chr20:39190781-39191197	416	eccDNA Atlas	WGS
Cervical Adenocarcinoma	chr20:39811226-39813162	1936	eccDNA Atlas	WGS
Cervical Adenocarcinoma	chr20:41849953-41851184	1231	eccDNA Atlas	WGS
Cervical Adenocarcinoma	chr20:43981726-43982814	1088	eccDNA Atlas	WGS
Cervical Adenocarcinoma	chr20:44055620-44056668	1048	eccDNA Atlas	WGS
Cervical Adenocarcinoma	chr20:46964128-46965268	1140	eccDNA Atlas	WGS
Cervical Adenocarcinoma	chr20:46993904-46995067	1163	eccDNA Atlas	WGS
Cervical Adenocarcinoma	chr20:48180155-48180490	335	eccDNA Atlas	WGS
Cervical Adenocarcinoma	chr20:48843138-48844734	1596	eccDNA Atlas	WGS
Cervical Adenocarcinoma	chr20:49209807-49210787	980	eccDNA Atlas	WGS
Cervical Adenocarcinoma	chr20:49291968-49292711	743	eccDNA Atlas	WGS
Cervical Adenocarcinoma	chr20:49333920-49334870	950	eccDNA Atlas	WGS
Cervical Adenocarcinoma	chr20:52684493-52685095	602	eccDNA Atlas	WGS
Cervical Adenocarcinoma	chr20:53513534-53514565	1031	eccDNA Atlas	WGS
Cervical Adenocarcinoma	chr20:55760714-55762412	1698	eccDNA Atlas	WGS
Cervical Adenocarcinoma	chr20:57290972-57291331	359	eccDNA Atlas	WGS
Cervical Adenocarcinoma	chr20:58399627-58400721	1094	eccDNA Atlas	WGS
Cervical Adenocarcinoma	chr20:58815061-58816020	959	eccDNA Atlas	WGS
Cervical Adenocarcinoma	chr20:59514030-59515264	1234	eccDNA Atlas	WGS
Cervical Adenocarcinoma	chr20:59883710-59884565	855	eccDNA Atlas	WGS
Cervical Adenocarcinoma	chr20:61043677-61045628	1951	eccDNA Atlas	WGS
Cervical Adenocarcinoma	chr20:62599927-62600951	1024	eccDNA Atlas	WGS
Cervical Adenocarcinoma	chr20:62787161-62788540	1379	eccDNA Atlas	WGS
Cervical Adenocarcinoma	chr20:62792468-62793371	903	eccDNA Atlas	WGS
Cervical Adenocarcinoma	chr21:16894188-16894881	693	eccDNA Atlas	WGS
Cervical Adenocarcinoma	chr21:35245272-35246183	911	eccDNA Atlas	WGS
Cervical Adenocarcinoma	chr21:35482814-35483651	837	eccDNA Atlas	WGS
Cervical Adenocarcinoma	chr21:41610318-41610988	670	eccDNA Atlas	WGS
Cervical Adenocarcinoma	chr21:44710741-44711791	1050	eccDNA Atlas	WGS
Cervical Adenocarcinoma	chr21:44801980-44803670	1690	eccDNA Atlas	WGS
Cervical Adenocarcinoma	chr21:46332578-46333527	949	eccDNA Atlas	WGS
Cervical Adenocarcinoma	chr22:18462896-18463765	869	eccDNA Atlas	WGS
Cervical Adenocarcinoma	chr22:22384191-22385916	1725	eccDNA Atlas	WGS
Cervical Adenocarcinoma	chr22:22710802-22712708	1906	eccDNA Atlas	WGS
Cervical Adenocarcinoma	chr22:22780052-22780853	801	eccDNA Atlas	WGS
Cervical Adenocarcinoma	chr22:25772583-25773340	757	eccDNA Atlas	WGS
Cervical Adenocarcinoma	chr22:27040574-27041396	822	eccDNA Atlas	WGS
Cervical Adenocarcinoma	chr22:27876530-27877154	624	eccDNA Atlas	WGS
Cervical Adenocarcinoma	chr22:29654951-29655164	213	eccDNA Atlas	WGS
Cervical Adenocarcinoma	chr22:30372467-30374379	1912	eccDNA Atlas	WGS
Cervical Adenocarcinoma	chr22:32202288-32203967	1679	eccDNA Atlas	WGS
Cervical Adenocarcinoma	chr22:39353306-39354075	769	eccDNA Atlas	WGS
Cervical Adenocarcinoma	chr22:41699358-41700444	1086	eccDNA Atlas	WGS
Cervical Adenocarcinoma	chr22:44288353-44290345	1992	eccDNA Atlas	WGS
Cervical Adenocarcinoma	chr22:45596696-45597351	655	eccDNA Atlas	WGS
Cervical Adenocarcinoma	chr22:47193270-47194194	924	eccDNA Atlas	WGS
Cervical Adenocarcinoma	chr22:50691468-50691820	352	eccDNA Atlas	WGS
Cervical Adenocarcinoma	chr3:9389656-9391548	1892	eccDNA Atlas	WGS
Cervical Adenocarcinoma	chr3:9887933-9889351	1418	eccDNA Atlas	WGS
Cervical Adenocarcinoma	chr3:12344475-12345780	1305	eccDNA Atlas	WGS
Cervical Adenocarcinoma	chr3:12957940-12958535	595	eccDNA Atlas	WGS
Cervical Adenocarcinoma	chr3:13501565-13502682	1117	eccDNA Atlas	WGS
Cervical Adenocarcinoma	chr3:13878839-13879474	635	eccDNA Atlas	WGS
Cervical Adenocarcinoma	chr3:14364486-14365292	806	eccDNA Atlas	WGS
Cervical Adenocarcinoma	chr3:14366333-14366958	625	eccDNA Atlas	WGS
Cervical Adenocarcinoma	chr3:15670333-15671862	1529	eccDNA Atlas	WGS
Cervical Adenocarcinoma	chr3:16329598-16330022	424	eccDNA Atlas	WGS
Cervical Adenocarcinoma	chr3:38556823-38557586	763	eccDNA Atlas	WGS
Cervical Adenocarcinoma	chr3:39138639-39139204	565	eccDNA Atlas	WGS
Cervical Adenocarcinoma	chr3:43566013-43567433	1420	eccDNA Atlas	WGS
Cervical Adenocarcinoma	chr3:46591179-46592418	1239	eccDNA Atlas	WGS
Cervical Adenocarcinoma	chr3:47376973-47378182	1209	eccDNA Atlas	WGS
Cervical Adenocarcinoma	chr3:48080291-48081309	1018	eccDNA Atlas	WGS
Cervical Adenocarcinoma	chr3:48451327-48452610	1283	eccDNA Atlas	WGS
Cervical Adenocarcinoma	chr3:48615947-48616481	534	eccDNA Atlas	WGS
Cervical Adenocarcinoma	chr3:49847842-49849028	1186	eccDNA Atlas	WGS
Cervical Adenocarcinoma	chr3:49900284-49902186	1902	eccDNA Atlas	WGS
Cervical Adenocarcinoma	chr3:50325616-50326693	1077	eccDNA Atlas	WGS
Cervical Adenocarcinoma	chr3:50453379-50455247	1868	eccDNA Atlas	WGS
Cervical Adenocarcinoma	chr3:53264970-53266287	1317	eccDNA Atlas	WGS
Cervical Adenocarcinoma	chr3:56973808-56975628	1820	eccDNA Atlas	WGS
Cervical Adenocarcinoma	chr3:61611574-61612669	1095	eccDNA Atlas	WGS
Cervical Adenocarcinoma	chr3:72400238-72400608	370	eccDNA Atlas	WGS
Cervical Adenocarcinoma	chr3:72816751-72817639	888	eccDNA Atlas	WGS
Cervical Adenocarcinoma	chr3:112984137-112985635	1498	eccDNA Atlas	WGS
Cervical Adenocarcinoma	chr3:113313586-113314936	1350	eccDNA Atlas	WGS
Cervical Adenocarcinoma	chr3:119331766-119332826	1060	eccDNA Atlas	WGS
Cervical Adenocarcinoma	chr3:121372722-121374149	1427	eccDNA Atlas	WGS
Cervical Adenocarcinoma	chr3:122660792-122661439	647	eccDNA Atlas	WGS
Cervical Adenocarcinoma	chr3:125786688-125788467	1779	eccDNA Atlas	WGS
Cervical Adenocarcinoma	chr3:126815396-126816627	1231	eccDNA Atlas	WGS
Cervical Adenocarcinoma	chr3:127110944-127111793	849	eccDNA Atlas	WGS
Cervical Adenocarcinoma	chr3:127285800-127287400	1600	eccDNA Atlas	WGS
Cervical Adenocarcinoma	chr3:127472601-127473925	1324	eccDNA Atlas	WGS
Cervical Adenocarcinoma	chr3:127629093-127630419	1326	eccDNA Atlas	WGS
Cervical Adenocarcinoma	chr3:128194045-128194786	741	eccDNA Atlas	WGS
Cervical Adenocarcinoma	chr3:128670561-128671924	1363	eccDNA Atlas	WGS
Cervical Adenocarcinoma	chr3:128714764-128716108	1344	eccDNA Atlas	WGS
Cervical Adenocarcinoma	chr3:128750448-128751994	1546	eccDNA Atlas	WGS
Cervical Adenocarcinoma	chr3:138383800-138384744	944	eccDNA Atlas	WGS
Cervical Adenocarcinoma	chr3:140957223-140958315	1092	eccDNA Atlas	WGS
Cervical Adenocarcinoma	chr3:142960056-142961212	1156	eccDNA Atlas	WGS
Cervical Adenocarcinoma	chr3:147106022-147107200	1178	eccDNA Atlas	WGS
Cervical Adenocarcinoma	chr3:155322782-155323835	1053	eccDNA Atlas	WGS
Cervical Adenocarcinoma	chr3:158483519-158484618	1099	eccDNA Atlas	WGS
Cervical Adenocarcinoma	chr3:167812828-167813429	601	eccDNA Atlas	WGS
Cervical Adenocarcinoma	chr3:174466216-174467692	1476	eccDNA Atlas	WGS
Cervical Adenocarcinoma	chr3:184070006-184071681	1675	eccDNA Atlas	WGS
Cervical Adenocarcinoma	chr3:184379843-184380522	679	eccDNA Atlas	WGS
Cervical Adenocarcinoma	chr3:197020671-197020880	209	eccDNA Atlas	WGS
Cervical Adenocarcinoma	chr4:1975531-1976489	958	eccDNA Atlas	WGS
Cervical Adenocarcinoma	chr4:7974025-7975616	1591	eccDNA Atlas	WGS
Cervical Adenocarcinoma	chr4:8598325-8600132	1807	eccDNA Atlas	WGS
Cervical Adenocarcinoma	chr4:22941338-22942922	1584	eccDNA Atlas	WGS
Cervical Adenocarcinoma	chr4:23291261-23293109	1848	eccDNA Atlas	WGS
Cervical Adenocarcinoma	chr4:40324912-40326428	1516	eccDNA Atlas	WGS
Cervical Adenocarcinoma	chr4:40917562-40919015	1453	eccDNA Atlas	WGS
Cervical Adenocarcinoma	chr4:56529698-56530723	1025	eccDNA Atlas	WGS
Cervical Adenocarcinoma	chr4:68388040-68389528	1488	eccDNA Atlas	WGS
Cervical Adenocarcinoma	chr4:89551423-89553395	1972	eccDNA Atlas	WGS
Cervical Adenocarcinoma	chr4:105410972-105412717	1745	eccDNA Atlas	WGS
Cervical Adenocarcinoma	chr4:116358466-116359504	1038	eccDNA Atlas	WGS
Cervical Adenocarcinoma	chr4:122824522-122825961	1439	eccDNA Atlas	WGS
Cervical Adenocarcinoma	chr4:139559409-139560838	1429	eccDNA Atlas	WGS
Cervical Adenocarcinoma	chr4:139599353-139600606	1253	eccDNA Atlas	WGS
Cervical Adenocarcinoma	chr4:139599643-139600605	962	eccDNA Atlas	WGS
Cervical Adenocarcinoma	chr4:152938531-152939151	620	eccDNA Atlas	WGS
Cervical Adenocarcinoma	chr4:158279740-158281632	1892	eccDNA Atlas	WGS
Cervical Adenocarcinoma	chr4:163602157-163602719	562	eccDNA Atlas	WGS
Cervical Adenocarcinoma	chr4:185902369-185903165	796	eccDNA Atlas	WGS
Cervical Adenocarcinoma	chr4:188691572-188693566	1994	eccDNA Atlas	WGS
Cervical Adenocarcinoma	chr5:6813457-6813969	512	eccDNA Atlas	WGS
Cervical Adenocarcinoma	chr5:6847223-6848642	1419	eccDNA Atlas	WGS
Cervical Adenocarcinoma	chr5:7778747-7779500	753	eccDNA Atlas	WGS
Cervical Adenocarcinoma	chr5:10670722-10672669	1947	eccDNA Atlas	WGS
Cervical Adenocarcinoma	chr5:13250210-13251070	860	eccDNA Atlas	WGS
Cervical Adenocarcinoma	chr5:14160899-14162237	1338	eccDNA Atlas	WGS
Cervical Adenocarcinoma	chr5:15234093-15234970	877	eccDNA Atlas	WGS
Cervical Adenocarcinoma	chr5:17202535-17203645	1110	eccDNA Atlas	WGS
Cervical Adenocarcinoma	chr5:17654944-17656147	1203	eccDNA Atlas	WGS
Cervical Adenocarcinoma	chr5:31832281-31833619	1338	eccDNA Atlas	WGS
Cervical Adenocarcinoma	chr5:35879153-35879902	749	eccDNA Atlas	WGS
Cervical Adenocarcinoma	chr5:37800672-37802633	1961	eccDNA Atlas	WGS
Cervical Adenocarcinoma	chr5:41431680-41432976	1296	eccDNA Atlas	WGS
Cervical Adenocarcinoma	chr5:43231738-43233282	1544	eccDNA Atlas	WGS
Cervical Adenocarcinoma	chr5:44665223-44665773	550	eccDNA Atlas	WGS
Cervical Adenocarcinoma	chr5:44935350-44936441	1091	eccDNA Atlas	WGS
Cervical Adenocarcinoma	chr5:65971758-65972754	996	eccDNA Atlas	WGS
Cervical Adenocarcinoma	chr5:74074649-74075427	778	eccDNA Atlas	WGS
Cervical Adenocarcinoma	chr5:76638098-76639011	913	eccDNA Atlas	WGS
Cervical Adenocarcinoma	chr5:78625484-78627139	1655	eccDNA Atlas	WGS
Cervical Adenocarcinoma	chr5:80480878-80481602	724	eccDNA Atlas	WGS
Cervical Adenocarcinoma	chr5:80650802-80651550	748	eccDNA Atlas	WGS
Cervical Adenocarcinoma	chr5:87677363-87678665	1302	eccDNA Atlas	WGS
Cervical Adenocarcinoma	chr5:89418323-89419640	1317	eccDNA Atlas	WGS
Cervical Adenocarcinoma	chr5:98289818-98290818	1000	eccDNA Atlas	WGS
Cervical Adenocarcinoma	chr5:111496289-111497460	1171	eccDNA Atlas	WGS
Cervical Adenocarcinoma	chr5:115830712-115832052	1340	eccDNA Atlas	WGS
Cervical Adenocarcinoma	chr5:125012789-125013494	705	eccDNA Atlas	WGS
Cervical Adenocarcinoma	chr5:128964738-128966188	1450	eccDNA Atlas	WGS
Cervical Adenocarcinoma	chr5:132591994-132593578	1584	eccDNA Atlas	WGS
Cervical Adenocarcinoma	chr5:132800826-132801951	1125	eccDNA Atlas	WGS
Cervical Adenocarcinoma	chr5:133040275-133041270	995	eccDNA Atlas	WGS
Cervical Adenocarcinoma	chr5:133422558-133423907	1349	eccDNA Atlas	WGS
Cervical Adenocarcinoma	chr5:133798435-133799533	1098	eccDNA Atlas	WGS
Cervical Adenocarcinoma	chr5:133798500-133799418	918	eccDNA Atlas	WGS
Cervical Adenocarcinoma	chr5:134926739-134927384	645	eccDNA Atlas	WGS
Cervical Adenocarcinoma	chr5:135139996-135140318	322	eccDNA Atlas	WGS
Cervical Adenocarcinoma	chr5:135140050-135140395	345	eccDNA Atlas	WGS
Cervical Adenocarcinoma	chr5:135445527-135447475	1948	eccDNA Atlas	WGS
Cervical Adenocarcinoma	chr5:137084895-137086010	1115	eccDNA Atlas	WGS
Cervical Adenocarcinoma	chr5:137524762-137525836	1074	eccDNA Atlas	WGS
Cervical Adenocarcinoma	chr5:139022626-139022980	354	eccDNA Atlas	WGS
Cervical Adenocarcinoma	chr5:140202055-140203266	1211	eccDNA Atlas	WGS
Cervical Adenocarcinoma	chr5:143136217-143137161	944	eccDNA Atlas	WGS
Cervical Adenocarcinoma	chr5:146111114-146111821	707	eccDNA Atlas	WGS
Cervical Adenocarcinoma	chr5:147856911-147858624	1713	eccDNA Atlas	WGS
Cervical Adenocarcinoma	chr5:148358023-148359305	1282	eccDNA Atlas	WGS
Cervical Adenocarcinoma	chr5:149664845-149666398	1553	eccDNA Atlas	WGS
Cervical Adenocarcinoma	chr5:150226938-150228320	1382	eccDNA Atlas	WGS
Cervical Adenocarcinoma	chr5:150405893-150407286	1393	eccDNA Atlas	WGS
Cervical Adenocarcinoma	chr5:157448393-157450252	1859	eccDNA Atlas	WGS
Cervical Adenocarcinoma	chr5:158868977-158870676	1699	eccDNA Atlas	WGS
Cervical Adenocarcinoma	chr5:159105792-159106409	617	eccDNA Atlas	WGS
Cervical Adenocarcinoma	chr5:159900351-159901696	1345	eccDNA Atlas	WGS
Cervical Adenocarcinoma	chr5:159911897-159912625	728	eccDNA Atlas	WGS
Cervical Adenocarcinoma	chr5:171419890-171421351	1461	eccDNA Atlas	WGS
Cervical Adenocarcinoma	chr5:171479350-171480159	809	eccDNA Atlas	WGS
Cervical Adenocarcinoma	chr5:172071301-172071670	369	eccDNA Atlas	WGS
Cervical Adenocarcinoma	chr5:172570637-172571884	1247	eccDNA Atlas	WGS
Cervical Adenocarcinoma	chr5:176501049-176501777	728	eccDNA Atlas	WGS
Cervical Adenocarcinoma	chr5:176521785-176522892	1107	eccDNA Atlas	WGS
Cervical Adenocarcinoma	chr5:178793036-178794941	1905	eccDNA Atlas	WGS
Cervical Adenocarcinoma	chr6:303962-305036	1074	eccDNA Atlas	WGS
Cervical Adenocarcinoma	chr6:1535725-1537007	1282	eccDNA Atlas	WGS
Cervical Adenocarcinoma	chr6:1623491-1624395	904	eccDNA Atlas	WGS
Cervical Adenocarcinoma	chr6:5143062-5144075	1013	eccDNA Atlas	WGS
Cervical Adenocarcinoma	chr6:12182320-12184021	1701	eccDNA Atlas	WGS
Cervical Adenocarcinoma	chr6:14134434-14134780	346	eccDNA Atlas	WGS
Cervical Adenocarcinoma	chr6:20705749-20706842	1093	eccDNA Atlas	WGS
Cervical Adenocarcinoma	chr6:24524531-24525306	775	eccDNA Atlas	WGS
Cervical Adenocarcinoma	chr6:24580458-24581459	1001	eccDNA Atlas	WGS
Cervical Adenocarcinoma	chr6:27598935-27599495	560	eccDNA Atlas	WGS
Cervical Adenocarcinoma	chr6:36660272-36661481	1209	eccDNA Atlas	WGS
Cervical Adenocarcinoma	chr6:36793153-36794300	1147	eccDNA Atlas	WGS
Cervical Adenocarcinoma	chr6:36980710-36982407	1697	eccDNA Atlas	WGS
Cervical Adenocarcinoma	chr6:37484236-37485591	1355	eccDNA Atlas	WGS
Cervical Adenocarcinoma	chr6:38137878-38139005	1127	eccDNA Atlas	WGS
Cervical Adenocarcinoma	chr6:39296709-39297766	1057	eccDNA Atlas	WGS
Cervical Adenocarcinoma	chr6:42092907-42093597	690	eccDNA Atlas	WGS
Cervical Adenocarcinoma	chr6:43127849-43128243	394	eccDNA Atlas	WGS
Cervical Adenocarcinoma	chr6:44580499-44581185	686	eccDNA Atlas	WGS
Cervical Adenocarcinoma	chr6:56949139-56950673	1534	eccDNA Atlas	WGS
Cervical Adenocarcinoma	chr6:79948935-79950706	1771	eccDNA Atlas	WGS
Cervical Adenocarcinoma	chr6:82473314-82474181	867	eccDNA Atlas	WGS
Cervical Adenocarcinoma	chr6:83590509-83592078	1569	eccDNA Atlas	WGS
Cervical Adenocarcinoma	chr6:105745384-105746854	1470	eccDNA Atlas	WGS
Cervical Adenocarcinoma	chr6:108127717-108128113	396	eccDNA Atlas	WGS
Cervical Adenocarcinoma	chr6:113331772-113333096	1324	eccDNA Atlas	WGS
Cervical Adenocarcinoma	chr6:118664682-118665741	1059	eccDNA Atlas	WGS
Cervical Adenocarcinoma	chr6:132399781-132401411	1630	eccDNA Atlas	WGS
Cervical Adenocarcinoma	chr6:138330073-138330597	524	eccDNA Atlas	WGS
Cervical Adenocarcinoma	chr6:139164765-139165741	976	eccDNA Atlas	WGS
Cervical Adenocarcinoma	chr6:143585525-143586671	1146	eccDNA Atlas	WGS
Cervical Adenocarcinoma	chr6:156268951-156269881	930	eccDNA Atlas	WGS
Cervical Adenocarcinoma	chr6:158104880-158106278	1398	eccDNA Atlas	WGS
Cervical Adenocarcinoma	chr6:158437989-158439731	1742	eccDNA Atlas	WGS
Cervical Adenocarcinoma	chr6:159941198-159942315	1117	eccDNA Atlas	WGS
Cervical Adenocarcinoma	chr6:159961155-159962567	1412	eccDNA Atlas	WGS
Cervical Adenocarcinoma	chr6:166922501-166923249	748	eccDNA Atlas	WGS
Cervical Adenocarcinoma	chr6:167167566-167168455	889	eccDNA Atlas	WGS
Cervical Adenocarcinoma	chr6:167566791-167567553	762	eccDNA Atlas	WGS
Cervical Adenocarcinoma	chr6:169780500-169781229	729	eccDNA Atlas	WGS
Cervical Adenocarcinoma	chr7:421328-422130	802	eccDNA Atlas	WGS
Cervical Adenocarcinoma	chr7:2181778-2182797	1019	eccDNA Atlas	WGS
Cervical Adenocarcinoma	chr7:2413090-2414415	1325	eccDNA Atlas	WGS
Cervical Adenocarcinoma	chr7:2719960-2721768	1808	eccDNA Atlas	WGS
Cervical Adenocarcinoma	chr7:3107262-3107952	690	eccDNA Atlas	WGS
Cervical Adenocarcinoma	chr7:5148634-5150055	1421	eccDNA Atlas	WGS
Cervical Adenocarcinoma	chr7:5414403-5416046	1643	eccDNA Atlas	WGS
Cervical Adenocarcinoma	chr7:6210262-6211904	1642	eccDNA Atlas	WGS
Cervical Adenocarcinoma	chr7:7105474-7106485	1011	eccDNA Atlas	WGS
Cervical Adenocarcinoma	chr7:7105765-7106860	1095	eccDNA Atlas	WGS
Cervical Adenocarcinoma	chr7:20457390-20458904	1514	eccDNA Atlas	WGS
Cervical Adenocarcinoma	chr7:24367472-24369282	1810	eccDNA Atlas	WGS
Cervical Adenocarcinoma	chr7:27213584-27213896	312	eccDNA Atlas	WGS
Cervical Adenocarcinoma	chr7:29237461-29238409	948	eccDNA Atlas	WGS
Cervical Adenocarcinoma	chr7:29460805-29462731	1926	eccDNA Atlas	WGS
Cervical Adenocarcinoma	chr7:30201036-30202365	1329	eccDNA Atlas	WGS
Cervical Adenocarcinoma	chr7:30492824-30493923	1099	eccDNA Atlas	WGS
Cervical Adenocarcinoma	chr7:30908114-30910030	1916	eccDNA Atlas	WGS
Cervical Adenocarcinoma	chr7:38107009-38107913	904	eccDNA Atlas	WGS
Cervical Adenocarcinoma	chr7:38361685-38362434	749	eccDNA Atlas	WGS
Cervical Adenocarcinoma	chr7:42453744-42455703	1959	eccDNA Atlas	WGS
Cervical Adenocarcinoma	chr7:42876427-42877493	1066	eccDNA Atlas	WGS
Cervical Adenocarcinoma	chr7:43296354-43297489	1135	eccDNA Atlas	WGS
Cervical Adenocarcinoma	chr7:44348386-44349104	718	eccDNA Atlas	WGS
Cervical Adenocarcinoma	chr7:46173084-46174687	1603	eccDNA Atlas	WGS
Cervical Adenocarcinoma	chr7:47180921-47182573	1652	eccDNA Atlas	WGS
Cervical Adenocarcinoma	chr7:47688538-47689295	757	eccDNA Atlas	WGS
Cervical Adenocarcinoma	chr7:70574548-70576162	1614	eccDNA Atlas	WGS
Cervical Adenocarcinoma	chr7:73629348-73629709	361	eccDNA Atlas	WGS
Cervical Adenocarcinoma	chr7:82285583-82286926	1343	eccDNA Atlas	WGS
Cervical Adenocarcinoma	chr7:92017785-92018707	922	eccDNA Atlas	WGS
Cervical Adenocarcinoma	chr7:98209582-98211314	1732	eccDNA Atlas	WGS
Cervical Adenocarcinoma	chr7:98387694-98388794	1100	eccDNA Atlas	WGS
Cervical Adenocarcinoma	chr7:99753149-99754589	1440	eccDNA Atlas	WGS
Cervical Adenocarcinoma	chr7:111771352-111772485	1133	eccDNA Atlas	WGS
Cervical Adenocarcinoma	chr7:112069985-112070700	715	eccDNA Atlas	WGS
Cervical Adenocarcinoma	chr7:121904468-121905212	744	eccDNA Atlas	WGS
Cervical Adenocarcinoma	chr7:127681992-127682544	552	eccDNA Atlas	WGS
Cervical Adenocarcinoma	chr7:127682039-127682400	361	eccDNA Atlas	WGS
Cervical Adenocarcinoma	chr7:128410419-128411999	1580	eccDNA Atlas	WGS
Cervical Adenocarcinoma	chr7:129197178-129198488	1310	eccDNA Atlas	WGS
Cervical Adenocarcinoma	chr7:130821367-130822286	919	eccDNA Atlas	WGS
Cervical Adenocarcinoma	chr7:134473942-134474300	358	eccDNA Atlas	WGS
Cervical Adenocarcinoma	chr7:135447256-135448523	1267	eccDNA Atlas	WGS
Cervical Adenocarcinoma	chr7:138482336-138484021	1685	eccDNA Atlas	WGS
Cervical Adenocarcinoma	chr7:138745646-138746847	1201	eccDNA Atlas	WGS
Cervical Adenocarcinoma	chr7:139467587-139467968	381	eccDNA Atlas	WGS
Cervical Adenocarcinoma	chr7:148503155-148504311	1156	eccDNA Atlas	WGS
Cervical Adenocarcinoma	chr7:150824714-150825853	1139	eccDNA Atlas	WGS
Cervical Adenocarcinoma	chr7:151130502-151130817	315	eccDNA Atlas	WGS
Cervical Adenocarcinoma	chr7:152735586-152737044	1458	eccDNA Atlas	WGS
Cervical Adenocarcinoma	chr7:154657594-154659166	1572	eccDNA Atlas	WGS
Cervical Adenocarcinoma	chr7:155027069-155027798	729	eccDNA Atlas	WGS
Cervical Adenocarcinoma	chr7:155676507-155677651	1144	eccDNA Atlas	WGS
Cervical Adenocarcinoma	chr7:155729113-155730226	1113	eccDNA Atlas	WGS
Cervical Adenocarcinoma	chr7:158523270-158524642	1372	eccDNA Atlas	WGS
Cervical Adenocarcinoma	chr7:158910441-158911539	1098	eccDNA Atlas	WGS
Cervical Adenocarcinoma	chr7:158911155-158911520	365	eccDNA Atlas	WGS
Cervical Adenocarcinoma	chr8:1862684-1864423	1739	eccDNA Atlas	WGS
Cervical Adenocarcinoma	chr8:1902511-1904119	1608	eccDNA Atlas	WGS
Cervical Adenocarcinoma	chr8:3963319-3964400	1081	eccDNA Atlas	WGS
Cervical Adenocarcinoma	chr8:4509844-4510817	973	eccDNA Atlas	WGS
Cervical Adenocarcinoma	chr8:6804664-6806361	1697	eccDNA Atlas	WGS
Cervical Adenocarcinoma	chr8:10279056-10280896	1840	eccDNA Atlas	WGS
Cervical Adenocarcinoma	chr8:10824396-10825342	946	eccDNA Atlas	WGS
Cervical Adenocarcinoma	chr8:19970405-19971373	968	eccDNA Atlas	WGS
Cervical Adenocarcinoma	chr8:20380534-20381229	695	eccDNA Atlas	WGS
Cervical Adenocarcinoma	chr8:22024046-22025033	987	eccDNA Atlas	WGS
Cervical Adenocarcinoma	chr8:22024315-22025092	777	eccDNA Atlas	WGS
Cervical Adenocarcinoma	chr8:22943338-22944102	764	eccDNA Atlas	WGS
Cervical Adenocarcinoma	chr8:23158525-23159422	897	eccDNA Atlas	WGS
Cervical Adenocarcinoma	chr8:23706541-23707521	980	eccDNA Atlas	WGS
Cervical Adenocarcinoma	chr8:27529845-27530780	935	eccDNA Atlas	WGS
Cervical Adenocarcinoma	chr8:28669387-28670508	1121	eccDNA Atlas	WGS
Cervical Adenocarcinoma	chr8:35582385-35583166	781	eccDNA Atlas	WGS
Cervical Adenocarcinoma	chr8:37234702-37236485	1783	eccDNA Atlas	WGS
Cervical Adenocarcinoma	chr8:37702221-37702893	672	eccDNA Atlas	WGS
Cervical Adenocarcinoma	chr8:38434038-38435244	1206	eccDNA Atlas	WGS
Cervical Adenocarcinoma	chr8:41091542-41093016	1474	eccDNA Atlas	WGS
Cervical Adenocarcinoma	chr8:41696958-41698079	1121	eccDNA Atlas	WGS
Cervical Adenocarcinoma	chr8:42958015-42959201	1186	eccDNA Atlas	WGS
Cervical Adenocarcinoma	chr8:59304690-59305885	1195	eccDNA Atlas	WGS
Cervical Adenocarcinoma	chr8:70021949-70023225	1276	eccDNA Atlas	WGS
Cervical Adenocarcinoma	chr8:87978055-87979595	1540	eccDNA Atlas	WGS
Cervical Adenocarcinoma	chr8:94253120-94253483	363	eccDNA Atlas	WGS
Cervical Adenocarcinoma	chr8:96226904-96228033	1129	eccDNA Atlas	WGS
Cervical Adenocarcinoma	chr8:104704098-104705293	1195	eccDNA Atlas	WGS
Cervical Adenocarcinoma	chr8:123650866-123652008	1142	eccDNA Atlas	WGS
Cervical Adenocarcinoma	chr8:123858229-123859675	1446	eccDNA Atlas	WGS
Cervical Adenocarcinoma	chr8:128502289-128503553	1264	eccDNA Atlas	WGS
Cervical Adenocarcinoma	chr8:128875985-128877163	1178	eccDNA Atlas	WGS
Cervical Adenocarcinoma	chr8:128948670-128949036	366	eccDNA Atlas	WGS
Cervical Adenocarcinoma	chr8:133109399-133110234	835	eccDNA Atlas	WGS
Cervical Adenocarcinoma	chr8:136182374-136183847	1473	eccDNA Atlas	WGS
Cervical Adenocarcinoma	chr8:139950341-139951080	739	eccDNA Atlas	WGS
Cervical Adenocarcinoma	chr8:140358359-140359055	696	eccDNA Atlas	WGS
Cervical Adenocarcinoma	chr8:142192843-142193158	315	eccDNA Atlas	WGS
Cervical Adenocarcinoma	chr8:142230186-142230900	714	eccDNA Atlas	WGS
Cervical Adenocarcinoma	chr8:143025728-143027457	1729	eccDNA Atlas	WGS
Cervical Adenocarcinoma	chr8:144371935-144372898	963	eccDNA Atlas	WGS
Cervical Adenocarcinoma	chr8:145618866-145619905	1039	eccDNA Atlas	WGS
Cervical Adenocarcinoma	chr9:14535497-14536849	1352	eccDNA Atlas	WGS
Cervical Adenocarcinoma	chr9:32955343-32956515	1172	eccDNA Atlas	WGS
Cervical Adenocarcinoma	chr9:71249583-71251423	1840	eccDNA Atlas	WGS
Cervical Adenocarcinoma	chr9:73099746-73101743	1997	eccDNA Atlas	WGS
Cervical Adenocarcinoma	chr9:75142484-75144168	1684	eccDNA Atlas	WGS
Cervical Adenocarcinoma	chr9:86822033-86823279	1246	eccDNA Atlas	WGS
Cervical Adenocarcinoma	chr9:89140399-89142360	1961	eccDNA Atlas	WGS
Cervical Adenocarcinoma	chr9:90583711-90584821	1110	eccDNA Atlas	WGS
Cervical Adenocarcinoma	chr9:96921750-96923161	1411	eccDNA Atlas	WGS
Cervical Adenocarcinoma	chr9:97857963-97858637	674	eccDNA Atlas	WGS
Cervical Adenocarcinoma	chr9:100464977-100466246	1269	eccDNA Atlas	WGS
Cervical Adenocarcinoma	chr9:101529295-101530999	1704	eccDNA Atlas	WGS
Cervical Adenocarcinoma	chr9:108627240-108627801	561	eccDNA Atlas	WGS
Cervical Adenocarcinoma	chr9:113585502-113586324	822	eccDNA Atlas	WGS
Cervical Adenocarcinoma	chr9:123385250-123386357	1107	eccDNA Atlas	WGS
Cervical Adenocarcinoma	chr9:123684757-123685713	956	eccDNA Atlas	WGS
Cervical Adenocarcinoma	chr9:124044902-124046402	1500	eccDNA Atlas	WGS
Cervical Adenocarcinoma	chr9:124536812-124537701	889	eccDNA Atlas	WGS
Cervical Adenocarcinoma	chr9:129684869-129685967	1098	eccDNA Atlas	WGS
Cervical Adenocarcinoma	chr9:130167493-130168349	856	eccDNA Atlas	WGS
Cervical Adenocarcinoma	chr9:130289284-130290682	1398	eccDNA Atlas	WGS
Cervical Adenocarcinoma	chr9:130784557-130785447	890	eccDNA Atlas	WGS
Cervical Adenocarcinoma	chr9:131009155-131010331	1176	eccDNA Atlas	WGS
Cervical Adenocarcinoma	chr9:131059092-131059914	822	eccDNA Atlas	WGS
Cervical Adenocarcinoma	chr9:131059313-131060029	716	eccDNA Atlas	WGS
Cervical Adenocarcinoma	chr9:131855970-131857919	1949	eccDNA Atlas	WGS
Cervical Adenocarcinoma	chr9:133403810-133404943	1133	eccDNA Atlas	WGS
Cervical Adenocarcinoma	chr9:134360933-134361355	422	eccDNA Atlas	WGS
Cervical Adenocarcinoma	chr9:134683556-134684711	1155	eccDNA Atlas	WGS
Cervical Adenocarcinoma	chr9:134683807-134684828	1021	eccDNA Atlas	WGS
Cervical Adenocarcinoma	chr9:135476981-135477702	721	eccDNA Atlas	WGS
Cervical Adenocarcinoma	chr9:136001575-136002355	780	eccDNA Atlas	WGS
Cervical Adenocarcinoma	chr9:136339170-136340005	835	eccDNA Atlas	WGS
Cervical Adenocarcinoma	chr9:136665282-136666396	1114	eccDNA Atlas	WGS
Cervical Adenocarcinoma	chr9:136711537-136712517	980	eccDNA Atlas	WGS
Cervical Adenocarcinoma	chr9:137248304-137249164	860	eccDNA Atlas	WGS
Cervical Adenocarcinoma	chr9:137250811-137252471	1660	eccDNA Atlas	WGS
Cervical Adenocarcinoma	chr9:139874904-139876410	1506	eccDNA Atlas	WGS
Cervical Adenocarcinoma	chrX:9508791-9509863	1072	eccDNA Atlas	WGS
Cervical Adenocarcinoma	chrX:40278774-40280601	1827	eccDNA Atlas	WGS
Cervical Adenocarcinoma	chrX:40690424-40691124	700	eccDNA Atlas	WGS
Cervical Adenocarcinoma	chrX:41648486-41649977	1491	eccDNA Atlas	WGS
Cervical Adenocarcinoma	chrX:45008654-45010146	1492	eccDNA Atlas	WGS
Cervical Adenocarcinoma	chrX:49098943-49099916	973	eccDNA Atlas	WGS
Cervical Adenocarcinoma	chrX:77493129-77495085	1956	eccDNA Atlas	WGS
Cervical Adenocarcinoma	chrX:87821353-87822764	1411	eccDNA Atlas	WGS
Cervical Adenocarcinoma	chrX:103158398-103159733	1335	eccDNA Atlas	WGS
Cervical Adenocarcinoma	chrX:106903079-106904463	1384	eccDNA Atlas	WGS
Cervical Adenocarcinoma	chrX:107003888-107005015	1127	eccDNA Atlas	WGS
Cervical Adenocarcinoma	chrX:108730716-108732251	1535	eccDNA Atlas	WGS
Cervical Adenocarcinoma	chrX:114893126-114894375	1249	eccDNA Atlas	WGS
Cervical Adenocarcinoma	chrX:115531157-115532300	1143	eccDNA Atlas	WGS
Cervical Adenocarcinoma	chrX:121586392-121587201	809	eccDNA Atlas	WGS
Cervical Adenocarcinoma	chrX:150543196-150544281	1085	eccDNA Atlas	WGS
Cervical Adenocarcinoma	chrX:153391002-153391762	760	eccDNA Atlas	WGS
Esophageal Cancer	chr1:695666-716261	20595	eccDNA Atlas	WGS
Esophageal Cancer	chr1:6027724-7159639	1131915	eccDNA Atlas	WGS
Esophageal Cancer	chr1:9049646-9260120	210474	eccDNA Atlas	WGS
Esophageal Cancer	chr1:10458973-11046928	587955	eccDNA Atlas	WGS
Esophageal Cancer	chr1:11436535-11952212	515677	eccDNA Atlas	WGS
Esophageal Cancer	chr1:15699326-15728696	29370	eccDNA Atlas	WGS
Esophageal Cancer	chr1:17449191-21980150	4530959	eccDNA Atlas	WGS
Esophageal Cancer	chr1:21998155-22028646	30491	eccDNA Atlas	WGS
Esophageal Cancer	chr1:31127942-31148448	20506	eccDNA Atlas	WGS
Esophageal Cancer	chr1:38763603-44243567	5479964	eccDNA Atlas	WGS
Esophageal Cancer	chr1:40157286-40837481	680195	eccDNA Atlas	WGS
Esophageal Cancer	chr1:48582785-48783245	200460	eccDNA Atlas	WGS
Esophageal Cancer	chr1:60532603-62631489	2098886	eccDNA Atlas	WGS
Esophageal Cancer	chr1:112765205-112965736	200531	eccDNA Atlas	WGS
Esophageal Cancer	chr1:113015094-113215626	200532	eccDNA Atlas	WGS
Esophageal Cancer	chr1:114211200-117299460	3088260	eccDNA Atlas	WGS
Esophageal Cancer	chr1:115471978-120527361	5055383	eccDNA Atlas	WGS
Esophageal Cancer	chr1:118819533-119476803	657270	eccDNA Atlas	WGS
Esophageal Cancer	chr1:120520714-149881398	29360684	eccDNA Atlas	WGS
Esophageal Cancer	chr1:145382402-174609707	29227305	eccDNA Atlas	WGS
Esophageal Cancer	chr1:152685260-152712166	26906	eccDNA Atlas	WGS
Esophageal Cancer	chr1:161032109-161086945	54836	eccDNA Atlas	WGS
Esophageal Cancer	chr1:168731827-169215068	483241	eccDNA Atlas	WGS
Esophageal Cancer	chr1:168758120-168879353	121233	eccDNA Atlas	WGS
Esophageal Cancer	chr1:205132449-205172989	40540	eccDNA Atlas	WGS
Esophageal Cancer	chr1:213250855-214231286	980431	eccDNA Atlas	WGS
Esophageal Cancer	chr1:219181253-219201794	20541	eccDNA Atlas	WGS
Esophageal Cancer	chr1:219653044-219673585	20541	eccDNA Atlas	WGS
Esophageal Cancer	chr1:221295461-249250620	27955159	eccDNA Atlas	WGS
Esophageal Cancer	chr1:230112532-230342580	230048	eccDNA Atlas	WGS
Esophageal Cancer	chr1:234591804-235332155	740351	eccDNA Atlas	WGS
Esophageal Cancer	chr1:234651002-236038402	1387400	eccDNA Atlas	WGS
Esophageal Cancer	chr1:234932631-235695866	763235	eccDNA Atlas	WGS
Esophageal Cancer	chr1:243779970-243800528	20558	eccDNA Atlas	WGS
Esophageal Cancer	chr10:4429680-5814775	1385095	eccDNA Atlas	WGS
Esophageal Cancer	chr10:6631512-12489134	5857622	eccDNA Atlas	WGS
Esophageal Cancer	chr10:34532327-37774726	3242399	eccDNA Atlas	WGS
Esophageal Cancer	chr10:37416389-37436939	20550	eccDNA Atlas	WGS
Esophageal Cancer	chr10:46000215-48654363	2654148	eccDNA Atlas	WGS
Esophageal Cancer	chr10:51214533-51215083	550	eccDNA Atlas	WGS
Esophageal Cancer	chr10:82721004-84529682	1808678	eccDNA Atlas	WGS
Esophageal Cancer	chr10:97851897-97880162	28265	eccDNA Atlas	WGS
Esophageal Cancer	chr11:20721-25812468	25791747	eccDNA Atlas	WGS
Esophageal Cancer	chr11:10206027-10530899	324872	eccDNA Atlas	WGS
Esophageal Cancer	chr11:26754671-26787210	32539	eccDNA Atlas	WGS
Esophageal Cancer	chr11:29232488-29475876	243388	eccDNA Atlas	WGS
Esophageal Cancer	chr11:30073498-30274054	200556	eccDNA Atlas	WGS
Esophageal Cancer	chr11:30542425-36963843	6421418	eccDNA Atlas	WGS
Esophageal Cancer	chr11:32071645-32072201	556	eccDNA Atlas	WGS
Esophageal Cancer	chr11:32367252-38631493	6264241	eccDNA Atlas	WGS
Esophageal Cancer	chr11:33934463-39164802	5230339	eccDNA Atlas	WGS
Esophageal Cancer	chr11:37415214-51599999	14184785	eccDNA Atlas	WGS
Esophageal Cancer	chr11:39165503-39366385	200882	eccDNA Atlas	WGS
Esophageal Cancer	chr11:41398508-46018139	4619631	eccDNA Atlas	WGS
Esophageal Cancer	chr11:50236231-50256826	20595	eccDNA Atlas	WGS
Esophageal Cancer	chr11:55390834-55591198	200364	eccDNA Atlas	WGS
Esophageal Cancer	chr11:63032046-63606740	574694	eccDNA Atlas	WGS
Esophageal Cancer	chr11:65171960-65372511	200551	eccDNA Atlas	WGS
Esophageal Cancer	chr11:65891299-71475629	5584330	eccDNA Atlas	WGS
Esophageal Cancer	chr11:66580753-70928745	4347992	eccDNA Atlas	WGS
Esophageal Cancer	chr11:66609753-74383360	7773607	eccDNA Atlas	WGS
Esophageal Cancer	chr11:66647932-71926642	5278710	eccDNA Atlas	WGS
Esophageal Cancer	chr11:67721581-68331770	610189	eccDNA Atlas	WGS
Esophageal Cancer	chr11:67770618-70320794	2550176	eccDNA Atlas	WGS
Esophageal Cancer	chr11:68166784-71559603	3392819	eccDNA Atlas	WGS
Esophageal Cancer	chr11:68269678-72731789	4462111	eccDNA Atlas	WGS
Esophageal Cancer	chr11:68513852-71323552	2809700	eccDNA Atlas	WGS
Esophageal Cancer	chr11:68522709-70090326	1567617	eccDNA Atlas	WGS
Esophageal Cancer	chr11:68539986-73191088	4651102	eccDNA Atlas	WGS
Esophageal Cancer	chr11:68684714-74625021	5940307	eccDNA Atlas	WGS
Esophageal Cancer	chr11:68765640-70725230	1959590	eccDNA Atlas	WGS
Esophageal Cancer	chr11:68881273-70673163	1791890	eccDNA Atlas	WGS
Esophageal Cancer	chr11:69492323-70957199	1464876	eccDNA Atlas	WGS
Esophageal Cancer	chr11:69624098-70299949	675851	eccDNA Atlas	WGS
Esophageal Cancer	chr11:70942623-71426953	484330	eccDNA Atlas	WGS
Esophageal Cancer	chr11:71753472-85479211	13725739	eccDNA Atlas	WGS
Esophageal Cancer	chr11:74132017-74466753	334736	eccDNA Atlas	WGS
Esophageal Cancer	chr11:74342549-75406152	1063603	eccDNA Atlas	WGS
Esophageal Cancer	chr11:77874061-83103136	5229075	eccDNA Atlas	WGS
Esophageal Cancer	chr11:79520566-80045614	525048	eccDNA Atlas	WGS
Esophageal Cancer	chr11:87001724-87023084	21360	eccDNA Atlas	WGS
Esophageal Cancer	chr11:101739073-102264747	525674	eccDNA Atlas	WGS
Esophageal Cancer	chr11:102414340-102625062	210722	eccDNA Atlas	WGS
Esophageal Cancer	chr11:102811513-103075091	263578	eccDNA Atlas	WGS
Esophageal Cancer	chr11:125547330-126447433	900103	eccDNA Atlas	WGS
Esophageal Cancer	chr11:125700358-134406078	8705720	eccDNA Atlas	WGS
Esophageal Cancer	chr11:134501540-134701964	200424	eccDNA Atlas	WGS
Esophageal Cancer	chr11:134838969-135006516	167547	eccDNA Atlas	WGS
Esophageal Cancer	chr12:1-24689138	24689137	eccDNA Atlas	WGS
Esophageal Cancer	chr12:1-2731401	2731400	eccDNA Atlas	WGS
Esophageal Cancer	chr12:1862157-33621107	31758950	eccDNA Atlas	WGS
Esophageal Cancer	chr12:8268048-8468468	200420	eccDNA Atlas	WGS
Esophageal Cancer	chr12:21879227-26962197	5082970	eccDNA Atlas	WGS
Esophageal Cancer	chr12:24222207-30689600	6467393	eccDNA Atlas	WGS
Esophageal Cancer	chr12:25000203-32539813	7539610	eccDNA Atlas	WGS
Esophageal Cancer	chr12:26448769-30782829	4334060	eccDNA Atlas	WGS
Esophageal Cancer	chr12:28931988-29886882	954894	eccDNA Atlas	WGS
Esophageal Cancer	chr12:41780757-41816145	35388	eccDNA Atlas	WGS
Esophageal Cancer	chr12:47767534-48337365	569831	eccDNA Atlas	WGS
Esophageal Cancer	chr12:51000635-52275340	1274705	eccDNA Atlas	WGS
Esophageal Cancer	chr12:54608208-54808785	200577	eccDNA Atlas	WGS
Esophageal Cancer	chr12:57395820-58376309	980489	eccDNA Atlas	WGS
Esophageal Cancer	chr12:59908997-59949562	40565	eccDNA Atlas	WGS
Esophageal Cancer	chr12:61422493-72716098	11293605	eccDNA Atlas	WGS
Esophageal Cancer	chr12:65652292-65976314	324022	eccDNA Atlas	WGS
Esophageal Cancer	chr12:65981927-66017291	35364	eccDNA Atlas	WGS
Esophageal Cancer	chr12:66096681-73161986	7065305	eccDNA Atlas	WGS
Esophageal Cancer	chr12:67912209-72074735	4162526	eccDNA Atlas	WGS
Esophageal Cancer	chr12:68886862-71928921	3042059	eccDNA Atlas	WGS
Esophageal Cancer	chr12:72304676-72326425	21749	eccDNA Atlas	WGS
Esophageal Cancer	chr12:73372115-74299971	927856	eccDNA Atlas	WGS
Esophageal Cancer	chr12:74433391-75735144	1301753	eccDNA Atlas	WGS
Esophageal Cancer	chr12:77573591-77814876	241285	eccDNA Atlas	WGS
Esophageal Cancer	chr12:78681665-78765626	83961	eccDNA Atlas	WGS
Esophageal Cancer	chr12:79845153-79885718	40565	eccDNA Atlas	WGS
Esophageal Cancer	chr12:85377582-86551357	1173775	eccDNA Atlas	WGS
Esophageal Cancer	chr12:96213587-96254151	40564	eccDNA Atlas	WGS
Esophageal Cancer	chr12:108620991-108641547	20556	eccDNA Atlas	WGS
Esophageal Cancer	chr12:108861917-108862490	573	eccDNA Atlas	WGS
Esophageal Cancer	chr13:25670722-25691286	20564	eccDNA Atlas	WGS
Esophageal Cancer	chr13:29529376-34668505	5139129	eccDNA Atlas	WGS
Esophageal Cancer	chr13:36746607-52152716	15406109	eccDNA Atlas	WGS
Esophageal Cancer	chr13:54995814-59179428	4183614	eccDNA Atlas	WGS
Esophageal Cancer	chr14:19100000-19534692	434692	eccDNA Atlas	WGS
Esophageal Cancer	chr14:20444984-39121222	18676238	eccDNA Atlas	WGS
Esophageal Cancer	chr14:23459155-24194104	734949	eccDNA Atlas	WGS
Esophageal Cancer	chr14:48867570-55336751	6469181	eccDNA Atlas	WGS
Esophageal Cancer	chr14:75595933-75768618	172685	eccDNA Atlas	WGS
Esophageal Cancer	chr16:9240646-17169782	7929136	eccDNA Atlas	WGS
Esophageal Cancer	chr16:24572945-27110428	2537483	eccDNA Atlas	WGS
Esophageal Cancer	chr16:84008531-84219006	210475	eccDNA Atlas	WGS
Esophageal Cancer	chr16:86734624-86755168	20544	eccDNA Atlas	WGS
Esophageal Cancer	chr17:7147889-7168415	20526	eccDNA Atlas	WGS
Esophageal Cancer	chr17:19234903-19814849	579946	eccDNA Atlas	WGS
Esophageal Cancer	chr17:25800000-61633656	35833656	eccDNA Atlas	WGS
Esophageal Cancer	chr17:28949969-31074619	2124650	eccDNA Atlas	WGS
Esophageal Cancer	chr17:32935640-33155452	219812	eccDNA Atlas	WGS
Esophageal Cancer	chr17:34827157-39278811	4451654	eccDNA Atlas	WGS
Esophageal Cancer	chr17:37264893-40181470	2916577	eccDNA Atlas	WGS
Esophageal Cancer	chr17:37357498-42693372	5335874	eccDNA Atlas	WGS
Esophageal Cancer	chr17:38372553-40188842	1816289	eccDNA Atlas	WGS
Esophageal Cancer	chr17:39130910-41136716	2005806	eccDNA Atlas	WGS
Esophageal Cancer	chr17:45758007-46341855	583848	eccDNA Atlas	WGS
Esophageal Cancer	chr17:57922441-57953671	31230	eccDNA Atlas	WGS
Esophageal Cancer	chr17:58145905-62320017	4174112	eccDNA Atlas	WGS
Esophageal Cancer	chr17:61393815-61481014	87199	eccDNA Atlas	WGS
Esophageal Cancer	chr17:64450295-66471201	2020906	eccDNA Atlas	WGS
Esophageal Cancer	chr17:64461717-64736772	275055	eccDNA Atlas	WGS
Esophageal Cancer	chr17:65913543-66876116	962573	eccDNA Atlas	WGS
Esophageal Cancer	chr17:75562526-79062256	3499730	eccDNA Atlas	WGS
Esophageal Cancer	chr18:229585-6485038	6255453	eccDNA Atlas	WGS
Esophageal Cancer	chr18:1049053-1560969	511916	eccDNA Atlas	WGS
Esophageal Cancer	chr18:19000000-23448366	4448366	eccDNA Atlas	WGS
Esophageal Cancer	chr18:19403435-19840828	437393	eccDNA Atlas	WGS
Esophageal Cancer	chr18:45737769-45758296	20527	eccDNA Atlas	WGS
Esophageal Cancer	chr18:55083034-55296417	213383	eccDNA Atlas	WGS
Esophageal Cancer	chr18:65255422-65275987	20565	eccDNA Atlas	WGS
Esophageal Cancer	chr19:4125375-4379866	254491	eccDNA Atlas	WGS
Esophageal Cancer	chr19:4806508-4829321	22813	eccDNA Atlas	WGS
Esophageal Cancer	chr19:4833834-4848243	14409	eccDNA Atlas	WGS
Esophageal Cancer	chr19:9606130-9739118	132988	eccDNA Atlas	WGS
Esophageal Cancer	chr19:11000059-11670139	670080	eccDNA Atlas	WGS
Esophageal Cancer	chr19:15038739-16749330	1710591	eccDNA Atlas	WGS
Esophageal Cancer	chr19:16904047-21466091	4562044	eccDNA Atlas	WGS
Esophageal Cancer	chr19:22787162-23006733	219571	eccDNA Atlas	WGS
Esophageal Cancer	chr19:28385401-31999932	3614531	eccDNA Atlas	WGS
Esophageal Cancer	chr19:28389091-28409541	20450	eccDNA Atlas	WGS
Esophageal Cancer	chr19:28600000-29056388	456388	eccDNA Atlas	WGS
Esophageal Cancer	chr19:28600000-30930950	2330950	eccDNA Atlas	WGS
Esophageal Cancer	chr19:28600000-41197500	12597500	eccDNA Atlas	WGS
Esophageal Cancer	chr19:28722119-31948314	3226195	eccDNA Atlas	WGS
Esophageal Cancer	chr19:29057719-29342360	284641	eccDNA Atlas	WGS
Esophageal Cancer	chr19:29118228-29309763	191535	eccDNA Atlas	WGS
Esophageal Cancer	chr19:29343702-35901147	6557445	eccDNA Atlas	WGS
Esophageal Cancer	chr19:29875848-29918545	42697	eccDNA Atlas	WGS
Esophageal Cancer	chr19:30138145-30775664	637519	eccDNA Atlas	WGS
Esophageal Cancer	chr19:34333847-34534408	200561	eccDNA Atlas	WGS
Esophageal Cancer	chr19:35037207-35064669	27462	eccDNA Atlas	WGS
Esophageal Cancer	chr19:35604872-35638318	33446	eccDNA Atlas	WGS
Esophageal Cancer	chr19:35901163-37150492	1249329	eccDNA Atlas	WGS
Esophageal Cancer	chr19:36599801-36635980	36179	eccDNA Atlas	WGS
Esophageal Cancer	chr19:37150546-38747795	1597249	eccDNA Atlas	WGS
Esophageal Cancer	chr19:37445995-59128982	21682987	eccDNA Atlas	WGS
Esophageal Cancer	chr19:37813924-37846395	32471	eccDNA Atlas	WGS
Esophageal Cancer	chr19:39344834-39605882	261048	eccDNA Atlas	WGS
Esophageal Cancer	chr19:39345647-40326290	980643	eccDNA Atlas	WGS
Esophageal Cancer	chr19:45299515-45770217	470702	eccDNA Atlas	WGS
Esophageal Cancer	chr19:45728442-45929003	200561	eccDNA Atlas	WGS
Esophageal Cancer	chr19:45770629-47837925	2067296	eccDNA Atlas	WGS
Esophageal Cancer	chr19:46228769-46313758	84989	eccDNA Atlas	WGS
Esophageal Cancer	chr19:46659561-46742535	82974	eccDNA Atlas	WGS
Esophageal Cancer	chr19:47838185-47988441	150256	eccDNA Atlas	WGS
Esophageal Cancer	chr19:48228788-49059235	830447	eccDNA Atlas	WGS
Esophageal Cancer	chr19:51589464-56414636	4825172	eccDNA Atlas	WGS
Esophageal Cancer	chr19:56414812-58222098	1807286	eccDNA Atlas	WGS
Esophageal Cancer	chr19:58563763-58885283	321520	eccDNA Atlas	WGS
Esophageal Cancer	chr2:32981884-33241917	260033	eccDNA Atlas	WGS
Esophageal Cancer	chr2:32991485-33241936	250451	eccDNA Atlas	WGS
Esophageal Cancer	chr2:32991791-33251584	259793	eccDNA Atlas	WGS
Esophageal Cancer	chr2:32991824-33241929	250105	eccDNA Atlas	WGS
Esophageal Cancer	chr2:32991860-33241863	250003	eccDNA Atlas	WGS
Esophageal Cancer	chr2:33031364-33241936	210572	eccDNA Atlas	WGS
Esophageal Cancer	chr2:33040909-33251360	210451	eccDNA Atlas	WGS
Esophageal Cancer	chr2:33041296-33241868	200572	eccDNA Atlas	WGS
Esophageal Cancer	chr2:33041309-33241892	200583	eccDNA Atlas	WGS
Esophageal Cancer	chr2:56357382-63616847	7259465	eccDNA Atlas	WGS
Esophageal Cancer	chr2:98170206-98190796	20590	eccDNA Atlas	WGS
Esophageal Cancer	chr2:101749765-102311890	562125	eccDNA Atlas	WGS
Esophageal Cancer	chr2:102888828-103437440	548612	eccDNA Atlas	WGS
Esophageal Cancer	chr2:103630289-103814920	184631	eccDNA Atlas	WGS
Esophageal Cancer	chr2:106069104-106086944	17840	eccDNA Atlas	WGS
Esophageal Cancer	chr2:114246153-114446621	200468	eccDNA Atlas	WGS
Esophageal Cancer	chr2:115306901-124565765	9258864	eccDNA Atlas	WGS
Esophageal Cancer	chr2:149616079-149653891	37812	eccDNA Atlas	WGS
Esophageal Cancer	chr2:149674866-149893585	218719	eccDNA Atlas	WGS
Esophageal Cancer	chr2:164619925-164773980	154055	eccDNA Atlas	WGS
Esophageal Cancer	chr2:169036889-169054131	17242	eccDNA Atlas	WGS
Esophageal Cancer	chr2:169117040-169138250	21210	eccDNA Atlas	WGS
Esophageal Cancer	chr2:202179377-202363299	183922	eccDNA Atlas	WGS
Esophageal Cancer	chr2:232293529-232334078	40549	eccDNA Atlas	WGS
Esophageal Cancer	chr20:15917719-62432500	46514781	eccDNA Atlas	WGS
Esophageal Cancer	chr20:18185761-18221544	35783	eccDNA Atlas	WGS
Esophageal Cancer	chr20:21115990-21367741	251751	eccDNA Atlas	WGS
Esophageal Cancer	chr20:21730422-22045017	314595	eccDNA Atlas	WGS
Esophageal Cancer	chr20:23802355-24109901	307546	eccDNA Atlas	WGS
Esophageal Cancer	chr20:25741621-25782216	40595	eccDNA Atlas	WGS
Esophageal Cancer	chr20:30745268-30776980	31712	eccDNA Atlas	WGS
Esophageal Cancer	chr20:30940679-31141043	200364	eccDNA Atlas	WGS
Esophageal Cancer	chr20:32865481-60234603	27369122	eccDNA Atlas	WGS
Esophageal Cancer	chr20:33050488-37324003	4273515	eccDNA Atlas	WGS
Esophageal Cancer	chr20:33526554-33547015	20461	eccDNA Atlas	WGS
Esophageal Cancer	chr20:33820214-37922862	4102648	eccDNA Atlas	WGS
Esophageal Cancer	chr20:38677712-38878075	200363	eccDNA Atlas	WGS
Esophageal Cancer	chr20:39467418-39667782	200364	eccDNA Atlas	WGS
Esophageal Cancer	chr20:39745657-39966021	220364	eccDNA Atlas	WGS
Esophageal Cancer	chr20:40017966-40359519	341553	eccDNA Atlas	WGS
Esophageal Cancer	chr20:40360783-41158805	798022	eccDNA Atlas	WGS
Esophageal Cancer	chr20:41295294-41786039	490745	eccDNA Atlas	WGS
Esophageal Cancer	chr20:41786801-44094926	2308125	eccDNA Atlas	WGS
Esophageal Cancer	chr20:42297439-43823508	1526069	eccDNA Atlas	WGS
Esophageal Cancer	chr20:44107668-44145492	37824	eccDNA Atlas	WGS
Esophageal Cancer	chr20:46523462-49162241	2638779	eccDNA Atlas	WGS
Esophageal Cancer	chr20:49162576-50172940	1010364	eccDNA Atlas	WGS
Esophageal Cancer	chr20:50177239-56644140	6466901	eccDNA Atlas	WGS
Esophageal Cancer	chr20:56644250-61112317	4468067	eccDNA Atlas	WGS
Esophageal Cancer	chr20:61458697-63025520	1566823	eccDNA Atlas	WGS
Esophageal Cancer	chr21:30833583-31140832	307249	eccDNA Atlas	WGS
Esophageal Cancer	chr21:40182202-40259132	76930	eccDNA Atlas	WGS
Esophageal Cancer	chr21:42932933-43032724	99791	eccDNA Atlas	WGS
Esophageal Cancer	chr22:17900000-41453212	23553212	eccDNA Atlas	WGS
Esophageal Cancer	chr22:20149370-20169929	20559	eccDNA Atlas	WGS
Esophageal Cancer	chr22:48051221-48071748	20527	eccDNA Atlas	WGS
Esophageal Cancer	chr3:13539900-15615699	2075799	eccDNA Atlas	WGS
Esophageal Cancer	chr3:29221786-29242376	20590	eccDNA Atlas	WGS
Esophageal Cancer	chr3:32399581-34627721	2228140	eccDNA Atlas	WGS
Esophageal Cancer	chr3:93734670-112999611	19264941	eccDNA Atlas	WGS
Esophageal Cancer	chr3:113001705-117893829	4892124	eccDNA Atlas	WGS
Esophageal Cancer	chr3:117899918-137027679	19127761	eccDNA Atlas	WGS
Esophageal Cancer	chr3:124265740-124286267	20527	eccDNA Atlas	WGS
Esophageal Cancer	chr3:137047712-139682495	2634783	eccDNA Atlas	WGS
Esophageal Cancer	chr3:137047712-145948568	8900856	eccDNA Atlas	WGS
Esophageal Cancer	chr3:138541411-139748739	1207328	eccDNA Atlas	WGS
Esophageal Cancer	chr3:147956524-153647382	5690858	eccDNA Atlas	WGS
Esophageal Cancer	chr3:153493675-158801278	5307603	eccDNA Atlas	WGS
Esophageal Cancer	chr3:154827030-156077734	1250704	eccDNA Atlas	WGS
[truncated: 23,786 more rows]

## Sheet: Genes eccDNAs contain
Breast Cancer	Cervical Adenocarcinoma	Esophageal Cancer	Gastric Cancer	Glioblastoma	Head and Neck Cancer	Hypopharyngeal Squamous Cell Carcinoma	Liver Cancer	Lower Grade Glioma Cancer	Lung Cancer	Lung Adenocarcinoma	Lung Squamous Cell Cancer	Neuroblastoma	Ovarian Cancer	Pancreatic Cancer	Prostate Cancer	Sarcoma	Skin Cancer	Fetal Growth Restrict	Nuclear cataract with high myopia	Pulmonary arterial hypertension	Muscle	Placenta	Blood leukocytes	Sperm	BMSC-undifferentiated	BMSC-osteogenesis	BMSC-adipogenesis	BMSC-chondrogenesis
ENSG00000137992	ENSG00000264428	ENSG00000143363	ENSG00000183814	ENSG00000228560	ENSG00000163113	ENSG00000162426	ENSG00000069702	ENSG00000077157	ENSG00000143363	ENSG00000143363	ENSG00000142920	ENSG00000116171	ENSG00000118473	ENSG00000162426	ENSG00000118473	ENSG00000228560	ENSG00000169504	ENSG00000069702	ENSG00000090686	ENSG00000162426	ENSG00000158828	ENSG00000069702	ENSG00000177674	ENSG00000225972	ENSG00000169504	ENSG00000162426	ENSG00000157191	ENSG00000118473
ENSG00000143363	ENSG00000204859	ENSG00000228560	ENSG00000067606	ENSG00000143207	ENSG00000198161	ENSG00000142920	ENSG00000137992	ENSG00000143858	ENSG00000174827	ENSG00000228560	ENSG00000121904	ENSG00000116205	ENSG00000162426	ENSG00000142920	ENSG00000157191	ENSG00000143207	ENSG00000133216	ENSG00000154511	ENSG00000133216	ENSG00000169504	ENSG00000117242	ENSG00000154511	ENSG00000232423	ENSG00000225630	ENSG00000069702	ENSG00000157191	ENSG00000142920	ENSG00000162426
ENSG00000228560	ENSG00000272482	ENSG00000183814	ENSG00000235185	ENSG00000116667	ENSG00000234232	ENSG00000186094	ENSG00000143363	ENSG00000117139	ENSG00000215863	ENSG00000223944	ENSG00000116560	ENSG00000272145	ENSG00000157191	ENSG00000186094	ENSG00000169504	ENSG00000173406	ENSG00000065183	ENSG00000223804	ENSG00000174827	ENSG00000067606	ENSG00000159023	ENSG00000162669	ENSG00000225315	ENSG00000237973	ENSG00000133216	ENSG00000169504	ENSG00000069702	ENSG00000157191
ENSG00000116667	ENSG00000233078	ENSG00000116237	ENSG00000158828	ENSG00000143549	ENSG00000136631	ENSG00000137992	ENSG00000228560	ENSG00000143847	ENSG00000163113	ENSG00000127603	ENSG00000054118	ENSG00000117013	ENSG00000169504	ENSG00000173406	ENSG00000142920	ENSG00000172456	ENSG00000134250	ENSG00000162669	ENSG00000215863	ENSG00000142611	ENSG00000116205	ENSG00000122484	ENSG00000185436	ENSG00000229344	ENSG00000117632	ENSG00000142920	ENSG00000090273	ENSG00000169504
ENSG00000183814	ENSG00000265422	ENSG00000235185	ENSG00000117242	ENSG00000160766	ENSG00000163125	ENSG00000116667	ENSG00000143207	ENSG00000058668	ENSG00000196805	ENSG00000134250	ENSG00000223944	ENSG00000157193	ENSG00000142920	ENSG00000143363	ENSG00000186094	ENSG00000162599	ENSG00000223804	ENSG00000122484	ENSG00000162551	ENSG00000116237	ENSG00000162402	ENSG00000067208	ENSG00000232298	ENSG00000240409	ENSG00000090273	ENSG00000069702	ENSG00000159023	ENSG00000142920
ENSG00000159592	ENSG00000236782	ENSG00000158828	ENSG00000090686	ENSG00000198952	ENSG00000143374	ENSG00000224260	ENSG00000016602	ENSG00000058673	ENSG00000143549	ENSG00000223804	ENSG00000127603	ENSG00000174332	ENSG00000186094	ENSG00000143207	ENSG00000173406	ENSG00000142856	ENSG00000174827	ENSG00000067208	ENSG00000187942	ENSG00000171735	ENSG00000174827	ENSG00000184908	ENSG00000001461	ENSG00000207776	ENSG00000158161	ENSG00000183814	ENSG00000134644	ENSG00000069702
ENSG00000162631	ENSG00000237934	ENSG00000117242	ENSG00000133216	ENSG00000143226	ENSG00000143420	ENSG00000183814	ENSG00000237505	ENSG00000143842	ENSG00000160766	ENSG00000174827	ENSG00000186409	ENSG00000058804	ENSG00000173406	ENSG00000224260	ENSG00000069702	ENSG00000163113	ENSG00000215863	ENSG00000196369	ENSG00000142798	ENSG00000133216	ENSG00000143549	ENSG00000264371	ENSG00000184454	ENSG00000225828	ENSG00000159023	ENSG00000171735	ENSG00000121774	ENSG00000142611
ENSG00000116793	ENSG00000198198	ENSG00000127603	ENSG00000121774	ENSG00000185630	ENSG00000163131	ENSG00000067606	ENSG00000171488	ENSG00000143850	ENSG00000198952	ENSG00000215863	ENSG00000142949	ENSG00000081870	ENSG00000069702	ENSG00000183814	ENSG00000137992	ENSG00000196805	ENSG00000224625	ENSG00000162825	ENSG00000070831	ENSG00000117632	ENSG00000054392	ENSG00000227207	ENSG00000230850	ENSG00000263529	ENSG00000134644	ENSG00000090686	ENSG00000121904	ENSG00000171735
ENSG00000134250	ENSG00000132781	ENSG00000186409	ENSG00000127603	ENSG00000215838	ENSG00000272855	ENSG00000142611	ENSG00000271949	ENSG00000170382	ENSG00000234222	ENSG00000163113	ENSG00000187147	ENSG00000256407	ENSG00000137992	ENSG00000171735	ENSG00000183814	ENSG00000143549	ENSG00000162849	ENSG00000235398	ENSG00000184677	ENSG00000090273	ENSG00000228463	ENSG00000206817	ENSG00000162408	ENSG00000238063	ENSG00000186409	ENSG00000133216	ENSG00000116560	ENSG00000235185
ENSG00000223804	ENSG00000237173	ENSG00000142949	ENSG00000155366	ENSG00000117501	ENSG00000226415	ENSG00000116237	ENSG00000154511	ENSG00000163531	ENSG00000152022	ENSG00000196805	ENSG00000159592	ENSG00000215883	ENSG00000224260	ENSG00000158161	ENSG00000235185	ENSG00000198952	ENSG00000185420	ENSG00000143324	ENSG00000169641	ENSG00000158161	ENSG00000235146	ENSG00000215873	ENSG00000253022	ENSG00000221746	ENSG00000142949	ENSG00000117632	ENSG00000127603	ENSG00000158828
ENSG00000174827	ENSG00000229440	ENSG00000162599	ENSG00000271810	ENSG00000197959	ENSG00000264686	ENSG00000171735	ENSG00000023909	ENSG00000133059	ENSG00000121848	ENSG00000143549	ENSG00000254553	ENSG00000116221	ENSG00000183814	ENSG00000159023	ENSG00000158828	ENSG00000143226	ENSG00000162714	ENSG00000153029	ENSG00000204219	ENSG00000159023	ENSG00000175756	ENSG00000097046	ENSG00000238199	ENSG00000270172	ENSG00000187147	ENSG00000090273	ENSG00000186409	ENSG00000117242
ENSG00000215863	ENSG00000224678	ENSG00000116793	ENSG00000116793	ENSG00000224228	ENSG00000230718	ENSG00000159023	ENSG00000235501	ENSG00000236439	ENSG00000229828	ENSG00000160766	ENSG00000160062	ENSG00000157216	ENSG00000116237	ENSG00000134644	ENSG00000117242	ENSG00000185630	ENSG00000177174	ENSG00000206817	ENSG00000007968	ENSG00000134644	ENSG00000157873	ENSG00000241318	ENSG00000224338	ENSG00000272051	ENSG00000185104	ENSG00000158161	ENSG00000142949	ENSG00000090686
ENSG00000163113	ENSG00000263526	ENSG00000065183	ENSG00000065183	ENSG00000120337	ENSG00000235777	ENSG00000134644	ENSG00000237435	ENSG00000253042	ENSG00000232637	ENSG00000198952	ENSG00000162520	ENSG00000237899	ENSG00000171735	ENSG00000121774	ENSG00000090686	ENSG00000215838	ENSG00000184677	ENSG00000215873	ENSG00000188822	ENSG00000121774	ENSG00000171603	ENSG00000229067	ENSG00000204624	ENSG00000264551	ENSG00000169213	ENSG00000159023	ENSG00000187147	ENSG00000133216
ENSG00000196805	ENSG00000200360	ENSG00000134250	ENSG00000057252	ENSG00000120332	ENSG00000188641	ENSG00000121774	ENSG00000233359	ENSG00000226862	ENSG00000227733	ENSG00000143226	ENSG00000116497	ENSG00000066136	ENSG00000235185	ENSG00000121904	ENSG00000133216	ENSG00000117501	ENSG00000169641	ENSG00000097046	ENSG00000225315	ENSG00000127603	ENSG00000178585	ENSG00000203914	ENSG00000235643	ENSG00000132849	ENSG00000116171	ENSG00000134644	ENSG00000171488	ENSG00000117632
ENSG00000143549	ENSG00000236806	ENSG00000223804	ENSG00000135847	ENSG00000198797	ENSG00000270911	ENSG00000269113	ENSG00000162631	ENSG00000225620	ENSG00000186275	ENSG00000236230	ENSG00000116514	ENSG00000198974	ENSG00000158828	ENSG00000116560	ENSG00000117632	ENSG00000197959	ENSG00000204219	ENSG00000241318	ENSG00000185436	ENSG00000186409	ENSG00000130939	ENSG00000239794	ENSG00000116661	ENSG00000235308	ENSG00000154511	ENSG00000121774	ENSG00000271949	ENSG00000090273
ENSG00000160766	ENSG00000232937	ENSG00000174827	ENSG00000077157	ENSG00000075391	ENSG00000269998	ENSG00000185104	ENSG00000134250	ENSG00000235449	ENSG00000227242	ENSG00000163877	ENSG00000134686	ENSG00000207962	ENSG00000117242	ENSG00000054118	ENSG00000090273	ENSG00000224228	ENSG00000007968	ENSG00000229067	ENSG00000232298	ENSG00000142949	ENSG00000054523	ENSG00000266532	ENSG00000132879	ENSG00000237003	ENSG00000065183	ENSG00000121904	ENSG00000154511	ENSG00000158161
ENSG00000198952	ENSG00000163352	ENSG00000215863	ENSG00000154370	ENSG00000057252	ENSG00000259946	ENSG00000169213	ENSG00000174827	ENSG00000226148	ENSG00000273071	ENSG00000232273	ENSG00000233246	ENSG00000264582	ENSG00000090686	ENSG00000223944	ENSG00000158161	ENSG00000120337	ENSG00000188822	ENSG00000203914	ENSG00000001461	ENSG00000187147	ENSG00000232423	ENSG00000137948	ENSG00000116663	ENSG00000225297	ENSG00000157873	ENSG00000116560	ENSG00000162631	ENSG00000159023
ENSG00000143226	ENSG00000143537	ENSG00000163113	ENSG00000069248	ENSG00000135847	ENSG00000225206	ENSG00000023909	ENSG00000215863	ENSG00000260021	ENSG00000237188	ENSG00000196449	ENSG00000121903	ENSG00000179862	ENSG00000133216	ENSG00000127603	ENSG00000159023	ENSG00000120332	ENSG00000225315	ENSG00000239794	ENSG00000188672	ENSG00000248333	ENSG00000219481	ENSG00000172031	ENSG00000116670	ENSG00000234226	ENSG00000268869	ENSG00000154511	ENSG00000065135	ENSG00000134644
ENSG00000185630	ENSG00000237189	ENSG00000196805	ENSG00000270106	ENSG00000198216	ENSG00000233557	ENSG00000235501	ENSG00000163113	ENSG00000228288	ENSG00000131781	ENSG00000197982	ENSG00000231163	ENSG00000229528	ENSG00000117632	ENSG00000186409	ENSG00000134644	ENSG00000075391	ENSG00000185436	ENSG00000266532	ENSG00000232274	ENSG00000008130	ENSG00000268869	ENSG00000233228	ENSG00000162490	ENSG00000162688	ENSG00000070831	ENSG00000185842	ENSG00000143549	ENSG00000121774
ENSG00000215838	ENSG00000212086	ENSG00000143549	ENSG00000229228	ENSG00000121446	ENSG00000272583	ENSG00000237435	ENSG00000196805	ENSG00000184774	ENSG00000116128	ENSG00000204084	ENSG00000163866	ENSG00000228940	ENSG00000090273	ENSG00000142949	ENSG00000121774	ENSG00000057252	ENSG00000232298	ENSG00000137948	ENSG00000230850	ENSG00000157933	ENSG00000236963	ENSG00000230667	ENSG00000215910	ENSG00000226822	ENSG00000184677	ENSG00000154370	ENSG00000077157	ENSG00000121904
ENSG00000073756	ENSG00000223794	ENSG00000160766	ENSG00000143669	ENSG00000116698	ENSG00000212544	ENSG00000143226	ENSG00000143549	ENSG00000214796	ENSG00000188092	ENSG00000224592	ENSG00000116544	ENSG00000233118	ENSG00000158161	ENSG00000187147	ENSG00000121904	ENSG00000073756	ENSG00000001461	ENSG00000172031	ENSG00000238261	ENSG00000149527	ENSG00000127483	ENSG00000189195	ENSG00000204513	ENSG00000261662	ENSG00000169641	ENSG00000069248	ENSG00000182901	ENSG00000116560
ENSG00000228215	ENSG00000200139	ENSG00000198952	ENSG00000157933	ENSG00000054392	ENSG00000271594	ENSG00000185630	ENSG00000160766	ENSG00000234996	ENSG00000203836	ENSG00000116954	ENSG00000233940	ENSG00000171793	ENSG00000159023	ENSG00000159592	ENSG00000116560	ENSG00000177888	ENSG00000184454	ENSG00000233228	ENSG00000254539	ENSG00000157873	ENSG00000075151	ENSG00000224678	ENSG00000231103	ENSG00000116539	ENSG00000204219	ENSG00000157873	ENSG00000224625	ENSG00000054118
ENSG00000177888	ENSG00000081692	ENSG00000143226	ENSG00000130939	ENSG00000228792	ENSG00000268544	ENSG00000215838	ENSG00000198952	ENSG00000243113	ENSG00000230186	ENSG00000183682	ENSG00000146463	ENSG00000171790	ENSG00000134644	ENSG00000269113	ENSG00000054118	ENSG00000226759	ENSG00000261025	ENSG00000230667	ENSG00000178104	ENSG00000215912	ENSG00000133216	ENSG00000233401	ENSG00000179172	ENSG00000232879	ENSG00000007968	ENSG00000171680	ENSG00000162849	ENSG00000223944
ENSG00000151414	ENSG00000263568	ENSG00000185630	ENSG00000054523	ENSG00000123685	ENSG00000269501	ENSG00000198216	ENSG00000143226	ENSG00000183155	ENSG00000198161	ENSG00000116985	ENSG00000142687	ENSG00000230953	ENSG00000121774	ENSG00000185104	ENSG00000223944	ENSG00000162600	ENSG00000233755	ENSG00000189195	ENSG00000223380	ENSG00000162591	ENSG00000169641	ENSG00000069712	ENSG00000120952	ENSG00000215845	ENSG00000188822	ENSG00000049246	ENSG00000185420	ENSG00000127603
ENSG00000231718	ENSG00000201671	ENSG00000215838	ENSG00000142655	ENSG00000228255	ENSG00000233368	ENSG00000121446	ENSG00000185630	ENSG00000117153	ENSG00000234232	ENSG00000188610	ENSG00000116819	ENSG00000231866	ENSG00000121904	ENSG00000169213	ENSG00000127603	ENSG00000230812	ENSG00000188672	ENSG00000224678	ENSG00000213240	ENSG00000162592	ENSG00000204219	ENSG00000273487	ENSG00000243073	ENSG00000158773	ENSG00000225315	ENSG00000049249	ENSG00000162714	ENSG00000186409
ENSG00000077157	ENSG00000115325	ENSG00000117501	ENSG00000130940	ENSG00000042781	ENSG00000269614	ENSG00000116698	ENSG00000215838	ENSG00000230280	ENSG00000136631	ENSG00000230806	ENSG00000134698	ENSG00000264834	ENSG00000116560	ENSG00000116171	ENSG00000186409	ENSG00000224609	ENSG00000204178	ENSG00000233401	ENSG00000255168	ENSG00000169598	ENSG00000007968	ENSG00000226773	ENSG00000187545	ENSG00000094975	ENSG00000185436	ENSG00000238290	ENSG00000157873	ENSG00000142949
ENSG00000163486	ENSG00000266354	ENSG00000197959	ENSG00000175262	ENSG00000196482	ENSG00000229801	ENSG00000073756	ENSG00000117501	ENSG00000199471	ENSG00000163125	ENSG00000171943	ENSG00000126070	ENSG00000266188	ENSG00000054118	ENSG00000116205	ENSG00000142949	ENSG00000134709	ENSG00000226053	ENSG00000069712	ENSG00000163386	ENSG00000196581	ENSG00000142669	ENSG00000203910	ENSG00000204510	ENSG00000237249	ENSG00000232298	ENSG00000142599	ENSG00000175262	ENSG00000187147
ENSG00000236230	ENSG00000127838	ENSG00000224228	ENSG00000171824	ENSG00000136628	ENSG00000232151	ENSG00000077157	ENSG00000197959	ENSG00000159346	ENSG00000143374	ENSG00000228826	ENSG00000171812	ENSG00000265815	ENSG00000223944	ENSG00000162402	ENSG00000187147	ENSG00000226476	ENSG00000162627	ENSG00000273487	ENSG00000234222	ENSG00000131697	ENSG00000131914	ENSG00000233125	ENSG00000207434	ENSG00000235060	ENSG00000001461	ENSG00000180758	ENSG00000171824	ENSG00000162607
ENSG00000185842	ENSG00000018280	ENSG00000120337	ENSG00000198793	ENSG00000224625	ENSG00000202496	ENSG00000054392	ENSG00000224228	ENSG00000159348	ENSG00000143420	ENSG00000232274	ENSG00000196182	ENSG00000237279	ENSG00000127603	ENSG00000172456	ENSG00000159592	ENSG00000231252	ENSG00000232825	ENSG00000226773	ENSG00000152022	ENSG00000069424	ENSG00000117676	ENSG00000265543	ENSG00000234064	ENSG00000121486	ENSG00000184454	ENSG00000049239	ENSG00000198793	ENSG00000142856
ENSG00000154370	ENSG00000163521	ENSG00000228255	ENSG00000065526	ENSG00000162849	ENSG00000268554	ENSG00000228792	ENSG00000120337	ENSG00000234761	ENSG00000163131	ENSG00000230850	ENSG00000163873	ENSG00000236360	ENSG00000186409	ENSG00000162599	ENSG00000269113	ENSG00000132854	ENSG00000162692	ENSG00000203910	ENSG00000121848	ENSG00000097021	ENSG00000116350	ENSG00000174842	ENSG00000250894	ENSG00000150732	ENSG00000261025	ENSG00000171603	ENSG00000177674	ENSG00000158966
ENSG00000069248	ENSG00000214041	ENSG00000236230	ENSG00000037637	ENSG00000185420	ENSG00000239903	ENSG00000236230	ENSG00000120332	ENSG00000231547	ENSG00000143373	ENSG00000185044	ENSG00000163877	ENSG00000226147	ENSG00000142949	ENSG00000162607	ENSG00000185104	ENSG00000234222	ENSG00000197323	ENSG00000233125	ENSG00000229828	ENSG00000171680	ENSG00000162510	ENSG00000242764	ENSG00000204508	ENSG00000174529	ENSG00000233755	ENSG00000178585	ENSG00000116688	ENSG00000116678
ENSG00000270106	ENSG00000238138	ENSG00000185842	ENSG00000009709	ENSG00000162714	ENSG00000237168	ENSG00000185842	ENSG00000198797	ENSG00000163444	ENSG00000143442	ENSG00000238261	ENSG00000232273	ENSG00000174348	ENSG00000187147	ENSG00000142856	ENSG00000169213	ENSG00000152022	ENSG00000175984	ENSG00000265543	ENSG00000232637	ENSG00000049246	ENSG00000186056	ENSG00000162676	ENSG00000239810	ENSG00000143498	ENSG00000188672	ENSG00000130939	ENSG00000120949	ENSG00000033122
ENSG00000229228	ENSG00000223398	ENSG00000154370	ENSG00000169991	ENSG00000177674	ENSG00000252925	ENSG00000248333	ENSG00000075391	ENSG00000122180	ENSG00000143367	ENSG00000196369	ENSG00000196449	ENSG00000232993	ENSG00000159592	ENSG00000158966	ENSG00000116171	ENSG00000116128	ENSG00000198765	ENSG00000174842	ENSG00000227733	ENSG00000049249	ENSG00000272145	ENSG00000223787	ENSG00000270601	ENSG00000143643	ENSG00000204178	ENSG00000054523	ENSG00000048707	ENSG00000153904
ENSG00000143669	ENSG00000230683	ENSG00000069248	ENSG00000272084	ENSG00000116688	ENSG00000223759	ENSG00000008130	ENSG00000057252	ENSG00000163485	ENSG00000232536	ENSG00000162825	ENSG00000197982	ENSG00000227644	ENSG00000269113	ENSG00000065183	ENSG00000116205	ENSG00000198161	ENSG00000134198	ENSG00000242764	ENSG00000186275	ENSG00000238290	ENSG00000142945	ENSG00000229992	ENSG00000250113	ENSG00000143702	ENSG00000117643	ENSG00000175262	ENSG00000204518	ENSG00000016602
ENSG00000116984	ENSG00000264306	ENSG00000270106	ENSG00000127481	ENSG00000120949	ENSG00000203815	ENSG00000157933	ENSG00000135847	ENSG00000234775	ENSG00000143376	ENSG00000235398	ENSG00000204084	ENSG00000162383	ENSG00000185104	ENSG00000134250	ENSG00000162402	ENSG00000234232	ENSG00000228035	ENSG00000162676	ENSG00000227242	ENSG00000142599	ENSG00000242267	ENSG00000201317	ENSG00000204505	ENSG00000252073	ENSG00000142669	ENSG00000171824	ENSG00000232423	ENSG00000237505
ENSG00000237250	ENSG00000270285	ENSG00000229228	ENSG00000077549	ENSG00000048707	ENSG00000197844	ENSG00000149527	ENSG00000198216	ENSG00000224671	ENSG00000143365	ENSG00000231360	ENSG00000224592	ENSG00000235563	ENSG00000169213	ENSG00000223804	ENSG00000172456	ENSG00000136631	ENSG00000134259	ENSG00000223787	ENSG00000273071	ENSG00000180758	ENSG00000132122	ENSG00000225505	ENSG00000233336	ENSG00000169214	ENSG00000131914	ENSG00000198793	ENSG00000231606	ENSG00000171488
ENSG00000182901	ENSG00000211535	ENSG00000143669	ENSG00000162542	ENSG00000204518	ENSG00000263825	ENSG00000157873	ENSG00000121446	ENSG00000133055	ENSG00000237975	ENSG00000254539	ENSG00000116954	ENSG00000157184	ENSG00000116171	ENSG00000174827	ENSG00000162599	ENSG00000143442	ENSG00000118729	ENSG00000229992	ENSG00000237188	ENSG00000049239	ENSG00000271723	ENSG00000234202	ENSG00000229978	ENSG00000232215	ENSG00000117676	ENSG00000177674	ENSG00000189337	ENSG00000271949
ENSG00000224625	ENSG00000182179	ENSG00000116984	ENSG00000236963	ENSG00000232423	ENSG00000226500	ENSG00000215912	ENSG00000116698	ENSG00000133048	ENSG00000160679	ENSG00000178104	ENSG00000183682	ENSG00000236723	ENSG00000116205	ENSG00000215863	ENSG00000162607	ENSG00000143367	ENSG00000163393	ENSG00000201317	ENSG00000131781	ENSG00000171603	ENSG00000134709	ENSG00000223896	ENSG00000236179	ENSG00000212171	ENSG00000186501	ENSG00000116688	ENSG00000175147	ENSG00000154511
ENSG00000162849	ENSG00000264706	ENSG00000237250	ENSG00000127483	ENSG00000231606	ENSG00000150337	ENSG00000162591	ENSG00000153936	ENSG00000133063	ENSG00000143554	ENSG00000223380	ENSG00000116985	ENSG00000162384	ENSG00000162402	ENSG00000163113	ENSG00000142856	ENSG00000232536	ENSG00000163399	ENSG00000225505	ENSG00000116128	ENSG00000178585	ENSG00000122484	ENSG00000122406	ENSG00000179412	ENSG00000187536	ENSG00000158195	ENSG00000120949	ENSG00000142621	ENSG00000023909
ENSG00000185420	ENSG00000214706	ENSG00000182901	ENSG00000075151	ENSG00000189337	ENSG00000203814	ENSG00000162592	ENSG00000267561	ENSG00000236523	ENSG00000143614	ENSG00000213240	ENSG00000117000	ENSG00000259818	ENSG00000172456	ENSG00000224228	ENSG00000158966	ENSG00000237975	ENSG00000269279	ENSG00000234202	ENSG00000188092	ENSG00000130939	ENSG00000237763	ENSG00000206680	ENSG00000224199	ENSG00000231655	ENSG00000126705	ENSG00000048707	ENSG00000116138	ENSG00000235501
ENSG00000162714	ENSG00000240198	ENSG00000224625	ENSG00000117298	ENSG00000175147	ENSG00000242663	ENSG00000169598	ENSG00000065243	ENSG00000231507	ENSG00000143552	ENSG00000255168	ENSG00000272145	ENSG00000162385	ENSG00000162599	ENSG00000120337	ENSG00000116678	ENSG00000160679	ENSG00000143061	ENSG00000223896	ENSG00000203836	ENSG00000054523	ENSG00000134215	ENSG00000251795	ENSG00000229571	ENSG00000270640	ENSG00000271398	ENSG00000204518	ENSG00000197312	ENSG00000237435
ENSG00000177174	ENSG00000265253	ENSG00000162849	ENSG00000162551	ENSG00000142621	ENSG00000233030	ENSG00000196581	ENSG00000117228	ENSG00000233791	ENSG00000160712	ENSG00000163386	ENSG00000117013	ENSG00000226754	ENSG00000162607	ENSG00000120332	ENSG00000033122	ENSG00000143554	ENSG00000116824	ENSG00000122406	ENSG00000204505	ENSG00000142655	ENSG00000230489	ENSG00000207523	ENSG00000204503	ENSG00000242915	ENSG00000204138	ENSG00000232423	ENSG00000065526	ENSG00000116473
ENSG00000117000	ENSG00000243544	ENSG00000185420	ENSG00000187942	ENSG00000142669	ENSG00000183598	ENSG00000131697	ENSG00000162654	ENSG00000159388	ENSG00000143603	ENSG00000234222	ENSG00000010803	ENSG00000270172	ENSG00000142856	ENSG00000198797	ENSG00000172260	ENSG00000143614	ENSG00000134256	ENSG00000206680	ENSG00000233336	ENSG00000130940	ENSG00000232274	ENSG00000207022	ENSG00000233394	ENSG00000068878	ENSG00000180198	ENSG00000231606	ENSG00000037637	ENSG00000155366
ENSG00000272145	ENSG00000265911	ENSG00000162714	ENSG00000142798	ENSG00000160679	ENSG00000264207	ENSG00000069424	ENSG00000197147	ENSG00000202300	ENSG00000163346	ENSG00000152022	ENSG00000127124	ENSG00000234578	ENSG00000158966	ENSG00000075391	ENSG00000184005	ENSG00000143552	ENSG00000236137	ENSG00000251795	ENSG00000229978	ENSG00000175262	ENSG00000230850	ENSG00000229052	ENSG00000204502	ENSG00000082898	ENSG00000242125	ENSG00000189337	ENSG00000219481	ENSG00000271810
ENSG00000117013	ENSG00000174963	ENSG00000177174	ENSG00000070831	ENSG00000143554	ENSG00000183941	ENSG00000097021	ENSG00000171492	ENSG00000122176	ENSG00000251246	ENSG00000121848	ENSG00000198815	ENSG00000228838	ENSG00000116678	ENSG00000057252	ENSG00000142892	ENSG00000132718	ENSG00000134258	ENSG00000207523	ENSG00000236179	ENSG00000171824	ENSG00000238261	ENSG00000252121	ENSG00000231219	ENSG00000238809	ENSG00000120656	ENSG00000175147	ENSG00000268869	ENSG00000116793
ENSG00000010803	ENSG00000114859	ENSG00000069424	ENSG00000184677	ENSG00000143614	ENSG00000203811	ENSG00000171680	ENSG00000162669	ENSG00000229652	ENSG00000143590	ENSG00000229828	ENSG00000177181	ENSG00000225030	ENSG00000033122	ENSG00000135847	ENSG00000117114	ENSG00000116584	ENSG00000198162	ENSG00000207022	ENSG00000179412	ENSG00000198793	ENSG00000254539	ENSG00000239710	ENSG00000207511	ENSG00000199295	ENSG00000116350	ENSG00000142621	ENSG00000058453	ENSG00000065183
ENSG00000127124	ENSG00000265850	ENSG00000097021	ENSG00000169641	ENSG00000143552	ENSG00000183558	ENSG00000049246	ENSG00000122484	ENSG00000271588	ENSG00000116539	ENSG00000232637	ENSG00000164008	ENSG00000232762	ENSG00000172260	ENSG00000077157	ENSG00000153904	ENSG00000160789	ENSG00000155761	ENSG00000229052	ENSG00000224199	ENSG00000177674	ENSG00000232637	ENSG00000238787	ENSG00000182330	ENSG00000259056	ENSG00000060656	ENSG00000116138	ENSG00000117122	ENSG00000196805
ENSG00000070759	ENSG00000249784	ENSG00000171680	ENSG00000204219	ENSG00000160712	ENSG00000220323	ENSG00000049249	ENSG00000067208	ENSG00000188783	ENSG00000125459	ENSG00000227733	ENSG00000117395	ENSG00000225675	ENSG00000184005	ENSG00000163486	ENSG00000016602	ENSG00000183856	ENSG00000116874	ENSG00000252121	ENSG00000229571	ENSG00000116688	ENSG00000227733	ENSG00000252752	ENSG00000237700	ENSG00000238830	ENSG00000162510	ENSG00000197312	ENSG00000117115	ENSG00000143549
ENSG00000086015	ENSG00000265774	ENSG00000171735	ENSG00000007968	ENSG00000143603	ENSG00000261716	ENSG00000238290	ENSG00000143033	ENSG00000188770	ENSG00000203761	ENSG00000186275	ENSG00000243710	ENSG00000226938	ENSG00000142892	ENSG00000054392	ENSG00000237505	ENSG00000229953	ENSG00000231365	ENSG00000239710	ENSG00000204503	ENSG00000120949	ENSG00000186275	ENSG00000222664	ENSG00000204501	ENSG00000231822	ENSG00000186056	ENSG00000065526	ENSG00000142623	ENSG00000160766
ENSG00000117461	ENSG00000272082	ENSG00000180758	ENSG00000184007	ENSG00000163346	ENSG00000272993	ENSG00000142599	ENSG00000122483	ENSG00000236035	ENSG00000132718	ENSG00000227242	ENSG00000066056	ENSG00000230138	ENSG00000117114	ENSG00000228792	ENSG00000171488	ENSG00000143294	ENSG00000116882	ENSG00000238787	ENSG00000186510	ENSG00000048707	ENSG00000235999	ENSG00000251837	ENSG00000228229	ENSG00000204637	ENSG00000196449	ENSG00000037637	ENSG00000074964	ENSG00000077157
ENSG00000188641	ENSG00000263738	ENSG00000142655	ENSG00000116954	ENSG00000251246	ENSG00000203819	ENSG00000271398	ENSG00000137942	ENSG00000221643	ENSG00000116584	ENSG00000273071	ENSG00000198198	ENSG00000236253	ENSG00000153904	ENSG00000123685	ENSG00000271949	ENSG00000160838	ENSG00000188610	ENSG00000252752	ENSG00000232456	ENSG00000204518	ENSG00000230186	ENSG00000271578	ENSG00000204495	ENSG00000225669	ENSG00000197982	ENSG00000219481	ENSG00000117148	ENSG00000157933
ENSG00000099260	ENSG00000200243	ENSG00000130940	ENSG00000183682	ENSG00000143590	ENSG00000203812	ENSG00000204138	ENSG00000137936	ENSG00000122188	ENSG00000160789	ENSG00000237188	ENSG00000236200	ENSG00000143006	ENSG00000016602	ENSG00000228255	ENSG00000154511	ENSG00000229961	ENSG00000230806	ENSG00000222664	ENSG00000231105	ENSG00000232423	ENSG00000160679	ENSG00000116785	ENSG00000204491	ENSG00000213301	ENSG00000204084	ENSG00000268869	ENSG00000117154	ENSG00000149527
ENSG00000156875	ENSG00000242608	ENSG00000175262	ENSG00000116985	ENSG00000116539	ENSG00000203852	ENSG00000180198	ENSG00000230439	ENSG00000257315	ENSG00000168509	ENSG00000131781	ENSG00000126091	ENSG00000239007	ENSG00000237505	ENSG00000042781	ENSG00000023909	ENSG00000163518	ENSG00000171943	ENSG00000251837	ENSG00000236216	ENSG00000231606	ENSG00000143554	ENSG00000244414	ENSG00000204488	ENSG00000229682	ENSG00000224592	ENSG00000058453	ENSG00000117676	ENSG00000157873
ENSG00000241073	ENSG00000269466	ENSG00000177674	ENSG00000117000	ENSG00000125459	ENSG00000182217	ENSG00000242125	ENSG00000198691	ENSG00000227417	ENSG00000117289	ENSG00000116128	ENSG00000117408	ENSG00000201003	ENSG00000171488	ENSG00000196482	ENSG00000235501	ENSG00000073754	ENSG00000228826	ENSG00000235566	ENSG00000228823	ENSG00000065526	ENSG00000143614	ENSG00000115504	ENSG00000204486	ENSG00000230950	ENSG00000116954	ENSG00000117122	ENSG00000186501	ENSG00000215912
ENSG00000079335	ENSG00000251887	ENSG00000142623	ENSG00000272145	ENSG00000203761	ENSG00000184678	ENSG00000120656	ENSG00000137962	ENSG00000223505	ENSG00000121851	ENSG00000188092	ENSG00000230615	ENSG00000264454	ENSG00000271949	ENSG00000136628	ENSG00000237435	ENSG00000163554	ENSG00000232274	ENSG00000238603	ENSG00000236009	ENSG00000169641	ENSG00000143552	ENSG00000143951	ENSG00000204485	ENSG00000228898	ENSG00000164008	ENSG00000117115	ENSG00000271398	ENSG00000171680
ENSG00000162692	ENSG00000238335	ENSG00000074964	ENSG00000117013	ENSG00000132718	ENSG00000184260	ENSG00000116350	ENSG00000117528	ENSG00000182004	ENSG00000181039	ENSG00000203836	ENSG00000117419	ENSG00000229687	ENSG00000154511	ENSG00000236230	ENSG00000233359	ENSG00000163565	ENSG00000230850	ENSG00000252135	ENSG00000227001	ENSG00000204219	ENSG00000229961	ENSG00000185304	ENSG00000232456	ENSG00000180178	ENSG00000117395	ENSG00000142623	ENSG00000204138	ENSG00000049246
ENSG00000231671	ENSG00000247763	ENSG00000117148	ENSG00000010803	ENSG00000116584	ENSG00000184270	ENSG00000060656	ENSG00000224081	ENSG00000236430	ENSG00000131795	ENSG00000235999	ENSG00000142945	ENSG00000058799	ENSG00000023909	ENSG00000185842	ENSG00000162631	ENSG00000181036	ENSG00000185044	ENSG00000238825	ENSG00000187952	ENSG00000007968	ENSG00000143318	ENSG00000240040	ENSG00000184908	ENSG00000231240	ENSG00000243710	ENSG00000074964	ENSG00000180198	ENSG00000049249
ENSG00000118733	ENSG00000199645	ENSG00000117154	ENSG00000127124	ENSG00000160789	ENSG00000178096	ENSG00000162510	ENSG00000143036	ENSG00000232917	ENSG00000211451	ENSG00000230186	ENSG00000070785	ENSG00000211452	ENSG00000235501	ENSG00000154370	ENSG00000154370	ENSG00000085552	ENSG00000238261	ENSG00000231734	ENSG00000186543	ENSG00000188822	ENSG00000116183	ENSG00000082898	ENSG00000229106	ENSG00000272769	ENSG00000066056	ENSG00000117148	ENSG00000242125	ENSG00000238290
ENSG00000233047	ENSG00000240083	ENSG00000009709	ENSG00000081870	ENSG00000183856	ENSG00000159164	ENSG00000186056	ENSG00000271092	ENSG00000237379	ENSG00000131779	ENSG00000198161	ENSG00000162415	ENSG00000116212	ENSG00000237435	ENSG00000069248	ENSG00000069248	ENSG00000177807	ENSG00000196369	ENSG00000206694	ENSG00000142794	ENSG00000225315	ENSG00000134376	ENSG00000173163	ENSG00000232557	ENSG00000222921	ENSG00000198198	ENSG00000117154	ENSG00000120656	ENSG00000142599
ENSG00000232551	ENSG00000241597	ENSG00000169991	ENSG00000215866	ENSG00000229953	ENSG00000143368	ENSG00000235790	ENSG00000226026	ENSG00000211554	ENSG00000143127	ENSG00000234232	ENSG00000070759	ENSG00000219102	ENSG00000233359	ENSG00000270106	ENSG00000270106	ENSG00000225279	ENSG00000162825	ENSG00000226637	ENSG00000176378	ENSG00000185436	ENSG00000239906	ENSG00000014641	ENSG00000264926	ENSG00000232915	ENSG00000236200	ENSG00000117298	ENSG00000116350	ENSG00000180758
ENSG00000134215	ENSG00000238363	ENSG00000272084	ENSG00000226419	ENSG00000143294	ENSG00000014914	ENSG00000264078	ENSG00000233907	ENSG00000176754	ENSG00000244619	ENSG00000136631	ENSG00000086015	ENSG00000203985	ENSG00000162631	ENSG00000229228	ENSG00000229228	ENSG00000143318	ENSG00000235398	ENSG00000240007	ENSG00000233431	ENSG00000232298	ENSG00000241860	ENSG00000169764	ENSG00000230228	ENSG00000236440	ENSG00000126091	ENSG00000162551	ENSG00000060656	ENSG00000049239
ENSG00000171385	ENSG00000264039	ENSG00000127481	ENSG00000198799	ENSG00000160838	ENSG00000223945	ENSG00000269967	ENSG00000228971	ENSG00000143845	ENSG00000198483	ENSG00000163125	ENSG00000117461	ENSG00000197015	ENSG00000065135	ENSG00000143669	ENSG00000175262	ENSG00000122218	ENSG00000231360	ENSG00000236334	ENSG00000221781	ENSG00000001461	ENSG00000222623	ENSG00000143952	ENSG00000189266	ENSG00000207161	ENSG00000117408	ENSG00000187942	ENSG00000162510	ENSG00000171603
ENSG00000081026	ENSG00000094880	ENSG00000077549	ENSG00000081026	ENSG00000229961	ENSG00000023902	ENSG00000184007	ENSG00000231987	ENSG00000261065	ENSG00000131788	ENSG00000143374	ENSG00000085998	ENSG00000272091	ENSG00000177301	ENSG00000116984	ENSG00000171824	ENSG00000122223	ENSG00000254539	ENSG00000263497	ENSG00000076864	ENSG00000184454	ENSG00000241599	ENSG00000197329	ENSG00000188529	ENSG00000183091	ENSG00000230615	ENSG00000142798	ENSG00000186056	ENSG00000178585
ENSG00000226167	ENSG00000211445	ENSG00000162542	ENSG00000226167	ENSG00000163518	ENSG00000266187	ENSG00000025800	ENSG00000117569	ENSG00000230550	ENSG00000186364	ENSG00000143420	ENSG00000116478	ENSG00000116209	ENSG00000116473	ENSG00000237250	ENSG00000198793	ENSG00000143256	ENSG00000178104	ENSG00000215784	ENSG00000231978	ENSG00000261025	ENSG00000241670	ENSG00000222041	ENSG00000215905	ENSG00000270776	ENSG00000117419	ENSG00000070831	ENSG00000235790	ENSG00000130939
ENSG00000188761	ENSG00000265237	ENSG00000236963	ENSG00000188761	ENSG00000073754	ENSG00000143401	ENSG00000250135	ENSG00000188641	ENSG00000143839	ENSG00000186141	ENSG00000163131	ENSG00000175130	ENSG00000203276	ENSG00000155366	ENSG00000182901	ENSG00000177674	ENSG00000072694	ENSG00000223380	ENSG00000271644	ENSG00000232037	ENSG00000233755	ENSG00000237094	ENSG00000172086	ENSG00000142661	ENSG00000268857	ENSG00000142945	ENSG00000184677	ENSG00000264078	ENSG00000054523
ENSG00000134207	ENSG00000253522	ENSG00000127483	ENSG00000134207	ENSG00000163554	ENSG00000222222	ENSG00000116478	ENSG00000232878	ENSG00000225522	ENSG00000117281	ENSG00000143373	ENSG00000233775	ENSG00000264208	ENSG00000271810	ENSG00000224625	ENSG00000116688	ENSG00000118217	ENSG00000213240	ENSG00000224363	ENSG00000219073	ENSG00000188672	ENSG00000256186	ENSG00000144115	ENSG00000230703	ENSG00000215934	ENSG00000085831	ENSG00000169641	ENSG00000269967	ENSG00000175262
ENSG00000197323	ENSG00000160867	ENSG00000075151	ENSG00000197323	ENSG00000163565	ENSG00000271845	ENSG00000254553	ENSG00000226053	ENSG00000170498	ENSG00000117262	ENSG00000143442	ENSG00000162526	ENSG00000225183	ENSG00000224228	ENSG00000162849	ENSG00000120949	ENSG00000198929	ENSG00000255168	ENSG00000207106	ENSG00000264385	ENSG00000204178	ENSG00000236601	ENSG00000225420	ENSG00000142677	ENSG00000263948	ENSG00000085832	ENSG00000204219	ENSG00000184007	ENSG00000171824
ENSG00000175984	ENSG00000238648	ENSG00000117298	ENSG00000175984	ENSG00000181036	ENSG00000118298	ENSG00000160062	ENSG00000162627	ENSG00000174567	ENSG00000235702	ENSG00000143367	ENSG00000225828	ENSG00000237611	ENSG00000120337	ENSG00000185420	ENSG00000048707	ENSG00000162733	ENSG00000163386	ENSG00000266683	ENSG00000263991	ENSG00000117643	ENSG00000236743	ENSG00000172071	ENSG00000230023	ENSG00000252000	ENSG00000227742	ENSG00000007968	ENSG00000025800	ENSG00000198793
ENSG00000198765	ENSG00000206886	ENSG00000162551	ENSG00000198765	ENSG00000085552	ENSG00000238526	ENSG00000162520	ENSG00000232825	ENSG00000231691	ENSG00000196644	ENSG00000232536	ENSG00000160058	ENSG00000212670	ENSG00000163486	ENSG00000049246	ENSG00000204518	ENSG00000143248	ENSG00000234222	ENSG00000236719	ENSG00000201919	ENSG00000142669	ENSG00000236679	ENSG00000153574	ENSG00000221032	ENSG00000242121	ENSG00000117859	ENSG00000188822	ENSG00000250135	ENSG00000177674
ENSG00000134198	ENSG00000216639	ENSG00000116954	ENSG00000134198	ENSG00000177807	ENSG00000117362	ENSG00000116497	ENSG00000117600	ENSG00000219133	ENSG00000215860	ENSG00000143376	ENSG00000224333	ENSG00000157211	ENSG00000054392	ENSG00000049249	ENSG00000232423	ENSG00000143228	ENSG00000152022	ENSG00000272292	ENSG00000142789	ENSG00000131914	ENSG00000231709	ENSG00000207798	ENSG00000266511	ENSG00000078018	ENSG00000078618	ENSG00000225315	ENSG00000116478	ENSG00000116688
ENSG00000228035	ENSG00000218490	ENSG00000183682	ENSG00000228035	ENSG00000225279	ENSG00000118292	ENSG00000116514	ENSG00000099260	ENSG00000226330	ENSG00000201105	ENSG00000143365	ENSG00000270850	ENSG00000248835	ENSG00000228792	ENSG00000238290	ENSG00000231606	ENSG00000162761	ENSG00000121848	ENSG00000266825	ENSG00000263582	ENSG00000117676	ENSG00000239664	ENSG00000270820	ENSG00000158055	ENSG00000238852	ENSG00000157077	ENSG00000185436	ENSG00000254553	ENSG00000120949
ENSG00000134259	ENSG00000222958	ENSG00000116985	ENSG00000134259	ENSG00000143318	ENSG00000159208	ENSG00000134686	ENSG00000156875	ENSG00000237848	ENSG00000234245	ENSG00000237975	ENSG00000229259	ENSG00000198711	ENSG00000123685	ENSG00000142599	ENSG00000189337	ENSG00000143171	ENSG00000229828	ENSG00000225857	ENSG00000263929	ENSG00000186501	ENSG00000225630	ENSG00000266768	ENSG00000001460	ENSG00000232690	ENSG00000154222	ENSG00000232298	ENSG00000160062	ENSG00000048707
ENSG00000118729	ENSG00000008256	ENSG00000117000	ENSG00000118729	ENSG00000122218	ENSG00000187145	ENSG00000233246	ENSG00000241073	ENSG00000158615	ENSG00000207418	ENSG00000160679	ENSG00000263529	ENSG00000225632	ENSG00000228255	ENSG00000180758	ENSG00000175147	ENSG00000237463	ENSG00000232637	ENSG00000135835	ENSG00000201273	ENSG00000158195	ENSG00000237973	ENSG00000271243	ENSG00000117602	ENSG00000243069	ENSG00000134744	ENSG00000001461	ENSG00000162520	ENSG00000204518
ENSG00000188610	ENSG00000264679	ENSG00000272145	ENSG00000163393	ENSG00000122223	ENSG00000117360	ENSG00000121903	ENSG00000079335	ENSG00000133056	ENSG00000152042	ENSG00000143554	ENSG00000273274	ENSG00000197872	ENSG00000042781	ENSG00000049239	ENSG00000142621	ENSG00000143179	ENSG00000227733	ENSG00000243155	ENSG00000228397	ENSG00000126705	ENSG00000229344	ENSG00000226884	ENSG00000266551	ENSG00000231660	ENSG00000162378	ENSG00000184454	ENSG00000116497	ENSG00000232423
ENSG00000230806	ENSG00000266287	ENSG00000117013	ENSG00000163399	ENSG00000143256	ENSG00000143369	ENSG00000121904	ENSG00000162692	ENSG00000198625	ENSG00000227216	ENSG00000143614	ENSG00000176261	ENSG00000115756	ENSG00000196482	ENSG00000171603	ENSG00000116138	ENSG00000188859	ENSG00000186275	ENSG00000232586	ENSG00000218510	ENSG00000271398	ENSG00000240409	ENSG00000206973	ENSG00000264443	ENSG00000214074	ENSG00000203995	ENSG00000261025	ENSG00000116514	ENSG00000231606
ENSG00000171943	ENSG00000225992	ENSG00000010803	ENSG00000269279	ENSG00000072694	ENSG00000228126	ENSG00000231163	ENSG00000231671	ENSG00000236779	ENSG00000198658	ENSG00000143552	ENSG00000200591	ENSG00000224177	ENSG00000136628	ENSG00000178585	ENSG00000197312	ENSG00000215834	ENSG00000227242	ENSG00000251520	ENSG00000230068	ENSG00000204138	ENSG00000228794	ENSG00000213486	ENSG00000227312	ENSG00000200114	ENSG00000157193	ENSG00000233755	ENSG00000134686	ENSG00000189337
ENSG00000228826	ENSG00000228711	ENSG00000127124	ENSG00000143061	ENSG00000118217	ENSG00000237781	ENSG00000086015	ENSG00000118733	ENSG00000200408	ENSG00000238765	ENSG00000160712	ENSG00000162521	ENSG00000224184	ENSG00000236230	ENSG00000130939	ENSG00000065526	ENSG00000143194	ENSG00000273071	ENSG00000270711	ENSG00000271428	ENSG00000180198	ENSG00000160087	ENSG00000227361	ENSG00000239106	ENSG00000251774	ENSG00000174332	ENSG00000188672	ENSG00000233246	ENSG00000175147
ENSG00000232274	ENSG00000266668	ENSG00000198815	ENSG00000116824	ENSG00000198929	ENSG00000143382	ENSG00000117461	ENSG00000230864	ENSG00000240710	ENSG00000239475	ENSG00000143603	ENSG00000224409	ENSG00000163032	ENSG00000185842	ENSG00000054523	ENSG00000037637	ENSG00000143190	ENSG00000237188	ENSG00000234237	ENSG00000271840	ENSG00000242125	ENSG00000230415	ENSG00000229831	ENSG00000160094	ENSG00000226845	ENSG00000058804	ENSG00000204178	ENSG00000121903	ENSG00000142621
ENSG00000230850	ENSG00000266154	ENSG00000177181	ENSG00000134256	ENSG00000162733	ENSG00000225996	ENSG00000085998	ENSG00000060718	ENSG00000240219	ENSG00000244371	ENSG00000163346	ENSG00000162522	ENSG00000119777	ENSG00000154370	ENSG00000142655	ENSG00000219481	ENSG00000143162	ENSG00000131781	ENSG00000135823	ENSG00000162552	ENSG00000120656	ENSG00000162572	ENSG00000170264	ENSG00000233218	ENSG00000236930	ENSG00000081870	ENSG00000117643	ENSG00000231163	ENSG00000116138
ENSG00000185044	ENSG00000213215	ENSG00000164008	ENSG00000236137	ENSG00000143248	ENSG00000264553	ENSG00000225667	ENSG00000185946	ENSG00000252731	ENSG00000234225	ENSG00000251246	ENSG00000134684	ENSG00000158019	ENSG00000069248	ENSG00000130940	ENSG00000268869	ENSG00000198771	ENSG00000116128	ENSG00000143889	ENSG00000266564	ENSG00000116350	ENSG00000131584	ENSG00000230702	ENSG00000242676	ENSG00000172053	ENSG00000234810	ENSG00000142669	ENSG00000163866	ENSG00000197312
ENSG00000238261	ENSG00000265810	ENSG00000117395	ENSG00000134258	ENSG00000143228	ENSG00000203804	ENSG00000079277	ENSG00000237763	ENSG00000228153	ENSG00000225603	ENSG00000143590	ENSG00000160097	ENSG00000115295	ENSG00000270106	ENSG00000175262	ENSG00000058453	ENSG00000143158	ENSG00000188092	ENSG00000231312	ENSG00000234397	ENSG00000060656	ENSG00000169972	ENSG00000115484	ENSG00000203849	ENSG00000250750	ENSG00000162669	ENSG00000131914	ENSG00000116544	ENSG00000065526
ENSG00000196369	ENSG00000229182	ENSG00000243710	ENSG00000198162	ENSG00000162761	ENSG00000264508	ENSG00000154198	ENSG00000233047	ENSG00000252650	ENSG00000201142	ENSG00000116539	ENSG00000121905	ENSG00000013016	ENSG00000229228	ENSG00000171824	ENSG00000117122	ENSG00000143164	ENSG00000203836	ENSG00000185304	ENSG00000237200	ENSG00000162510	ENSG00000127054	ENSG00000236498	ENSG00000230446	ENSG00000121577	ENSG00000122484	ENSG00000117676	ENSG00000233940	ENSG00000037637
ENSG00000162825	ENSG00000242709	ENSG00000066056	ENSG00000155761	ENSG00000143171	ENSG00000264584	ENSG00000186377	ENSG00000232551	ENSG00000251861	ENSG00000230832	ENSG00000125459	ENSG00000121900	ENSG00000119820	ENSG00000097021	ENSG00000198793	ENSG00000117115	ENSG00000143155	ENSG00000235999	ENSG00000240040	ENSG00000070886	ENSG00000186056	ENSG00000240731	ENSG00000229839	ENSG00000236055	ENSG00000034533	ENSG00000067208	ENSG00000186501	ENSG00000146463	ENSG00000219481
ENSG00000235398	ENSG00000241834	ENSG00000198198	ENSG00000228826	ENSG00000237463	ENSG00000143384	ENSG00000186160	ENSG00000134215	ENSG00000252946	ENSG00000131791	ENSG00000203761	ENSG00000221423	ENSG00000169605	ENSG00000171680	ENSG00000177674	ENSG00000142623	ENSG00000143196	ENSG00000230186	ENSG00000171055	ENSG00000173372	ENSG00000235790	ENSG00000224051	ENSG00000242735	ENSG00000230255	ENSG00000114127	ENSG00000143033	ENSG00000158195	ENSG00000142687	ENSG00000268869
ENSG00000231360	ENSG00000238808	ENSG00000236200	ENSG00000254539	ENSG00000143179	ENSG00000253047	ENSG00000225506	ENSG00000230489	ENSG00000229657	ENSG00000271721	ENSG00000132718	ENSG00000267885	ENSG00000074047	ENSG00000049246	ENSG00000116688	ENSG00000074964	ENSG00000203601	ENSG00000198161	ENSG00000205221	ENSG00000159189	ENSG00000264078	ENSG00000169962	ENSG00000271657	ENSG00000229683	ENSG00000265813	ENSG00000118729	ENSG00000126705	ENSG00000116819	ENSG00000058453
ENSG00000254539	ENSG00000221542	ENSG00000242267	ENSG00000178104	ENSG00000188859	ENSG00000143457	ENSG00000162368	ENSG00000186086	ENSG00000184144	ENSG00000180867	ENSG00000116584	ENSG00000217644	ENSG00000228400	ENSG00000049249	ENSG00000120949	ENSG00000117148	ENSG00000143153	ENSG00000234232	ENSG00000115808	ENSG00000173369	ENSG00000269967	ENSG00000107404	ENSG00000170340	ENSG00000234978	ENSG00000244009	ENSG00000163393	ENSG00000271398	ENSG00000134698	ENSG00000117122
ENSG00000178104	ENSG00000221123	ENSG00000226476	ENSG00000143164	ENSG00000215834	ENSG00000143452	ENSG00000242267	ENSG00000243967	ENSG00000251696	ENSG00000226015	ENSG00000160789	ENSG00000239670	ENSG00000152128	ENSG00000238290	ENSG00000048707	ENSG00000117154	ENSG00000143156	ENSG00000162843	ENSG00000008869	ENSG00000265422	ENSG00000184007	ENSG00000162576	ENSG00000266097	ENSG00000232745	ENSG00000272797	ENSG00000163399	ENSG00000204138	ENSG00000126070	ENSG00000117115
ENSG00000223380	ENSG00000272172	ENSG00000231252	ENSG00000143196	ENSG00000143194	ENSG00000206931	ENSG00000132122	ENSG00000162636	ENSG00000174529	ENSG00000236806	ENSG00000183856	ENSG00000236065	ENSG00000232377	ENSG00000142599	ENSG00000186501	ENSG00000009709	ENSG00000117475	ENSG00000180287	ENSG00000055332	ENSG00000216157	ENSG00000025800	ENSG00000223663	ENSG00000239958	ENSG00000231182	ENSG00000273177	ENSG00000269279	ENSG00000180198	ENSG00000171812	ENSG00000142623
ENSG00000213240	ENSG00000216133	ENSG00000132849	ENSG00000203601	ENSG00000143190	ENSG00000229066	ENSG00000229846	ENSG00000116266	ENSG00000117222	ENSG00000131778	ENSG00000229953	ENSG00000004455	ENSG00000121964	ENSG00000180758	ENSG00000158195	ENSG00000169991	ENSG00000000460	ENSG00000272865	ENSG00000115825	ENSG00000225952	ENSG00000250135	ENSG00000221978	ENSG00000238809	ENSG00000237291	ENSG00000273193	ENSG00000143061	ENSG00000242125	ENSG00000196449	ENSG00000074964
ENSG00000255168	ENSG00000264169	ENSG00000007341	ENSG00000143153	ENSG00000143162	ENSG00000213337	ENSG00000162374	ENSG00000162641	ENSG00000271580	ENSG00000213226	ENSG00000143294	ENSG00000116525	ENSG00000172554	ENSG00000049239	ENSG00000126705	ENSG00000272084	ENSG00000075945	ENSG00000143702	ENSG00000163171	ENSG00000264014	ENSG00000116478	ENSG00000224870	ENSG00000270335	ENSG00000265661	ENSG00000201343	ENSG00000116824	ENSG00000120656	ENSG00000197982	ENSG00000117148
ENSG00000163386	ENSG00000235284	ENSG00000226167	ENSG00000075391	ENSG00000198771	ENSG00000163126	ENSG00000085831	ENSG00000121957	ENSG00000236108	ENSG00000226653	ENSG00000160838	ENSG00000160094	ENSG00000115705	ENSG00000171603	ENSG00000271398	ENSG00000127481	ENSG00000203740	ENSG00000054282	ENSG00000115841	ENSG00000272796	ENSG00000254553	ENSG00000242485	ENSG00000228541	ENSG00000163374	ENSG00000265470	ENSG00000134256	ENSG00000116350	ENSG00000204084	ENSG00000117154
ENSG00000234222	ENSG00000107317	ENSG00000188761	ENSG00000116191	ENSG00000143158	ENSG00000075568	ENSG00000085832	ENSG00000085433	ENSG00000213041	ENSG00000207209	ENSG00000229961	ENSG00000270115	ENSG00000186487	ENSG00000178585	ENSG00000204138	ENSG00000077549	ENSG00000116132	ENSG00000117020	ENSG00000235848	ENSG00000215906	ENSG00000160062	ENSG00000264293	ENSG00000241625	ENSG00000272971	ENSG00000272359	ENSG00000236137	ENSG00000060656	ENSG00000224592	ENSG00000162542
ENSG00000152022	ENSG00000237875	ENSG00000134207	ENSG00000116199	ENSG00000143164	ENSG00000138430	ENSG00000227742	ENSG00000254539	ENSG00000133069	ENSG00000272443	ENSG00000163518	ENSG00000256142	ENSG00000171853	ENSG00000130939	ENSG00000180198	ENSG00000162542	ENSG00000094963	ENSG00000226828	ENSG00000232973	ENSG00000227868	ENSG00000162520	ENSG00000272455	ENSG00000186889	ENSG00000207341	ENSG00000252815	ENSG00000134258	ENSG00000162510	ENSG00000116954	ENSG00000236963
ENSG00000121848	ENSG00000231787	ENSG00000197323	ENSG00000143322	ENSG00000143155	ENSG00000018510	ENSG00000117859	ENSG00000178104	ENSG00000225063	ENSG00000272480	ENSG00000073754	ENSG00000184389	ENSG00000224128	ENSG00000054523	ENSG00000242125	ENSG00000236963	ENSG00000225243	ENSG00000035687	ENSG00000119787	ENSG00000004487	ENSG00000224592	ENSG00000235098	ENSG00000233702	ENSG00000237213	ENSG00000202358	ENSG00000198162	ENSG00000186056	ENSG00000183682	ENSG00000127483
ENSG00000229828	ENSG00000270431	ENSG00000175984	ENSG00000162779	ENSG00000143196	ENSG00000236653	ENSG00000078618	ENSG00000223380	ENSG00000115756	ENSG00000234610	ENSG00000163554	ENSG00000225313	ENSG00000230090	ENSG00000142655	ENSG00000120656	ENSG00000127483	ENSG00000076258	ENSG00000179397	ENSG00000231367	ENSG00000240553	ENSG00000116954	ENSG00000225905	ENSG00000229503	ENSG00000234678	ENSG00000248237	ENSG00000143603	ENSG00000235790	ENSG00000116985	ENSG00000075151
ENSG00000232637	ENSG00000207033	ENSG00000198765	ENSG00000162782	ENSG00000203601	ENSG00000115896	ENSG00000143033	ENSG00000213240	ENSG00000169605	ENSG00000162836	ENSG00000163565	ENSG00000266239	ENSG00000151692	ENSG00000130940	ENSG00000116350	ENSG00000075151	ENSG00000117533	ENSG00000121644	ENSG00000143891	ENSG00000263793	ENSG00000183682	ENSG00000205116	ENSG00000232144	ENSG00000176393	ENSG00000185873	ENSG00000238164	ENSG00000264078	ENSG00000117000	ENSG00000117298
ENSG00000227733	ENSG00000071859	ENSG00000134198	ENSG00000243062	ENSG00000143153	ENSG00000119042	ENSG00000122483	ENSG00000255168	ENSG00000135966	ENSG00000242379	ENSG00000181036	ENSG00000222112	ENSG00000223884	ENSG00000175262	ENSG00000060656	ENSG00000117298	ENSG00000135845	ENSG00000203666	ENSG00000163214	ENSG00000266802	ENSG00000116985	ENSG00000225285	ENSG00000230595	ENSG00000185155	ENSG00000251691	ENSG00000264742	ENSG00000269967	ENSG00000272145	ENSG00000162551
ENSG00000186275	ENSG00000222412	ENSG00000228035	ENSG00000169905	ENSG00000143156	ENSG00000168754	ENSG00000137942	ENSG00000163386	ENSG00000237667	ENSG00000227139	ENSG00000085552	ENSG00000221225	ENSG00000134313	ENSG00000171824	ENSG00000162510	ENSG00000162551	ENSG00000203739	ENSG00000227728	ENSG00000214694	ENSG00000229010	ENSG00000117000	ENSG00000179403	ENSG00000226622	ENSG00000115760	ENSG00000207448	ENSG00000236698	ENSG00000184007	ENSG00000164008	ENSG00000187942
ENSG00000227242	ENSG00000207813	ENSG00000134259	ENSG00000135837	ENSG00000117475	ENSG00000135976	ENSG00000137936	ENSG00000234222	ENSG00000244260	ENSG00000143140	ENSG00000177807	ENSG00000234512	ENSG00000143797	ENSG00000198793	ENSG00000186056	ENSG00000187942	ENSG00000162753	ENSG00000162852	ENSG00000115904	ENSG00000206935	ENSG00000272145	ENSG00000215915	ENSG00000252436	ENSG00000018699	ENSG00000207058	ENSG00000228397	ENSG00000025800	ENSG00000117395	ENSG00000142798
ENSG00000273071	ENSG00000214655	ENSG00000118729	ENSG00000261817	ENSG00000000460	ENSG00000196912	ENSG00000230439	ENSG00000152022	ENSG00000225649	ENSG00000234482	ENSG00000225279	ENSG00000235907	ENSG00000119203	ENSG00000177674	ENSG00000235790	ENSG00000142798	ENSG00000238272	ENSG00000223519	ENSG00000205111	ENSG00000252578	ENSG00000117013	ENSG00000160072	ENSG00000226605	ENSG00000227061	ENSG00000272986	ENSG00000218510	ENSG00000250135	ENSG00000243710	ENSG00000070831
ENSG00000237188	ENSG00000156113	ENSG00000163393	ENSG00000121454	ENSG00000075945	ENSG00000228486	ENSG00000198691	ENSG00000121848	ENSG00000227718	ENSG00000234190	ENSG00000143318	ENSG00000227000	ENSG00000244260	ENSG00000116688	ENSG00000264078	ENSG00000070831	ENSG00000117593	ENSG00000227953	ENSG00000011566	ENSG00000179546	ENSG00000010803	ENSG00000248333	ENSG00000237162	ENSG00000115194	ENSG00000163631	ENSG00000230068	ENSG00000116478	ENSG00000066056	ENSG00000184677
ENSG00000131781	ENSG00000234855	ENSG00000163399	ENSG00000163435	ENSG00000203740	ENSG00000138433	ENSG00000137962	ENSG00000229828	ENSG00000231031	ENSG00000223728	ENSG00000122218	ENSG00000176256	ENSG00000134317	ENSG00000120949	ENSG00000269967	ENSG00000184677	ENSG00000135870	ENSG00000153207	ENSG00000138050	ENSG00000215381	ENSG00000127124	ENSG00000272004	ENSG00000231609	ENSG00000207653	ENSG00000249858	ENSG00000271428	ENSG00000254553	ENSG00000198198	ENSG00000169641
ENSG00000116128	ENSG00000107821	ENSG00000269279	ENSG00000249007	ENSG00000116132	ENSG00000236449	ENSG00000117528	ENSG00000232637	ENSG00000226041	ENSG00000121634	ENSG00000122223	ENSG00000201148	ENSG00000115761	ENSG00000048707	ENSG00000184007	ENSG00000169641	ENSG00000152061	ENSG00000135747	ENSG00000227028	ENSG00000261326	ENSG00000198815	ENSG00000189339	ENSG00000115507	ENSG00000265057	ENSG00000240426	ENSG00000271840	ENSG00000160062	ENSG00000236200	ENSG00000204219
ENSG00000188092	ENSG00000253068	ENSG00000143061	ENSG00000143862	ENSG00000094963	ENSG00000115935	ENSG00000224081	ENSG00000227733	ENSG00000169604	ENSG00000215859	ENSG00000143256	ENSG00000142698	ENSG00000143882	ENSG00000204518	ENSG00000025800	ENSG00000204219	ENSG00000120333	ENSG00000196418	ENSG00000183023	ENSG00000125944	ENSG00000177181	ENSG00000269737	ENSG00000270437	ENSG00000230876	ENSG00000199857	ENSG00000162552	ENSG00000162520	ENSG00000126091	ENSG00000007968
ENSG00000203836	ENSG00000148926	ENSG00000116824	ENSG00000133067	ENSG00000225243	ENSG00000128656	ENSG00000143036	ENSG00000186275	ENSG00000115363	ENSG00000244211	ENSG00000072694	ENSG00000221053	ENSG00000145063	ENSG00000232423	ENSG00000250135	ENSG00000007968	ENSG00000116147	ENSG00000162711	ENSG00000222041	ENSG00000125945	ENSG00000164008	ENSG00000269227	ENSG00000232403	ENSG00000225900	ENSG00000200024	ENSG00000266564	ENSG00000116497	ENSG00000117408	ENSG00000188822
ENSG00000235999	ENSG00000133816	ENSG00000134256	ENSG00000154380	ENSG00000076258	ENSG00000227187	ENSG00000271092	ENSG00000227242	ENSG00000231172	ENSG00000273059	ENSG00000118217	ENSG00000270241	ENSG00000134318	ENSG00000231606	ENSG00000116478	ENSG00000188822	ENSG00000254154	ENSG00000169224	ENSG00000172086	ENSG00000249087	ENSG00000117395	ENSG00000215914	ENSG00000242412	ENSG00000211595	ENSG00000222333	ENSG00000234397	ENSG00000116514	ENSG00000230615	ENSG00000225315
ENSG00000230186	ENSG00000242353	ENSG00000236137	ENSG00000143742	ENSG00000117533	ENSG00000115966	ENSG00000226026	ENSG00000273071	ENSG00000115364	ENSG00000206791	ENSG00000152061	ENSG00000207941	ENSG00000134324	ENSG00000189337	ENSG00000254553	ENSG00000225315	ENSG00000242193	ENSG00000235749	ENSG00000144115	ENSG00000201405	ENSG00000243710	ENSG00000008128	ENSG00000233716	ENSG00000211596	ENSG00000138798	ENSG00000237200	ENSG00000134686	ENSG00000117419	ENSG00000185436
ENSG00000198161	ENSG00000264020	ENSG00000134258	ENSG00000255835	ENSG00000135845	ENSG00000144320	ENSG00000233907	ENSG00000237188	ENSG00000005436	ENSG00000229952	ENSG00000231599	ENSG00000189280	ENSG00000225649	ENSG00000175147	ENSG00000160062	ENSG00000185436	ENSG00000116191	ENSG00000196071	ENSG00000225420	ENSG00000271420	ENSG00000066056	ENSG00000268575	ENSG00000203415	ENSG00000211597	ENSG00000249244	ENSG00000070886	ENSG00000233246	ENSG00000142945	ENSG00000232298
ENSG00000234232	ENSG00000222998	ENSG00000198162	ENSG00000182827	ENSG00000203739	ENSG00000174279	ENSG00000228971	ENSG00000131781	ENSG00000235597	ENSG00000206585	ENSG00000225006	ENSG00000189433	ENSG00000230448	ENSG00000142621	ENSG00000162520	ENSG00000232298	ENSG00000116199	ENSG00000271840	ENSG00000172071	ENSG00000232482	ENSG00000198198	ENSG00000227775	ENSG00000228305	ENSG00000211598	ENSG00000248506	ENSG00000173372	ENSG00000121903	ENSG00000070785	ENSG00000001461
ENSG00000136631	ENSG00000149476	ENSG00000155761	ENSG00000203685	ENSG00000162753	ENSG00000230552	ENSG00000231987	ENSG00000116128	ENSG00000234781	ENSG00000227778	ENSG00000116141	ENSG00000255811	ENSG00000227718	ENSG00000116138	ENSG00000116497	ENSG00000001461	ENSG00000143322	ENSG00000162552	ENSG00000153574	ENSG00000088280	ENSG00000236200	ENSG00000215790	ENSG00000229920	ENSG00000211599	ENSG00000249311	ENSG00000159189	ENSG00000231163	ENSG00000162415	ENSG00000184454
ENSG00000163125	ENSG00000255717	ENSG00000116874	ENSG00000143772	ENSG00000238272	ENSG00000236501	ENSG00000117569	ENSG00000188092	ENSG00000269707	ENSG00000225080	ENSG00000186205	ENSG00000216162	ENSG00000151779	ENSG00000197312	ENSG00000116514	ENSG00000184454	ENSG00000162779	ENSG00000266564	ENSG00000150938	ENSG00000235052	ENSG00000126091	ENSG00000169598	ENSG00000234488	ENSG00000197794	ENSG00000235606	ENSG00000173369	ENSG00000163866	ENSG00000070759	ENSG00000261025
ENSG00000143374	ENSG00000207024	ENSG00000231365	ENSG00000163050	ENSG00000117593	ENSG00000116044	ENSG00000188641	ENSG00000203836	ENSG00000224509	ENSG00000203835	ENSG00000143507	ENSG00000188910	ENSG00000231031	ENSG00000065526	ENSG00000134686	ENSG00000261025	ENSG00000143324	ENSG00000234397	ENSG00000273090	ENSG00000117318	ENSG00000117408	ENSG00000131697	ENSG00000221085	ENSG00000225136	ENSG00000251249	ENSG00000265422	ENSG00000116544	ENSG00000229846	ENSG00000233755
ENSG00000143420	ENSG00000068976	ENSG00000116882	ENSG00000143776	ENSG00000135870	ENSG00000128655	ENSG00000232878	ENSG00000235999	ENSG00000115641	ENSG00000269647	ENSG00000154305	ENSG00000187513	ENSG00000226041	ENSG00000037637	ENSG00000233246	ENSG00000233755	ENSG00000228918	ENSG00000237200	ENSG00000217075	ENSG00000197880	ENSG00000230615	ENSG00000116285	ENSG00000228872	ENSG00000253435	ENSG00000244544	ENSG00000216157	ENSG00000233940	ENSG00000186094	ENSG00000188672
ENSG00000163131	ENSG00000174996	ENSG00000188610	ENSG00000181450	ENSG00000152061	ENSG00000225421	ENSG00000226053	ENSG00000230186	ENSG00000228799	ENSG00000232265	ENSG00000154309	ENSG00000230163	ENSG00000214842	ENSG00000219481	ENSG00000121903	ENSG00000188672	ENSG00000198860	ENSG00000070886	ENSG00000256845	ENSG00000229239	ENSG00000117419	ENSG00000221083	ENSG00000229221	ENSG00000243466	ENSG00000270302	ENSG00000225952	ENSG00000196449	ENSG00000162374	ENSG00000204178
ENSG00000143373	ENSG00000174851	ENSG00000230806	ENSG00000143740	ENSG00000120333	ENSG00000231557	ENSG00000162627	ENSG00000198161	ENSG00000234796	ENSG00000226335	ENSG00000143502	ENSG00000252728	ENSG00000163029	ENSG00000268869	ENSG00000231163	ENSG00000204178	ENSG00000157181	ENSG00000173372	ENSG00000270677	ENSG00000142676	ENSG00000142945	ENSG00000270282	ENSG00000251775	ENSG00000239855	ENSG00000248611	ENSG00000264014	ENSG00000197982	ENSG00000185104	ENSG00000117643
ENSG00000143442	ENSG00000265539	ENSG00000171943	ENSG00000230005	ENSG00000116147	ENSG00000243039	ENSG00000232825	ENSG00000234232	ENSG00000235688	ENSG00000238677	ENSG00000203697	ENSG00000241014	ENSG00000178295	ENSG00000058453	ENSG00000163866	ENSG00000117643	ENSG00000116711	ENSG00000159189	ENSG00000268688	ENSG00000203589	ENSG00000070785	ENSG00000229716	ENSG00000228079	ENSG00000243063	ENSG00000251407	ENSG00000272796	ENSG00000204084	ENSG00000234810	ENSG00000142669
ENSG00000143367	ENSG00000244134	ENSG00000228826	ENSG00000154342	ENSG00000116183	ENSG00000231584	ENSG00000117600	ENSG00000136631	ENSG00000235403	ENSG00000224335	ENSG00000143514	ENSG00000271741	ENSG00000170745	ENSG00000117122	ENSG00000116544	ENSG00000142669	ENSG00000225811	ENSG00000173369	ENSG00000252756	ENSG00000244609	ENSG00000232274	ENSG00000232208	ENSG00000225889	ENSG00000240671	ENSG00000252350	ENSG00000215906	ENSG00000224592	ENSG00000172380	ENSG00000131914
ENSG00000232536	ENSG00000199090	ENSG00000232274	ENSG00000154358	ENSG00000152092	ENSG00000186281	ENSG00000099260	ENSG00000163125	ENSG00000200034	ENSG00000227700	ENSG00000252368	ENSG00000243749	ENSG00000250741	ENSG00000117115	ENSG00000233940	ENSG00000131914	ENSG00000231175	ENSG00000265422	ENSG00000252518	ENSG00000011007	ENSG00000230850	ENSG00000232663	ENSG00000230923	ENSG00000241755	ENSG00000249623	ENSG00000227868	ENSG00000116954	ENSG00000232284	ENSG00000117676
ENSG00000143376	ENSG00000222297	ENSG00000230850	ENSG00000269890	ENSG00000227579	ENSG00000222040	ENSG00000156875	ENSG00000143374	ENSG00000240960	ENSG00000199879	ENSG00000230451	ENSG00000163867	ENSG00000185013	ENSG00000142623	ENSG00000146463	ENSG00000117676	ENSG00000232077	ENSG00000216157	ENSG00000152133	ENSG00000236810	ENSG00000229961	ENSG00000252956	ENSG00000270354	ENSG00000253278	ENSG00000225356	ENSG00000004487	ENSG00000162669	ENSG00000116729	ENSG00000186501
ENSG00000143365	ENSG00000243607	ENSG00000185044	ENSG00000135763	ENSG00000254154	ENSG00000188886	ENSG00000241073	ENSG00000143420	ENSG00000243491	ENSG00000234283	ENSG00000233621	ENSG00000197056	ENSG00000236204	ENSG00000074964	ENSG00000142687	ENSG00000186501	ENSG00000134376	ENSG00000225952	ENSG00000224891	ENSG00000057757	ENSG00000225285	ENSG00000235263	ENSG00000238012	ENSG00000241351	ENSG00000249138	ENSG00000240553	ENSG00000122484	ENSG00000024526	ENSG00000158195
ENSG00000237975	ENSG00000123358	ENSG00000238261	ENSG00000143641	ENSG00000242193	ENSG00000158050	ENSG00000072694	ENSG00000163131	ENSG00000115750	ENSG00000228626	ENSG00000163874	ENSG00000228348	ENSG00000234597	ENSG00000117148	ENSG00000116819	ENSG00000158195	ENSG00000197721	ENSG00000264014	ENSG00000138068	ENSG00000011009	ENSG00000179403	ENSG00000171612	ENSG00000238201	ENSG00000243290	ENSG00000249191	ENSG00000263793	ENSG00000067208	ENSG00000117228	ENSG00000126705
ENSG00000160679	ENSG00000259884	ENSG00000196369	ENSG00000177614	ENSG00000116191	ENSG00000228873	ENSG00000118217	ENSG00000143373	ENSG00000264030	ENSG00000231196	ENSG00000163875	ENSG00000201868	ENSG00000118965	ENSG00000117154	ENSG00000134698	ENSG00000126705	ENSG00000203709	ENSG00000272796	ENSG00000233159	ENSG00000117308	ENSG00000215915	ENSG00000231181	ENSG00000264297	ENSG00000253497	ENSG00000199911	ENSG00000266802	ENSG00000143514	ENSG00000162654	ENSG00000271398
ENSG00000143554	ENSG00000186081	ENSG00000162825	ENSG00000135775	ENSG00000116199	ENSG00000168763	ENSG00000198929	ENSG00000143442	ENSG00000206898	ENSG00000238107	ENSG00000263675	ENSG00000263591	ENSG00000084674	ENSG00000009709	ENSG00000126070	ENSG00000271398	ENSG00000076356	ENSG00000215906	ENSG00000218739	ENSG00000117305	ENSG00000160072	ENSG00000188807	ENSG00000236148	ENSG00000253265	ENSG00000250583	ENSG00000229010	ENSG00000143786	ENSG00000197147	ENSG00000204138
ENSG00000143614	ENSG00000265039	ENSG00000235398	ENSG00000143643	ENSG00000143322	ENSG00000168758	ENSG00000162733	ENSG00000143367	ENSG00000115758	ENSG00000244252	ENSG00000237749	ENSG00000240374	ENSG00000218819	ENSG00000169991	ENSG00000171812	ENSG00000204138	ENSG00000116141	ENSG00000227868	ENSG00000115816	ENSG00000179163	ENSG00000197785	ENSG00000171608	ENSG00000223935	ENSG00000244437	ENSG00000113318	ENSG00000206935	ENSG00000154380	ENSG00000171492	ENSG00000180198
ENSG00000143552	ENSG00000207924	ENSG00000231360	ENSG00000119283	ENSG00000162779	ENSG00000252845	ENSG00000143248	ENSG00000232536	ENSG00000206633	ENSG00000235988	ENSG00000163879	ENSG00000201542	ENSG00000084676	ENSG00000272084	ENSG00000196182	ENSG00000180198	ENSG00000186205	ENSG00000004487	ENSG00000272054	ENSG00000264347	ENSG00000205090	ENSG00000179840	ENSG00000237217	ENSG00000240864	ENSG00000251585	ENSG00000252578	ENSG00000143742	ENSG00000162669	ENSG00000242125
ENSG00000160712	ENSG00000065357	ENSG00000254539	ENSG00000116903	ENSG00000162782	ENSG00000238760	ENSG00000143228	ENSG00000143376	ENSG00000257135	ENSG00000224481	ENSG00000134697	ENSG00000229994	ENSG00000138092	ENSG00000127481	ENSG00000163873	ENSG00000242125	ENSG00000143507	ENSG00000240553	ENSG00000003509	ENSG00000238538	ENSG00000160075	ENSG00000233268	ENSG00000119862	ENSG00000240382	ENSG00000245526	ENSG00000179546	ENSG00000255835	ENSG00000122484	ENSG00000120656
ENSG00000143603	ENSG00000207031	ENSG00000178104	ENSG00000010072	ENSG00000243062	ENSG00000248134	ENSG00000162761	ENSG00000143365	ENSG00000217258	ENSG00000252744	ENSG00000169218	ENSG00000227409	ENSG00000138018	ENSG00000077549	ENSG00000163877	ENSG00000120656	ENSG00000227935	ENSG00000263793	ENSG00000232028	ENSG00000229106	ENSG00000215791	ENSG00000231789	ENSG00000223863	ENSG00000254157	ENSG00000164308	ENSG00000215381	ENSG00000182827	ENSG00000067208	ENSG00000116350
ENSG00000163346	ENSG00000199245	ENSG00000223380	ENSG00000162946	ENSG00000169905	ENSG00000144188	ENSG00000143171	ENSG00000237975	ENSG00000229370	ENSG00000202408	ENSG00000116922	ENSG00000202129	ENSG00000115155	ENSG00000162542	ENSG00000232273	ENSG00000116350	ENSG00000236888	ENSG00000266802	ENSG00000207364	ENSG00000232557	ENSG00000215014	ENSG00000271264	ENSG00000264793	ENSG00000253732	ENSG00000249761	ENSG00000261326	ENSG00000203685	ENSG00000143033	ENSG00000060656
ENSG00000251246	ENSG00000238457	ENSG00000213240	ENSG00000183780	ENSG00000135837	ENSG00000230343	ENSG00000237463	ENSG00000160679	ENSG00000224194	ENSG00000272824	ENSG00000134690	ENSG00000236274	ENSG00000138100	ENSG00000236963	ENSG00000196449	ENSG00000060656	ENSG00000238773	ENSG00000229010	ENSG00000115828	ENSG00000264926	ENSG00000236684	ENSG00000223989	ENSG00000233671	ENSG00000239951	ENSG00000222610	ENSG00000125944	ENSG00000143772	ENSG00000099260	ENSG00000162510
ENSG00000143590	ENSG00000208892	ENSG00000255168	ENSG00000173726	ENSG00000261817	ENSG00000236847	ENSG00000143179	ENSG00000143554	ENSG00000237326	ENSG00000207340	ENSG00000183317	ENSG00000020129	ENSG00000115216	ENSG00000127483	ENSG00000197982	ENSG00000162510	ENSG00000229887	ENSG00000206935	ENSG00000253078	ENSG00000230228	ENSG00000228594	ENSG00000162441	ENSG00000271097	ENSG00000211611	ENSG00000249017	ENSG00000125945	ENSG00000163050	ENSG00000237763	ENSG00000186056
ENSG00000116539	ENSG00000233405	ENSG00000163386	ENSG00000054267	ENSG00000121454	ENSG00000270748	ENSG00000188859	ENSG00000143614	ENSG00000202160	ENSG00000252842	ENSG00000200421	ENSG00000239636	ENSG00000233438	ENSG00000075151	ENSG00000204084	ENSG00000186056	ENSG00000223416	ENSG00000252578	ENSG00000236213	ENSG00000189266	ENSG00000272106	ENSG00000228150	ENSG00000233999	ENSG00000253578	ENSG00000248923	ENSG00000249087	ENSG00000143776	ENSG00000233047	ENSG00000235790
ENSG00000125459	ENSG00000236258	ENSG00000234222	ENSG00000116957	ENSG00000143324	ENSG00000271402	ENSG00000215834	ENSG00000143552	ENSG00000214657	ENSG00000202064	ENSG00000238871	ENSG00000126067	ENSG00000243147	ENSG00000117298	ENSG00000224592	ENSG00000235790	ENSG00000235038	ENSG00000179546	ENSG00000236572	ENSG00000188529	ENSG00000197530	ENSG00000173614	ENSG00000225049	ENSG00000253625	ENSG00000266475	ENSG00000201405	ENSG00000181450	ENSG00000232551	ENSG00000264078
ENSG00000203761	ENSG00000102554	ENSG00000152022	ENSG00000162885	ENSG00000153029	ENSG00000204670	ENSG00000153029	ENSG00000160712	ENSG00000238371	ENSG00000201183	ENSG00000214141	ENSG00000239859	ENSG00000171174	ENSG00000162551	ENSG00000116954	ENSG00000264078	ENSG00000230546	ENSG00000215381	ENSG00000225402	ENSG00000215905	ENSG00000189409	ENSG00000202415	ENSG00000213375	ENSG00000239131	ENSG00000241458	ENSG00000271420	ENSG00000143740	ENSG00000134215	ENSG00000269967
ENSG00000132718	ENSG00000264989	ENSG00000121848	ENSG00000168243	ENSG00000225982	ENSG00000188383	ENSG00000225982	ENSG00000143603	ENSG00000223850	ENSG00000231551	ENSG00000227416	ENSG00000142686	ENSG00000163803	ENSG00000187942	ENSG00000183682	ENSG00000269967	ENSG00000233216	ENSG00000261326	ENSG00000237803	ENSG00000142661	ENSG00000272004	ENSG00000265521	ENSG00000224881	ENSG00000228134	ENSG00000173250	ENSG00000232482	ENSG00000230005	ENSG00000230489	ENSG00000184007
ENSG00000116584	ENSG00000256474	ENSG00000229828	ENSG00000117009	ENSG00000228918	ENSG00000144199	ENSG00000228918	ENSG00000163346	ENSG00000233718	ENSG00000225871	ENSG00000185090	ENSG00000092853	ENSG00000189350	ENSG00000142798	ENSG00000116985	ENSG00000184007	ENSG00000270209	ENSG00000125944	ENSG00000138061	ENSG00000230703	ENSG00000189339	ENSG00000241326	ENSG00000273445	ENSG00000229781	ENSG00000196800	ENSG00000088280	ENSG00000154342	ENSG00000186086	ENSG00000025800
ENSG00000160789	ENSG00000249446	ENSG00000232637	ENSG00000054277	ENSG00000135829	ENSG00000242421	ENSG00000135829	ENSG00000251246	ENSG00000134323	ENSG00000255963	ENSG00000233728	ENSG00000232335	ENSG00000171094	ENSG00000070831	ENSG00000117000	ENSG00000025800	ENSG00000264128	ENSG00000125945	ENSG00000229160	ENSG00000142677	ENSG00000269737	ENSG00000162444	ENSG00000214354	ENSG00000201499	ENSG00000224164	ENSG00000235052	ENSG00000154358	ENSG00000243967	ENSG00000250135
ENSG00000183856	ENSG00000211855	ENSG00000227733	ENSG00000162843	ENSG00000135862	ENSG00000270187	ENSG00000135862	ENSG00000143590	ENSG00000243541	ENSG00000270656	ENSG00000188786	ENSG00000092847	ENSG00000233862	ENSG00000184677	ENSG00000272145	ENSG00000250135	ENSG00000184292	ENSG00000249087	ENSG00000199603	ENSG00000230023	ENSG00000269227	ENSG00000225786	ENSG00000265507	ENSG00000261338	ENSG00000218806	ENSG00000117318	ENSG00000269890	ENSG00000162636	ENSG00000116478
ENSG00000229953	ENSG00000196497	ENSG00000186275	ENSG00000271806	ENSG00000224468	ENSG00000271226	ENSG00000224468	ENSG00000116539	ENSG00000226764	ENSG00000212456	ENSG00000230610	ENSG00000271164	ENSG00000213626	ENSG00000169641	ENSG00000117013	ENSG00000116478	ENSG00000185839	ENSG00000201405	ENSG00000273006	ENSG00000221032	ENSG00000215914	ENSG00000224340	ENSG00000225933	ENSG00000253006	ENSG00000216718	ENSG00000197880	ENSG00000238164	ENSG00000116266	ENSG00000254553
ENSG00000143294	ENSG00000264657	ENSG00000227242	ENSG00000182873	ENSG00000157064	ENSG00000271015	ENSG00000157064	ENSG00000125459	ENSG00000236289	ENSG00000223491	ENSG00000235673	ENSG00000271914	ENSG00000172954	ENSG00000204219	ENSG00000010803	ENSG00000254553	ENSG00000162601	ENSG00000271420	ENSG00000227292	ENSG00000266511	ENSG00000008128	ENSG00000233623	ENSG00000234231	ENSG00000270377	ENSG00000217646	ENSG00000229239	ENSG00000271746	ENSG00000162641	ENSG00000160062
ENSG00000160838	ENSG00000257307	ENSG00000273071	ENSG00000162585	ENSG00000143344	ENSG00000271569	ENSG00000143344	ENSG00000203761	ENSG00000236989	ENSG00000122497	ENSG00000230955	ENSG00000271554	ENSG00000158089	ENSG00000007968	ENSG00000127124	ENSG00000160062	ENSG00000222168	ENSG00000232482	ENSG00000227770	ENSG00000158055	ENSG00000268575	ENSG00000201746	ENSG00000125551	ENSG00000264986	ENSG00000182477	ENSG00000142676	ENSG00000069812	ENSG00000121957	ENSG00000162520
ENSG00000229961	ENSG00000265432	ENSG00000237188	ENSG00000269554	ENSG00000198860	ENSG00000270252	ENSG00000198860	ENSG00000132718	ENSG00000271315	ENSG00000223612	ENSG00000252448	ENSG00000232862	ENSG00000158125	ENSG00000188822	ENSG00000198815	ENSG00000162520	ENSG00000264081	ENSG00000088280	ENSG00000213594	ENSG00000001460	ENSG00000227775	ENSG00000264881	ENSG00000229604	ENSG00000228963	ENSG00000213916	ENSG00000203589	ENSG00000187017	ENSG00000085433	ENSG00000116497
ENSG00000163518	ENSG00000233924	ENSG00000131781	ENSG00000203301	ENSG00000116406	ENSG00000270450	ENSG00000116406	ENSG00000116584	ENSG00000251704	ENSG00000256374	ENSG00000222282	ENSG00000092850	ENSG00000162959	ENSG00000225315	ENSG00000177181	ENSG00000116497	ENSG00000177606	ENSG00000235052	ENSG00000235009	ENSG00000117602	ENSG00000215790	ENSG00000199562	ENSG00000225428	ENSG00000239978	ENSG00000225595	ENSG00000244609	ENSG00000265392	ENSG00000116299	ENSG00000116514
ENSG00000073754	ENSG00000258956	ENSG00000116128	ENSG00000243558	ENSG00000135842	ENSG00000271630	ENSG00000135842	ENSG00000160789	ENSG00000228876	ENSG00000271291	ENSG00000183431	ENSG00000116863	ENSG00000162961	ENSG00000185436	ENSG00000164008	ENSG00000116514	ENSG00000234807	ENSG00000117318	ENSG00000213553	ENSG00000224183	ENSG00000078369	ENSG00000264501	ENSG00000233205	ENSG00000265166	ENSG00000204410	ENSG00000011007	ENSG00000231868	ENSG00000221986	ENSG00000134686
ENSG00000163554	ENSG00000265856	ENSG00000188092	ENSG00000234396	ENSG00000116668	ENSG00000271351	ENSG00000116668	ENSG00000183856	ENSG00000231266	ENSG00000207501	ENSG00000212541	ENSG00000054116	ENSG00000021574	ENSG00000232298	ENSG00000117395	ENSG00000134686	ENSG00000272226	ENSG00000197880	ENSG00000271443	ENSG00000117616	ENSG00000231050	ENSG00000241563	ENSG00000238979	ENSG00000248659	ENSG00000161904	ENSG00000236810	ENSG00000215788	ENSG00000213366	ENSG00000233246
ENSG00000163565	ENSG00000258749	ENSG00000203836	ENSG00000116151	ENSG00000058668	ENSG00000237837	ENSG00000143341	ENSG00000229953	ENSG00000231570	ENSG00000236140	ENSG00000183386	ENSG00000116871	ENSG00000152689	ENSG00000001461	ENSG00000243710	ENSG00000233246	ENSG00000231740	ENSG00000229239	ENSG00000235586	ENSG00000259984	ENSG00000169885	ENSG00000215785	ENSG00000222724	ENSG00000222437	ENSG00000212579	ENSG00000057757	ENSG00000162408	ENSG00000134184	ENSG00000121903
ENSG00000181036	ENSG00000242888	ENSG00000235999	ENSG00000272161	ENSG00000058673	ENSG00000230606	ENSG00000157181	ENSG00000143294	ENSG00000238690	ENSG00000203832	ENSG00000183520	ENSG00000264592	ENSG00000119812	ENSG00000184454	ENSG00000066056	ENSG00000121903	ENSG00000232453	ENSG00000142676	ENSG00000232518	ENSG00000183726	ENSG00000178821	ENSG00000253086	ENSG00000115593	ENSG00000221747	ENSG00000216775	ENSG00000011009	ENSG00000253022	ENSG00000116396	ENSG00000231163
ENSG00000085552	ENSG00000221525	ENSG00000230186	ENSG00000269753	ENSG00000143842	ENSG00000241481	ENSG00000116711	ENSG00000160838	ENSG00000266649	ENSG00000234367	ENSG00000185668	ENSG00000231849	ENSG00000171055	ENSG00000261025	ENSG00000198198	ENSG00000231163	ENSG00000228121	ENSG00000203589	ENSG00000115875	ENSG00000252515	ENSG00000142609	ENSG00000231103	ENSG00000265003	ENSG00000221415	ENSG00000226803	ENSG00000117308	ENSG00000229519	ENSG00000143552	ENSG00000163866
ENSG00000177807	ENSG00000266015	ENSG00000198161	ENSG00000269896	ENSG00000143850	ENSG00000235833	ENSG00000236030	ENSG00000229961	ENSG00000251850	ENSG00000229002	ENSG00000223589	ENSG00000214193	ENSG00000271894	ENSG00000233755	ENSG00000236200	ENSG00000163866	ENSG00000241042	ENSG00000244609	ENSG00000152147	ENSG00000238889	ENSG00000233542	ENSG00000179172	ENSG00000163586	ENSG00000249828	ENSG00000217067	ENSG00000117305	ENSG00000173662	ENSG00000118193	ENSG00000116544
ENSG00000225279	ENSG00000224078	ENSG00000234232	ENSG00000238240	ENSG00000170382	ENSG00000228970	ENSG00000231599	ENSG00000163518	ENSG00000199460	ENSG00000243452	ENSG00000265596	ENSG00000142694	ENSG00000055813	ENSG00000188672	ENSG00000126091	ENSG00000116544	ENSG00000235215	ENSG00000011007	ENSG00000227238	ENSG00000238084	ENSG00000187730	ENSG00000120952	ENSG00000202012	ENSG00000266337	ENSG00000207827	ENSG00000179163	ENSG00000204859	ENSG00000118200	ENSG00000233940
ENSG00000143318	ENSG00000201300	ENSG00000136631	ENSG00000272420	ENSG00000163531	ENSG00000135940	ENSG00000143862	ENSG00000073754	ENSG00000271597	ENSG00000227212	ENSG00000237290	ENSG00000116883	ENSG00000232046	ENSG00000204178	ENSG00000117408	ENSG00000233940	ENSG00000237352	ENSG00000236810	ENSG00000232114	ENSG00000200169	ENSG00000226969	ENSG00000243073	ENSG00000221619	ENSG00000249079	ENSG00000234025	ENSG00000264347	ENSG00000162413	ENSG00000233217	ENSG00000146463
ENSG00000122218	ENSG00000201907	ENSG00000163125	ENSG00000271921	ENSG00000133059	ENSG00000115073	ENSG00000133067	ENSG00000163554	ENSG00000252250	ENSG00000237253	ENSG00000200796	ENSG00000181817	ENSG00000235885	ENSG00000117643	ENSG00000230615	ENSG00000146463	ENSG00000270457	ENSG00000057757	ENSG00000223922	ENSG00000265715	ENSG00000271806	ENSG00000187545	ENSG00000239049	ENSG00000250016	ENSG00000213150	ENSG00000238538	ENSG00000116273	ENSG00000081248	ENSG00000142687
ENSG00000122223	ENSG00000207702	ENSG00000143374	ENSG00000271847	ENSG00000186007	ENSG00000201806	ENSG00000143858	ENSG00000163565	ENSG00000198380	ENSG00000226675	ENSG00000238063	ENSG00000222821	ENSG00000230906	ENSG00000142669	ENSG00000117419	ENSG00000142687	ENSG00000266150	ENSG00000011009	ENSG00000225284	ENSG00000233218	ENSG00000182873	ENSG00000204510	ENSG00000232508	ENSG00000237961	ENSG00000206754	ENSG00000229106	ENSG00000041988	ENSG00000163395	ENSG00000116819
ENSG00000143256	ENSG00000253030	ENSG00000143420	ENSG00000178642	ENSG00000227591	ENSG00000115085	ENSG00000117139	ENSG00000181036	ENSG00000238521	ENSG00000207205	ENSG00000215895	ENSG00000116885	ENSG00000236780	ENSG00000131914	ENSG00000142945	ENSG00000116819	ENSG00000226883	ENSG00000117308	ENSG00000188010	ENSG00000242676	ENSG00000162585	ENSG00000207434	ENSG00000253029	ENSG00000268736	ENSG00000221500	ENSG00000232557	ENSG00000007923	ENSG00000159176	ENSG00000134698
ENSG00000072694	ENSG00000242667	ENSG00000163131	ENSG00000157916	ENSG00000117595	ENSG00000235734	ENSG00000143847	ENSG00000085552	ENSG00000236167	ENSG00000271439	ENSG00000228436	ENSG00000201448	ENSG00000169604	ENSG00000117676	ENSG00000070785	ENSG00000134698	ENSG00000231816	ENSG00000117305	ENSG00000207295	ENSG00000203849	ENSG00000269554	ENSG00000234064	ENSG00000266309	ENSG00000248946	ENSG00000213118	ENSG00000264926	ENSG00000228750	ENSG00000134369	ENSG00000126070
ENSG00000118217	ENSG00000261232	ENSG00000143373	ENSG00000157911	ENSG00000143469	ENSG00000238719	ENSG00000227591	ENSG00000177807	ENSG00000237293	ENSG00000231267	ENSG00000214114	ENSG00000116898	ENSG00000155052	ENSG00000186501	ENSG00000162415	ENSG00000126070	ENSG00000134716	ENSG00000179163	ENSG00000265905	ENSG00000230446	ENSG00000203301	ENSG00000250894	ENSG00000212133	ENSG00000248583	ENSG00000201012	ENSG00000230228	ENSG00000239166	ENSG00000231871	ENSG00000171812
ENSG00000198929	ENSG00000270919	ENSG00000143442	ENSG00000162441	ENSG00000143473	ENSG00000232140	ENSG00000117595	ENSG00000225279	ENSG00000238410	ENSG00000237503	ENSG00000131233	ENSG00000119535	ENSG00000235491	ENSG00000158195	ENSG00000070759	ENSG00000171812	ENSG00000265535	ENSG00000264347	ENSG00000269210	ENSG00000236055	ENSG00000243558	ENSG00000204508	ENSG00000252395	ENSG00000251056	ENSG00000218499	ENSG00000189266	ENSG00000237436	ENSG00000198700	ENSG00000196182
ENSG00000162733	ENSG00000263643	ENSG00000143367	ENSG00000228150	ENSG00000123684	ENSG00000201006	ENSG00000143469	ENSG00000143318	ENSG00000230477	ENSG00000253193	ENSG00000158315	ENSG00000230214	ENSG00000152082	ENSG00000126705	ENSG00000086015	ENSG00000196182	ENSG00000162598	ENSG00000238538	ENSG00000229692	ENSG00000230255	ENSG00000234396	ENSG00000239810	ENSG00000224291	ENSG00000250769	ENSG00000218757	ENSG00000188529	ENSG00000227950	ENSG00000163435	ENSG00000163873
ENSG00000143248	ENSG00000264406	ENSG00000232536	ENSG00000173614	ENSG00000143493	ENSG00000229774	ENSG00000143473	ENSG00000122218	ENSG00000221638	ENSG00000240929	ENSG00000199963	ENSG00000234481	ENSG00000152127	ENSG00000271398	ENSG00000117461	ENSG00000163873	ENSG00000229332	ENSG00000229106	ENSG00000206985	ENSG00000229683	ENSG00000116151	ENSG00000270601	ENSG00000214336	ENSG00000248532	ENSG00000264814	ENSG00000215905	ENSG00000237365	ENSG00000249007	ENSG00000163877
ENSG00000143228	ENSG00000166825	ENSG00000143376	ENSG00000202415	ENSG00000066027	ENSG00000153234	ENSG00000154305	ENSG00000122223	ENSG00000239018	ENSG00000234571	ENSG00000207466	ENSG00000264698	ENSG00000153086	ENSG00000204138	ENSG00000085998	ENSG00000163877	ENSG00000238242	ENSG00000232557	ENSG00000225900	ENSG00000234978	ENSG00000272161	ENSG00000250113	ENSG00000220999	ENSG00000269848	ENSG00000217557	ENSG00000142661	ENSG00000207056	ENSG00000143862	ENSG00000232273
ENSG00000162761	ENSG00000212022	ENSG00000143365	ENSG00000265521	ENSG00000136643	ENSG00000238543	ENSG00000154309	ENSG00000143256	ENSG00000226247	ENSG00000273213	ENSG00000235549	ENSG00000207328	ENSG00000228655	ENSG00000180198	ENSG00000225667	ENSG00000232273	ENSG00000237928	ENSG00000264926	ENSG00000202309	ENSG00000232745	ENSG00000269753	ENSG00000204505	ENSG00000172073	ENSG00000268967	ENSG00000201774	ENSG00000230703	ENSG00000237402	ENSG00000133067	ENSG00000196449
ENSG00000143171	ENSG00000221691	ENSG00000237975	ENSG00000241326	ENSG00000230461	ENSG00000238481	ENSG00000143502	ENSG00000072694	ENSG00000270696	ENSG00000203818	ENSG00000174574	ENSG00000252368	ENSG00000258268	ENSG00000242125	ENSG00000079277	ENSG00000196449	ENSG00000263380	ENSG00000230228	ENSG00000252473	ENSG00000231182	ENSG00000269896	ENSG00000233336	ENSG00000234028	ENSG00000268391	ENSG00000106443	ENSG00000142677	ENSG00000237728	ENSG00000143858	ENSG00000197982
ENSG00000237463	ENSG00000265999	ENSG00000160679	ENSG00000162444	ENSG00000117707	ENSG00000225182	ENSG00000203697	ENSG00000118217	ENSG00000271452	ENSG00000268074	ENSG00000168653	ENSG00000230451	ENSG00000075884	ENSG00000120656	ENSG00000154198	ENSG00000197982	ENSG00000270742	ENSG00000189266	ENSG00000273035	ENSG00000237291	ENSG00000238240	ENSG00000229978	ENSG00000230006	ENSG00000232471	ENSG00000222974	ENSG00000230023	ENSG00000225126	ENSG00000117139	ENSG00000204084
ENSG00000143179	ENSG00000261532	ENSG00000143554	ENSG00000225786	ENSG00000152104	ENSG00000224638	ENSG00000143514	ENSG00000198929	ENSG00000270462	ENSG00000203817	ENSG00000206654	ENSG00000233621	ENSG00000257277	ENSG00000116350	ENSG00000186377	ENSG00000204084	ENSG00000237853	ENSG00000188529	ENSG00000252239	ENSG00000265661	ENSG00000272420	ENSG00000236179	ENSG00000221686	ENSG00000251630	ENSG00000106069	ENSG00000221032	ENSG00000270171	ENSG00000143847	ENSG00000224592
ENSG00000188859	ENSG00000222055	ENSG00000143614	ENSG00000224340	ENSG00000117724	ENSG00000172845	ENSG00000143786	ENSG00000162733	ENSG00000224627	ENSG00000212544	ENSG00000222378	ENSG00000163874	ENSG00000236356	ENSG00000060656	ENSG00000186160	ENSG00000224592	ENSG00000234088	ENSG00000215905	ENSG00000152154	ENSG00000232336	ENSG00000271921	ENSG00000179412	ENSG00000265510	ENSG00000251539	ENSG00000106355	ENSG00000266511	ENSG00000270035	ENSG00000058668	ENSG00000116954
ENSG00000215834	ENSG00000179583	ENSG00000143552	ENSG00000233623	ENSG00000082482	ENSG00000271151	ENSG00000154380	ENSG00000143248	ENSG00000199295	ENSG00000271594	ENSG00000270040	ENSG00000163875	ENSG00000169554	ENSG00000162510	ENSG00000225506	ENSG00000116954	ENSG00000240563	ENSG00000142661	ENSG00000235653	ENSG00000225278	ENSG00000271847	ENSG00000224199	ENSG00000231486	ENSG00000250753	ENSG00000233952	ENSG00000158055	ENSG00000269978	ENSG00000058673	ENSG00000183682
ENSG00000143153	ENSG00000178257	ENSG00000160712	ENSG00000201746	ENSG00000136636	ENSG00000273258	ENSG00000143742	ENSG00000143228	ENSG00000233955	ENSG00000268544	ENSG00000226438	ENSG00000263675	ENSG00000233553	ENSG00000186056	ENSG00000162368	ENSG00000183682	ENSG00000237227	ENSG00000230703	ENSG00000268898	ENSG00000231289	ENSG00000178642	ENSG00000229571	ENSG00000211592	ENSG00000265591	ENSG00000271194	ENSG00000001460	ENSG00000049245	ENSG00000143842	ENSG00000116985
ENSG00000143156	ENSG00000212228	ENSG00000143603	ENSG00000264881	ENSG00000092978	ENSG00000260868	ENSG00000255835	ENSG00000162761	ENSG00000227157	ENSG00000269501	ENSG00000217897	ENSG00000237749	ENSG00000232057	ENSG00000235790	ENSG00000242267	ENSG00000116985	ENSG00000200174	ENSG00000142677	ENSG00000233128	ENSG00000229420	ENSG00000157916	ENSG00000204503	ENSG00000211593	ENSG00000249337	ENSG00000251798	ENSG00000117602	ENSG00000269925	ENSG00000143850	ENSG00000117000
ENSG00000117475	ENSG00000266868	ENSG00000163346	ENSG00000199562	ENSG00000162814	ENSG00000235414	ENSG00000182827	ENSG00000143171	ENSG00000225765	ENSG00000233368	ENSG00000255103	ENSG00000163879	ENSG00000225619	ENSG00000264078	ENSG00000132122	ENSG00000117000	ENSG00000201153	ENSG00000230023	ENSG00000237442	ENSG00000234654	ENSG00000157911	ENSG00000233394	ENSG00000211594	ENSG00000221075	ENSG00000263416	ENSG00000266551	ENSG00000236266	ENSG00000170382	ENSG00000272145
ENSG00000075391	ENSG00000103549	ENSG00000251246	ENSG00000264501	ENSG00000067533	ENSG00000270799	ENSG00000203685	ENSG00000237463	ENSG00000199727	ENSG00000269614	ENSG00000237624	ENSG00000134697	ENSG00000227364	ENSG00000269967	ENSG00000229846	ENSG00000272145	ENSG00000088035	ENSG00000221032	ENSG00000221372	ENSG00000225010	ENSG00000224387	ENSG00000204502	ENSG00000211595	ENSG00000221334	ENSG00000164692	ENSG00000264443	ENSG00000049247	ENSG00000163531	ENSG00000117013
ENSG00000198860	ENSG00000261519	ENSG00000143590	ENSG00000265945	ENSG00000228063	ENSG00000243770	ENSG00000143772	ENSG00000143179	ENSG00000221654	ENSG00000229801	ENSG00000182109	ENSG00000169218	ENSG00000237720	ENSG00000184007	ENSG00000162374	ENSG00000117013	ENSG00000203965	ENSG00000266511	ENSG00000252281	ENSG00000232571	ENSG00000229393	ENSG00000231219	ENSG00000211596	ENSG00000221082	ENSG00000273407	ENSG00000227312	ENSG00000270330	ENSG00000133059	ENSG00000010803
ENSG00000116406	ENSG00000262141	ENSG00000116539	ENSG00000142657	ENSG00000196660	ENSG00000201088	ENSG00000163050	ENSG00000188859	ENSG00000231626	ENSG00000232151	ENSG00000243970	ENSG00000116922	ENSG00000228391	ENSG00000025800	ENSG00000085831	ENSG00000010803	ENSG00000264271	ENSG00000158055	ENSG00000236090	ENSG00000242569	ENSG00000157881	ENSG00000207511	ENSG00000211597	ENSG00000223099	ENSG00000200629	ENSG00000239106	ENSG00000116288	ENSG00000186007	ENSG00000127124
ENSG00000135842	ENSG00000199263	ENSG00000125459	ENSG00000271989	ENSG00000118873	ENSG00000227180	ENSG00000143776	ENSG00000215834	ENSG00000236109	ENSG00000202496	ENSG00000090621	ENSG00000134690	ENSG00000263570	ENSG00000250135	ENSG00000085832	ENSG00000127124	ENSG00000251720	ENSG00000001460	ENSG00000236533	ENSG00000266811	ENSG00000197921	ENSG00000182330	ENSG00000211598	ENSG00000251019	ENSG00000238488	ENSG00000133226	ENSG00000200344	ENSG00000231877	ENSG00000198815
ENSG00000116668	ENSG00000270159	ENSG00000203761	ENSG00000251503	ENSG00000116141	ENSG00000237804	ENSG00000181450	ENSG00000143194	ENSG00000230690	ENSG00000268554	ENSG00000228060	ENSG00000183317	ENSG00000224885	ENSG00000116478	ENSG00000227742	ENSG00000198815	ENSG00000116652	ENSG00000117602	ENSG00000207218	ENSG00000255148	ENSG00000272449	ENSG00000237700	ENSG00000211599	ENSG00000198237	ENSG00000270512	ENSG00000238986	ENSG00000116285	ENSG00000133019	ENSG00000177181
ENSG00000143341	ENSG00000263456	ENSG00000132718	ENSG00000175279	ENSG00000186205	ENSG00000231453	ENSG00000143740	ENSG00000143190	ENSG00000225669	ENSG00000239903	ENSG00000201457	ENSG00000200421	ENSG00000264071	ENSG00000254553	ENSG00000117859	ENSG00000177181	ENSG00000233396	ENSG00000266551	ENSG00000223245	ENSG00000254913	ENSG00000238164	ENSG00000204501	ENSG00000197794	ENSG00000253203	ENSG00000241661	ENSG00000238482	ENSG00000232848	ENSG00000155816	ENSG00000164008
ENSG00000157181	ENSG00000167508	ENSG00000116584	ENSG00000241563	ENSG00000143507	ENSG00000217236	ENSG00000230005	ENSG00000143162	ENSG00000228528	ENSG00000237168	ENSG00000163909	ENSG00000238871	ENSG00000229550	ENSG00000160062	ENSG00000078618	ENSG00000164008	ENSG00000201558	ENSG00000264443	ENSG00000214691	ENSG00000266739	ENSG00000225931	ENSG00000228229	ENSG00000225136	ENSG00000205572	ENSG00000157800	ENSG00000020633	ENSG00000229305	ENSG00000117009	ENSG00000117395
ENSG00000116711	ENSG00000262818	ENSG00000160789	ENSG00000160049	ENSG00000143786	ENSG00000268241	ENSG00000154342	ENSG00000198771	ENSG00000207249	ENSG00000252925	ENSG00000225903	ENSG00000214141	ENSG00000231821	ENSG00000162520	ENSG00000157077	ENSG00000117395	ENSG00000168509	ENSG00000227312	ENSG00000234362	ENSG00000222788	ENSG00000228037	ENSG00000204495	ENSG00000253435	ENSG00000254701	ENSG00000223113	ENSG00000229162	ENSG00000200975	ENSG00000054277	ENSG00000243710
ENSG00000236030	ENSG00000252835	ENSG00000183856	ENSG00000203469	ENSG00000180287	ENSG00000144306	ENSG00000272106	ENSG00000143158	ENSG00000234177	ENSG00000223759	ENSG00000116981	ENSG00000227416	ENSG00000231532	ENSG00000116497	ENSG00000154222	ENSG00000243710	ENSG00000117289	ENSG00000239106	ENSG00000205086	ENSG00000268172	ENSG00000157870	ENSG00000204491	ENSG00000243466	ENSG00000226259	ENSG00000006530	ENSG00000264371	ENSG00000227634	ENSG00000162843	ENSG00000066056
ENSG00000231599	ENSG00000232859	ENSG00000229953	ENSG00000243267	ENSG00000272865	ENSG00000163328	ENSG00000197530	ENSG00000143164	ENSG00000213301	ENSG00000203815	ENSG00000116983	ENSG00000185090	ENSG00000252238	ENSG00000116514	ENSG00000134744	ENSG00000066056	ENSG00000121851	ENSG00000133226	ENSG00000226398	ENSG00000272755	ENSG00000142606	ENSG00000204488	ENSG00000239855	ENSG00000224993	ENSG00000182366	ENSG00000233419	ENSG00000233645	ENSG00000180287	ENSG00000198198
ENSG00000225006	ENSG00000109103	ENSG00000143294	ENSG00000272078	ENSG00000143702	ENSG00000226853	ENSG00000189409	ENSG00000143155	ENSG00000233639	ENSG00000197844	ENSG00000084072	ENSG00000233728	ENSG00000207192	ENSG00000134686	ENSG00000162378	ENSG00000198198	ENSG00000181039	ENSG00000238986	ENSG00000162878	ENSG00000252656	ENSG00000237058	ENSG00000204486	ENSG00000243063	ENSG00000112992	ENSG00000180190	ENSG00000231953	ENSG00000265414	ENSG00000272865	ENSG00000236200
ENSG00000226486	ENSG00000263860	ENSG00000160838	ENSG00000225158	ENSG00000054282	ENSG00000179997	ENSG00000272004	ENSG00000143196	ENSG00000198914	ENSG00000263825	ENSG00000225333	ENSG00000188786	ENSG00000228585	ENSG00000233246	ENSG00000203995	ENSG00000236200	ENSG00000131795	ENSG00000238482	ENSG00000264793	ENSG00000271546	ENSG00000233234	ENSG00000204485	ENSG00000240671	ENSG00000248477	ENSG00000206042	ENSG00000117614	ENSG00000251977	ENSG00000143702	ENSG00000126091
ENSG00000162670	ENSG00000141736	ENSG00000229961	ENSG00000215785	ENSG00000117020	ENSG00000206965	ENSG00000189339	ENSG00000203601	ENSG00000239587	ENSG00000226500	ENSG00000252413	ENSG00000230610	ENSG00000232835	ENSG00000121903	ENSG00000157193	ENSG00000126091	ENSG00000131778	ENSG00000020633	ENSG00000233671	ENSG00000177144	ENSG00000231630	ENSG00000224581	ENSG00000241755	ENSG00000250138	ENSG00000253257	ENSG00000117616	ENSG00000252254	ENSG00000054282	ENSG00000117408
ENSG00000225811	ENSG00000263893	ENSG00000163518	ENSG00000264181	ENSG00000226828	ENSG00000237798	ENSG00000269737	ENSG00000143153	ENSG00000229743	ENSG00000150337	ENSG00000198754	ENSG00000235673	ENSG00000176887	ENSG00000231163	ENSG00000174332	ENSG00000117408	ENSG00000213226	ENSG00000229162	ENSG00000271097	ENSG00000201789	ENSG00000169717	ENSG00000157358	ENSG00000253278	ENSG00000248769	ENSG00000248423	ENSG00000272432	ENSG00000232912	ENSG00000117020	ENSG00000230615
ENSG00000231175	ENSG00000267624	ENSG00000073754	ENSG00000207213	ENSG00000035687	ENSG00000235655	ENSG00000269227	ENSG00000143156	ENSG00000263685	ENSG00000203814	ENSG00000261798	ENSG00000230955	ENSG00000242540	ENSG00000163866	ENSG00000058804	ENSG00000230615	ENSG00000226653	ENSG00000264371	ENSG00000233999	ENSG00000272709	ENSG00000177133	ENSG00000204481	ENSG00000241351	ENSG00000251158	ENSG00000253178	ENSG00000261349	ENSG00000221083	ENSG00000226828	ENSG00000117419
ENSG00000150681	ENSG00000262873	ENSG00000163554	ENSG00000120948	ENSG00000179397	ENSG00000138435	ENSG00000215914	ENSG00000117475	ENSG00000135972	ENSG00000242663	ENSG00000229213	ENSG00000252448	ENSG00000236106	ENSG00000116544	ENSG00000081870	ENSG00000117419	ENSG00000207209	ENSG00000233419	ENSG00000225049	ENSG00000233396	ENSG00000256761	ENSG00000204480	ENSG00000243290	ENSG00000249230	ENSG00000266713	ENSG00000187010	ENSG00000270282	ENSG00000035687	ENSG00000142945
ENSG00000023572	ENSG00000242707	ENSG00000163565	ENSG00000009724	ENSG00000121644	ENSG00000237104	ENSG00000008128	ENSG00000000460	ENSG00000231851	ENSG00000233030	ENSG00000043514	ENSG00000222282	ENSG00000237266	ENSG00000233940	ENSG00000256407	ENSG00000142945	ENSG00000272443	ENSG00000231953	ENSG00000213375	ENSG00000201558	ENSG00000226286	ENSG00000204479	ENSG00000253497	ENSG00000205571	ENSG00000253476	ENSG00000224183	ENSG00000234619	ENSG00000179397	ENSG00000070785
ENSG00000134371	ENSG00000168234	ENSG00000181036	ENSG00000271895	ENSG00000203666	ENSG00000201425	ENSG00000268575	ENSG00000075945	ENSG00000226508	ENSG00000183598	ENSG00000202222	ENSG00000183431	ENSG00000232044	ENSG00000146463	ENSG00000215883	ENSG00000070785	ENSG00000272480	ENSG00000117614	ENSG00000224881	ENSG00000168509	ENSG00000272235	ENSG00000204478	ENSG00000253265	ENSG00000265577	ENSG00000251203	ENSG00000259984	ENSG00000224315	ENSG00000121644	ENSG00000162415
ENSG00000232077	ENSG00000264409	ENSG00000085552	ENSG00000116649	ENSG00000227728	ENSG00000212167	ENSG00000227775	ENSG00000203740	ENSG00000135973	ENSG00000264207	ENSG00000116990	ENSG00000212541	ENSG00000272268	ENSG00000142687	ENSG00000116221	ENSG00000162415	ENSG00000234610	ENSG00000117616	ENSG00000273445	ENSG00000117289	ENSG00000130762	ENSG00000234593	ENSG00000244437	ENSG00000179978	ENSG00000239198	ENSG00000183726	ENSG00000222511	ENSG00000203666	ENSG00000070759
ENSG00000162687	ENSG00000264697	ENSG00000177807	ENSG00000226849	ENSG00000162852	ENSG00000199827	ENSG00000215790	ENSG00000116132	ENSG00000272861	ENSG00000183941	ENSG00000236546	ENSG00000183386	ENSG00000234275	ENSG00000116819	ENSG00000157216	ENSG00000070759	ENSG00000162836	ENSG00000272432	ENSG00000214354	ENSG00000121851	ENSG00000272088	ENSG00000233954	ENSG00000240864	ENSG00000253492	ENSG00000241431	ENSG00000252515	ENSG00000226545	ENSG00000227728	ENSG00000132854
ENSG00000080910	ENSG00000133243	ENSG00000225279	ENSG00000230337	ENSG00000223519	ENSG00000266510	ENSG00000078369	ENSG00000094963	ENSG00000268556	ENSG00000203811	ENSG00000207356	ENSG00000183520	ENSG00000227007	ENSG00000134698	ENSG00000162390	ENSG00000086015	ENSG00000242379	ENSG00000261349	ENSG00000265507	ENSG00000181039	ENSG00000207776	ENSG00000184908	ENSG00000240382	ENSG00000251007	ENSG00000213881	ENSG00000238889	ENSG00000228423	ENSG00000162852	ENSG00000116641
ENSG00000134365	ENSG00000267283	ENSG00000143318	ENSG00000225602	ENSG00000227953	ENSG00000215973	ENSG00000231050	ENSG00000225243	ENSG00000268809	ENSG00000183558	ENSG00000168389	ENSG00000185668	ENSG00000231610	ENSG00000126070	ENSG00000271723	ENSG00000117461	ENSG00000227139	ENSG00000187010	ENSG00000225933	ENSG00000131795	ENSG00000238260	ENSG00000224621	ENSG00000254157	ENSG00000253816	ENSG00000140396	ENSG00000238084	ENSG00000229716	ENSG00000223519	ENSG00000125703
ENSG00000134376	ENSG00000099783	ENSG00000122218	ENSG00000253086	ENSG00000153207	ENSG00000229750	ENSG00000169885	ENSG00000076258	ENSG00000235319	ENSG00000220323	ENSG00000228477	ENSG00000223589	ENSG00000226488	ENSG00000171812	ENSG00000234810	ENSG00000085998	ENSG00000143140	ENSG00000224183	ENSG00000234231	ENSG00000211451	ENSG00000158109	ENSG00000206652	ENSG00000253732	ENSG00000250867	ENSG00000206649	ENSG00000266468	ENSG00000074800	ENSG00000227953	ENSG00000224209
ENSG00000213047	ENSG00000273330	ENSG00000122223	ENSG00000271794	ENSG00000135747	ENSG00000154518	ENSG00000178821	ENSG00000117533	ENSG00000272994	ENSG00000261716	ENSG00000131236	ENSG00000265596	ENSG00000236172	ENSG00000196182	ENSG00000162407	ENSG00000225667	ENSG00000234482	ENSG00000259984	ENSG00000125551	ENSG00000131779	ENSG00000116213	ENSG00000261135	ENSG00000239951	ENSG00000269983	ENSG00000266194	ENSG00000157978	ENSG00000236269	ENSG00000153207	ENSG00000079739
ENSG00000081237	ENSG00000243745	ENSG00000143256	ENSG00000171819	ENSG00000196418	ENSG00000200121	ENSG00000142609	ENSG00000135845	ENSG00000135974	ENSG00000272993	ENSG00000131238	ENSG00000237290	ENSG00000205837	ENSG00000163873	ENSG00000162409	ENSG00000079277	ENSG00000234190	ENSG00000183726	ENSG00000229604	ENSG00000143127	ENSG00000078900	ENSG00000224174	ENSG00000211611	ENSG00000248105	ENSG00000271202	ENSG00000225643	ENSG00000230679	ENSG00000135747	ENSG00000185483
ENSG00000229989	ENSG00000201966	ENSG00000072694	ENSG00000207451	ENSG00000162711	ENSG00000233131	ENSG00000233542	ENSG00000203739	ENSG00000238273	ENSG00000203819	ENSG00000226745	ENSG00000200796	ENSG00000225964	ENSG00000163877	ENSG00000187889	ENSG00000154198	ENSG00000203835	ENSG00000252515	ENSG00000225428	ENSG00000244619	ENSG00000227589	ENSG00000233421	ENSG00000253578	ENSG00000120733	ENSG00000221644	ENSG00000233478	ENSG00000201725	ENSG00000196418	ENSG00000223949
ENSG00000116833	ENSG00000201967	ENSG00000118217	ENSG00000238173	ENSG00000169224	ENSG00000221347	ENSG00000187730	ENSG00000162753	ENSG00000214278	ENSG00000203812	ENSG00000207508	ENSG00000238063	ENSG00000134326	ENSG00000232273	ENSG00000021852	ENSG00000186377	ENSG00000268544	ENSG00000238889	ENSG00000233205	ENSG00000198483	ENSG00000235131	ENSG00000268674	ENSG00000253625	ENSG00000254226	ENSG00000165156	ENSG00000162430	ENSG00000238249	ENSG00000162711	ENSG00000162437
ENSG00000118193	ENSG00000267796	ENSG00000198929	ENSG00000178715	ENSG00000235749	ENSG00000223976	ENSG00000226969	ENSG00000238272	ENSG00000145506	ENSG00000203852	ENSG00000273406	ENSG00000215895	ENSG00000134321	ENSG00000196449	ENSG00000226759	ENSG00000186160	ENSG00000269501	ENSG00000238084	ENSG00000238979	ENSG00000131788	ENSG00000227372	ENSG00000225710	ENSG00000241294	ENSG00000252046	ENSG00000223697	ENSG00000255054	ENSG00000232208	ENSG00000169224	ENSG00000162434
ENSG00000118200	ENSG00000207635	ENSG00000162733	ENSG00000179743	ENSG00000272455	ENSG00000235047	ENSG00000271806	ENSG00000117593	ENSG00000113504	ENSG00000182217	ENSG00000207149	ENSG00000228436	ENSG00000271947	ENSG00000197982	ENSG00000162600	ENSG00000225506	ENSG00000233368	ENSG00000266468	ENSG00000222724	ENSG00000186364	ENSG00000235169	ENSG00000266584	ENSG00000253202	ENSG00000111802	ENSG00000129292	ENSG00000228172	ENSG00000232663	ENSG00000235749	ENSG00000162433
ENSG00000233217	ENSG00000101019	ENSG00000143248	ENSG00000238818	ENSG00000235098	ENSG00000229779	ENSG00000182873	ENSG00000135870	ENSG00000263834	ENSG00000184678	ENSG00000273131	ENSG00000214114	ENSG00000228203	ENSG00000204084	ENSG00000230812	ENSG00000162368	ENSG00000269614	ENSG00000221777	ENSG00000115593	ENSG00000186141	ENSG00000130764	ENSG00000271732	ENSG00000254098	ENSG00000204681	ENSG00000231509	ENSG00000117640	ENSG00000131686	ENSG00000238164	ENSG00000116675
ENSG00000081248	ENSG00000239089	ENSG00000143228	ENSG00000270620	ENSG00000225905	ENSG00000128714	ENSG00000162585	ENSG00000152061	ENSG00000249201	ENSG00000184260	ENSG00000236933	ENSG00000131233	ENSG00000223145	ENSG00000224592	ENSG00000224609	ENSG00000242267	ENSG00000229801	ENSG00000117598	ENSG00000265003	ENSG00000117281	ENSG00000266075	ENSG00000215908	ENSG00000244575	ENSG00000201785	ENSG00000228132	ENSG00000223474	ENSG00000265141	ENSG00000225158	ENSG00000184588
ENSG00000163395	ENSG00000240639	ENSG00000162761	ENSG00000116809	ENSG00000205116	ENSG00000170178	ENSG00000269554	ENSG00000120333	ENSG00000174358	ENSG00000184270	ENSG00000227193	ENSG00000158315	ENSG00000272002	ENSG00000116954	ENSG00000134709	ENSG00000132122	ENSG00000232151	ENSG00000227034	ENSG00000163586	ENSG00000117262	ENSG00000272153	ENSG00000186301	ENSG00000244116	ENSG00000221988	ENSG00000233846	ENSG00000272478	ENSG00000197241	ENSG00000215785	ENSG00000152760
ENSG00000159176	ENSG00000265595	ENSG00000143171	ENSG00000234607	ENSG00000215910	ENSG00000128713	ENSG00000203301	ENSG00000116147	ENSG00000164363	ENSG00000178096	ENSG00000268993	ENSG00000199963	ENSG00000213774	ENSG00000183682	ENSG00000226476	ENSG00000229846	ENSG00000202496	ENSG00000213421	ENSG00000202012	ENSG00000235702	ENSG00000116198	ENSG00000207513	ENSG00000253998	ENSG00000207292	ENSG00000207433	ENSG00000127423	ENSG00000142583	ENSG00000264181	ENSG00000152763
ENSG00000134369	ENSG00000207780	ENSG00000237463	ENSG00000231353	ENSG00000177553	ENSG00000216193	ENSG00000243558	ENSG00000116183	ENSG00000164362	ENSG00000159164	ENSG00000213244	ENSG00000207466	ENSG00000229727	ENSG00000116985	ENSG00000231252	ENSG00000162374	ENSG00000268554	ENSG00000230402	ENSG00000221619	ENSG00000196644	ENSG00000264428	ENSG00000237847	ENSG00000243238	ENSG00000008256	ENSG00000252943	ENSG00000236528	ENSG00000252404	ENSG00000207213	ENSG00000116704
ENSG00000231871	ENSG00000211637	ENSG00000143179	ENSG00000224966	ENSG00000177000	ENSG00000128710	ENSG00000234396	ENSG00000152092	ENSG00000263670	ENSG00000143368	ENSG00000223345	ENSG00000235549	ENSG00000221255	ENSG00000117000	ENSG00000132849	ENSG00000085831	ENSG00000239903	ENSG00000224685	ENSG00000239049	ENSG00000215860	ENSG00000198912	ENSG00000264742	ENSG00000253158	ENSG00000197990	ENSG00000222693	ENSG00000182749	ENSG00000207865	ENSG00000120948	ENSG00000203963
ENSG00000198700	ENSG00000211648	ENSG00000188859	ENSG00000183888	ENSG00000011021	ENSG00000237380	ENSG00000116151	ENSG00000227579	ENSG00000049656	ENSG00000014914	ENSG00000234998	ENSG00000174574	ENSG00000230515	ENSG00000272145	ENSG00000132854	ENSG00000085832	ENSG00000237168	ENSG00000162694	ENSG00000232508	ENSG00000201105	ENSG00000236423	ENSG00000236698	ENSG00000253870	ENSG00000174374	ENSG00000231193	ENSG00000207302	ENSG00000228526	ENSG00000009724	ENSG00000162594
ENSG00000163435	ENSG00000253889	ENSG00000215834	ENSG00000233078	ENSG00000242349	ENSG00000128709	ENSG00000272161	ENSG00000254154	ENSG00000250584	ENSG00000223945	ENSG00000233029	ENSG00000168653	ENSG00000235576	ENSG00000117013	ENSG00000116641	ENSG00000227742	ENSG00000252925	ENSG00000273204	ENSG00000253029	ENSG00000234245	ENSG00000233304	ENSG00000268991	ENSG00000242076	ENSG00000122512	ENSG00000263754	ENSG00000229786	ENSG00000234546	ENSG00000271895	ENSG00000142864
ENSG00000249007	ENSG00000226912	ENSG00000143194	ENSG00000173641	ENSG00000175206	ENSG00000175879	ENSG00000269753	ENSG00000242193	ENSG00000248951	ENSG00000023902	ENSG00000198019	ENSG00000206654	ENSG00000232979	ENSG00000010803	ENSG00000125703	ENSG00000117859	ENSG00000223759	ENSG00000237897	ENSG00000266309	ENSG00000207418	ENSG00000226374	ENSG00000207389	ENSG00000253860	ENSG00000106346	ENSG00000236060	ENSG00000223624	ENSG00000252841	ENSG00000116649	ENSG00000172380
ENSG00000143862	ENSG00000221598	ENSG00000143190	ENSG00000186510	ENSG00000120937	ENSG00000128652	ENSG00000269896	ENSG00000116191	ENSG00000142319	ENSG00000266187	ENSG00000269996	ENSG00000222378	ENSG00000229405	ENSG00000127124	ENSG00000224209	ENSG00000078618	ENSG00000203815	ENSG00000232952	ENSG00000212133	ENSG00000152042	ENSG00000229280	ENSG00000227684	ENSG00000253461	ENSG00000136238	ENSG00000270627	ENSG00000264021	ENSG00000171621	ENSG00000226849	ENSG00000232284
ENSG00000133067		ENSG00000143162	ENSG00000232456	ENSG00000224904	ENSG00000207744	ENSG00000238240	ENSG00000116199	ENSG00000164151	ENSG00000143401	ENSG00000227082	ENSG00000270040	ENSG00000235092	ENSG00000198815	ENSG00000079739	ENSG00000157077	ENSG00000197844	ENSG00000226984	ENSG00000252395	ENSG00000227216	ENSG00000235054	ENSG00000186715	ENSG00000253487	ENSG00000215045	ENSG00000236316	ENSG00000266763	ENSG00000252956	ENSG00000230337	ENSG00000116729
ENSG00000143858		ENSG00000198771	ENSG00000184908	ENSG00000199347	ENSG00000170166	ENSG00000272420	ENSG00000143322	ENSG00000250730	ENSG00000222222	ENSG00000231429	ENSG00000226438	ENSG00000115738	ENSG00000177181	ENSG00000185483	ENSG00000154222	ENSG00000263825	ENSG00000225650	ENSG00000224291	ENSG00000198658	ENSG00000227169	ENSG00000223643	ENSG00000239862	ENSG00000205903	ENSG00000270432	ENSG00000158006	ENSG00000235263	ENSG00000225602	ENSG00000024526
ENSG00000117139		ENSG00000143158	ENSG00000185519	ENSG00000201801	ENSG00000272729	ENSG00000271921	ENSG00000162779	ENSG00000250490	ENSG00000271845	ENSG00000233432	ENSG00000217897	ENSG00000260837	ENSG00000164008	ENSG00000223949	ENSG00000134744	ENSG00000226500	ENSG00000201114	ENSG00000214336	ENSG00000238765	ENSG00000232596	ENSG00000230239	ENSG00000253592	ENSG00000123965	ENSG00000244104	ENSG00000207237	ENSG00000171612	ENSG00000253086	ENSG00000223883
ENSG00000143847		ENSG00000143164	ENSG00000142627	ENSG00000116685	ENSG00000224189	ENSG00000271847	ENSG00000162782	ENSG00000133398	ENSG00000118298	ENSG00000272583	ENSG00000255103	ENSG00000238888	ENSG00000117395	ENSG00000162437	ENSG00000162378	ENSG00000150337	ENSG00000236480	ENSG00000220999	ENSG00000239475	ENSG00000231510	ENSG00000263811	ENSG00000242371	ENSG00000155026	ENSG00000228707	ENSG00000252190	ENSG00000231181	ENSG00000271794	ENSG00000229359
ENSG00000058668		ENSG00000143155	ENSG00000227959	ENSG00000083444	ENSG00000226363	ENSG00000178642	ENSG00000243062	ENSG00000215218	ENSG00000238526	ENSG00000231752	ENSG00000237624	ENSG00000230886	ENSG00000243710	ENSG00000162434	ENSG00000203995	ENSG00000203814	ENSG00000116752	ENSG00000172073	ENSG00000244371	ENSG00000260972	ENSG00000228549	ENSG00000211619	ENSG00000201990	ENSG00000269979	ENSG00000252691	ENSG00000188807	ENSG00000171819	ENSG00000066557
ENSG00000058673		ENSG00000143196	ENSG00000224621	ENSG00000270914	ENSG00000128645	ENSG00000157916	ENSG00000169905	ENSG00000271230	ENSG00000117362	ENSG00000224857	ENSG00000182109	ENSG00000151693	ENSG00000066056	ENSG00000162433	ENSG00000157193	ENSG00000242663	ENSG00000116748	ENSG00000234028	ENSG00000234225	ENSG00000264341	ENSG00000238142	ENSG00000251039	ENSG00000106305	ENSG00000173679	ENSG00000158008	ENSG00000171608	ENSG00000207451	ENSG00000118454
ENSG00000143842		ENSG00000203601	ENSG00000142632	ENSG00000116691	ENSG00000218175	ENSG00000157911	ENSG00000135837	ENSG00000250056	ENSG00000118292	ENSG00000227552	ENSG00000243970	ENSG00000119185	ENSG00000198198	ENSG00000116675	ENSG00000174332	ENSG00000233030	ENSG00000242769	ENSG00000230006	ENSG00000225603	ENSG00000236948	ENSG00000235241	ENSG00000251546	ENSG00000207217	ENSG00000220125	ENSG00000158014	ENSG00000179840	ENSG00000238173	ENSG00000233290
ENSG00000143850		ENSG00000143153	ENSG00000234166	ENSG00000202461	ENSG00000230384	ENSG00000224387	ENSG00000261817	ENSG00000037474	ENSG00000159208	ENSG00000233798	ENSG00000090621	ENSG00000134330	ENSG00000236200	ENSG00000134215	ENSG00000058804	ENSG00000183598	ENSG00000213281	ENSG00000221686	ENSG00000201142	ENSG00000216045	ENSG00000207005	ENSG00000254009	ENSG00000086232	ENSG00000227427	ENSG00000158022	ENSG00000233268	ENSG00000120942	ENSG00000230817
ENSG00000170382		ENSG00000143156	ENSG00000237276	ENSG00000243539	ENSG00000128654	ENSG00000229393	ENSG00000121454	ENSG00000248775	ENSG00000187145	ENSG00000230880	ENSG00000228060	ENSG00000151694	ENSG00000126091	ENSG00000155761	ENSG00000081870	ENSG00000264207	ENSG00000009307	ENSG00000265510	ENSG00000230832	ENSG00000264101	ENSG00000272426	ENSG00000250036	ENSG00000157999	ENSG00000078596	ENSG00000265320	ENSG00000231789	ENSG00000238199	ENSG00000233008
ENSG00000163531		ENSG00000117475	ENSG00000204377	ENSG00000201135	ENSG00000237260	ENSG00000157881	ENSG00000143324	ENSG00000247732	ENSG00000117360	ENSG00000203849	ENSG00000201457	ENSG00000239300	ENSG00000117408	ENSG00000116874	ENSG00000256407	ENSG00000183941	ENSG00000201900	ENSG00000231486	ENSG00000131791	ENSG00000266687	ENSG00000225478	ENSG00000253127	ENSG00000240718	ENSG00000270268	ENSG00000175087	ENSG00000271264	ENSG00000224338	ENSG00000137941
ENSG00000133059		ENSG00000000460	ENSG00000132881	ENSG00000227875	ENSG00000265186	ENSG00000197921	ENSG00000153029	ENSG00000205976	ENSG00000143369	ENSG00000266657	ENSG00000163909	ENSG00000238462	ENSG00000230615	ENSG00000231365	ENSG00000215883	ENSG00000203811	ENSG00000052723	ENSG00000211592	ENSG00000271721	ENSG00000268332	ENSG00000211454	ENSG00000232747	ENSG00000252929	ENSG00000224548	ENSG00000197245	ENSG00000223989	ENSG00000204624	ENSG00000142875
ENSG00000186007		ENSG00000075945	ENSG00000233929	ENSG00000028137	ENSG00000221304	ENSG00000272449	ENSG00000225982	ENSG00000251250	ENSG00000228126	ENSG00000239012	ENSG00000225903	ENSG00000271855	ENSG00000117419	ENSG00000116882	ENSG00000116221	ENSG00000183558	ENSG00000227970	ENSG00000211593	ENSG00000180867	ENSG00000116254	ENSG00000162482	ENSG00000253501	ENSG00000231704	ENSG00000233260	ENSG00000142684	ENSG00000162441	ENSG00000235643	ENSG00000203943
ENSG00000136653		ENSG00000203740	ENSG00000225478	ENSG00000263676	ENSG00000229434	ENSG00000238164	ENSG00000228918	ENSG00000251678	ENSG00000237781	ENSG00000265466	ENSG00000116981	ENSG00000134308	ENSG00000142945	ENSG00000188610	ENSG00000157216	ENSG00000220323	ENSG00000134200	ENSG00000211594	ENSG00000226015	ENSG00000116251	ENSG00000270728	ENSG00000239975	ENSG00000264605	ENSG00000226388	ENSG00000236782	ENSG00000228150	ENSG00000116661	ENSG00000171517
ENSG00000143479		ENSG00000116132	ENSG00000179002	ENSG00000225196	ENSG00000236231	ENSG00000225931	ENSG00000135829	ENSG00000250668	ENSG00000143382	ENSG00000225015	ENSG00000116983	ENSG00000207086	ENSG00000070785	ENSG00000230806	ENSG00000162390	ENSG00000261716	ENSG00000233730	ENSG00000211595	ENSG00000236806	ENSG00000226944	ENSG00000200403	ENSG00000253191	ENSG00000238534	ENSG00000238924	ENSG00000142675	ENSG00000173614	ENSG00000132879	ENSG00000153898
ENSG00000162894		ENSG00000094963	ENSG00000255275	ENSG00000252969	ENSG00000272551	ENSG00000228037	ENSG00000135862	ENSG00000249638	ENSG00000225996	ENSG00000265715	ENSG00000084072	ENSG00000240687	ENSG00000162415	ENSG00000171943	ENSG00000271723	ENSG00000272993	ENSG00000226973	ENSG00000211596	ENSG00000131778	ENSG00000158286	ENSG00000242688	ENSG00000253999	ENSG00000202273	ENSG00000226647	ENSG00000188782	ENSG00000202415	ENSG00000116663	ENSG00000162643
ENSG00000180667		ENSG00000225243	ENSG00000159423	ENSG00000239149	ENSG00000163364	ENSG00000157870	ENSG00000224468	ENSG00000249865	ENSG00000264553	ENSG00000233218	ENSG00000225333	ENSG00000200034	ENSG00000070759	ENSG00000228826	ENSG00000234810	ENSG00000203819	ENSG00000265534	ENSG00000211597	ENSG00000213226	ENSG00000225077	ENSG00000227066	ENSG00000239571	ENSG00000178397	ENSG00000199407	ENSG00000236155	ENSG00000265521	ENSG00000116670	ENSG00000162642
ENSG00000123836		ENSG00000076258	ENSG00000265606	ENSG00000229484	ENSG00000224577	ENSG00000142606	ENSG00000157064	ENSG00000223597	ENSG00000203804	ENSG00000242676	ENSG00000252413	ENSG00000240960	ENSG00000086015	ENSG00000232274	ENSG00000162407	ENSG00000203812	ENSG00000229101	ENSG00000211598	ENSG00000226653	ENSG00000173673	ENSG00000228105	ENSG00000243264	ENSG00000164535	ENSG00000270727	ENSG00000130695	ENSG00000241326	ENSG00000162490	ENSG00000223653
ENSG00000224462		ENSG00000117533	ENSG00000221662	ENSG00000162496	ENSG00000252027	ENSG00000237058	ENSG00000016490	ENSG00000260981	ENSG00000264508	ENSG00000230446	ENSG00000198754	ENSG00000243491	ENSG00000117461	ENSG00000230850	ENSG00000162409	ENSG00000203852	ENSG00000232185	ENSG00000211599	ENSG00000207209	ENSG00000158292	ENSG00000226487	ENSG00000242534	ENSG00000136240	ENSG00000265372	ENSG00000270733	ENSG00000162444	ENSG00000215910	ENSG00000171502
ENSG00000243636		ENSG00000135845	ENSG00000266098	ENSG00000221340	ENSG00000237053	ENSG00000233234	ENSG00000224466	ENSG00000250198	ENSG00000264584	ENSG00000236055	ENSG00000261798	ENSG00000115750	ENSG00000085998	ENSG00000185044	ENSG00000187889	ENSG00000182217	ENSG00000270631	ENSG00000197794	ENSG00000272443	ENSG00000271746	ENSG00000162545	ENSG00000224607	ENSG00000269781	ENSG00000107863	ENSG00000158062	ENSG00000225786	ENSG00000177553	ENSG00000137975
ENSG00000203710		ENSG00000203739	ENSG00000230424	ENSG00000272482	ENSG00000223777	ENSG00000231630	ENSG00000236915	ENSG00000085382	ENSG00000143384	ENSG00000230255	ENSG00000229213	ENSG00000269973	ENSG00000225667	ENSG00000238261	ENSG00000021852	ENSG00000184678	ENSG00000239984	ENSG00000225136	ENSG00000272480	ENSG00000069812	ENSG00000090432	ENSG00000211623	ENSG00000231359	ENSG00000222092	ENSG00000169442	ENSG00000224340	ENSG00000177000	ENSG00000153936
ENSG00000236911		ENSG00000162753	ENSG00000127463	ENSG00000226166	ENSG00000227098	ENSG00000169717	ENSG00000221702	ENSG00000187772	ENSG00000253047	ENSG00000229683	ENSG00000043514	ENSG00000188525	ENSG00000079277	ENSG00000196369	ENSG00000226759	ENSG00000184260	ENSG00000207502	ENSG00000253435	ENSG00000234610	ENSG00000187017	ENSG00000215520	ENSG00000254097	ENSG00000136247	ENSG00000229644	ENSG00000176092	ENSG00000233623	ENSG00000011021	ENSG00000267561
ENSG00000197721		ENSG00000238272	ENSG00000053372	ENSG00000188984	ENSG00000206866	ENSG00000177133	ENSG00000153923	ENSG00000085377	ENSG00000143457	ENSG00000234978	ENSG00000202222	ENSG00000260476	ENSG00000154198	ENSG00000162825	ENSG00000162600	ENSG00000184270	ENSG00000173218	ENSG00000243466	ENSG00000162836	ENSG00000265392	ENSG00000183114	ENSG00000241566	ENSG00000232581	ENSG00000231132	ENSG00000225854	ENSG00000201746	ENSG00000242349	ENSG00000065243
ENSG00000203709		ENSG00000117593	ENSG00000211454	ENSG00000238771	ENSG00000251746	ENSG00000256761	ENSG00000261737	ENSG00000057663	ENSG00000143452	ENSG00000232745	ENSG00000116990	ENSG00000260077	ENSG00000186377	ENSG00000235398	ENSG00000230812	ENSG00000178096	ENSG00000177551	ENSG00000239855	ENSG00000242379	ENSG00000231868	ENSG00000158825	ENSG00000254345	ENSG00000146576	ENSG00000206756	ENSG00000265143	ENSG00000264881	ENSG00000175206	ENSG00000117228
ENSG00000076356		ENSG00000135870	ENSG00000162482	ENSG00000157330	ENSG00000229337	ENSG00000226286	ENSG00000097033	ENSG00000130348	ENSG00000206931	ENSG00000231182	ENSG00000236546	ENSG00000172059	ENSG00000186160	ENSG00000231360	ENSG00000224609	ENSG00000159164	ENSG00000214204	ENSG00000243063	ENSG00000227139	ENSG00000215788	ENSG00000257033	ENSG00000253365	ENSG00000236609	ENSG00000237882	ENSG00000176083	ENSG00000199562	ENSG00000120937	ENSG00000162654
ENSG00000232537		ENSG00000152061	ENSG00000270728	ENSG00000116726	ENSG00000226273	ENSG00000272235	ENSG00000230721	ENSG00000235142	ENSG00000236713	ENSG00000237291	ENSG00000207356	ENSG00000271787	ENSG00000225506	ENSG00000254539	ENSG00000134709	ENSG00000143368	ENSG00000271143	ENSG00000240671	ENSG00000143140	ENSG00000162408	ENSG00000244038	ENSG00000225523	ENSG00000260054	ENSG00000236606	ENSG00000117682	ENSG00000264501	ENSG00000224904	ENSG00000197147
ENSG00000117724		ENSG00000230461	ENSG00000053371	ENSG00000116721	ENSG00000201102	ENSG00000130762	ENSG00000183291	ENSG00000164494	ENSG00000143387	ENSG00000265661	ENSG00000168389	ENSG00000205795	ENSG00000162368	ENSG00000178104	ENSG00000226476	ENSG00000014914	ENSG00000228127	ENSG00000241755	ENSG00000234482	ENSG00000253022	ENSG00000117245	ENSG00000211625	ENSG00000228010	ENSG00000240996	ENSG00000223583	ENSG00000265945	ENSG00000199347	ENSG00000171492
ENSG00000082482		ENSG00000117707	ENSG00000200403	ENSG00000228338	ENSG00000213069	ENSG00000272088	ENSG00000267734	ENSG00000112320	ENSG00000224690	ENSG00000232336	ENSG00000228477	ENSG00000233502	ENSG00000242267	ENSG00000223380	ENSG00000231252	ENSG00000223945	ENSG00000237993	ENSG00000253278	ENSG00000234190	ENSG00000229519	ENSG00000235432	ENSG00000253765	ENSG00000198580	ENSG00000225118	ENSG00000225891	ENSG00000142657	ENSG00000201801	ENSG00000162669
ENSG00000143507		ENSG00000143507	ENSG00000040487	ENSG00000204513	ENSG00000170144	ENSG00000207776	ENSG00000224198	ENSG00000146285	ENSG00000143437	ENSG00000225278	ENSG00000131236	ENSG00000212558	ENSG00000132122	ENSG00000213240	ENSG00000132849	ENSG00000023902	ENSG00000173212	ENSG00000241351	ENSG00000223728	ENSG00000173662	ENSG00000189410	ENSG00000254220	ENSG00000164631	ENSG00000202047	ENSG00000198830	ENSG00000225158	ENSG00000116685	ENSG00000122484
ENSG00000143786		ENSG00000154305	ENSG00000265192	ENSG00000231103	ENSG00000263721	ENSG00000238260	ENSG00000235251	ENSG00000025796	ENSG00000200175	ENSG00000231289	ENSG00000131238	ENSG00000272524	ENSG00000229846	ENSG00000255168	ENSG00000132854	ENSG00000266187	ENSG00000235933	ENSG00000243290	ENSG00000121634	ENSG00000204859	ENSG00000233069	ENSG00000211626	ENSG00000265245	ENSG00000227032	ENSG00000224129	ENSG00000215785	ENSG00000083444	ENSG00000067208
ENSG00000154380		ENSG00000154309	ENSG00000240490	ENSG00000179172	ENSG00000225808	ENSG00000158109	ENSG00000225568	ENSG00000216817	ENSG00000224800	ENSG00000229420	ENSG00000226745	ENSG00000171848	ENSG00000162374	ENSG00000163386	ENSG00000116641	ENSG00000143401	ENSG00000221040	ENSG00000253497	ENSG00000215859	ENSG00000162413	ENSG00000203394	ENSG00000242766	ENSG00000187953	ENSG00000273030	ENSG00000238705	ENSG00000264181	ENSG00000270914	ENSG00000143033
ENSG00000143742		ENSG00000143502	ENSG00000201609	ENSG00000120952	ENSG00000265396	ENSG00000116213	ENSG00000267272	ENSG00000214428	ENSG00000212512	ENSG00000234654	ENSG00000207508	ENSG00000163009	ENSG00000085831	ENSG00000234222	ENSG00000125703	ENSG00000222222	ENSG00000203865	ENSG00000253265	ENSG00000244211	ENSG00000116273	ENSG00000251914	ENSG00000178894	ENSG00000169402	ENSG00000237827	ENSG00000243905	ENSG00000207213	ENSG00000116691	ENSG00000122483
ENSG00000255835		ENSG00000203697	ENSG00000239027	ENSG00000243073	ENSG00000222043	ENSG00000078900	ENSG00000221222	ENSG00000218173	ENSG00000229357	ENSG00000225010	ENSG00000188800	ENSG00000206647	ENSG00000085832	ENSG00000152022	ENSG00000224209	ENSG00000271845	ENSG00000212385	ENSG00000244437	ENSG00000273059	ENSG00000041988	ENSG00000221808	ENSG00000241244	ENSG00000207443	ENSG00000238304	ENSG00000252802	ENSG00000120948	ENSG00000202461	ENSG00000137942
ENSG00000182827		ENSG00000143514	ENSG00000270136	ENSG00000187545	ENSG00000213963	ENSG00000227589	ENSG00000143013	ENSG00000252944	ENSG00000143379	ENSG00000232571	ENSG00000259943	ENSG00000265418	ENSG00000227742	ENSG00000121848	ENSG00000079739	ENSG00000118298	ENSG00000233154	ENSG00000240864	ENSG00000206791	ENSG00000007923	ENSG00000233072	ENSG00000224041	ENSG00000185037	ENSG00000201980	ENSG00000229247	ENSG00000009724	ENSG00000243539	ENSG00000137936
ENSG00000203685		ENSG00000143786	ENSG00000173436	ENSG00000204510	ENSG00000271825	ENSG00000235131	ENSG00000227290	ENSG00000227535	ENSG00000143418	ENSG00000242569	ENSG00000084073	ENSG00000264030	ENSG00000117859	ENSG00000229828	ENSG00000185483	ENSG00000238526	ENSG00000230381	ENSG00000240382	ENSG00000229952	ENSG00000228750	ENSG00000236073	ENSG00000254292	ENSG00000226587	ENSG00000181023	ENSG00000238316	ENSG00000271895	ENSG00000201135	ENSG00000230439
ENSG00000143772		ENSG00000154380	ENSG00000226396	ENSG00000207434	ENSG00000271996	ENSG00000227372	ENSG00000199318	ENSG00000271099	ENSG00000259357	ENSG00000266811	ENSG00000231296	ENSG00000206898	ENSG00000078618	ENSG00000232637	ENSG00000223949	ENSG00000117362	ENSG00000200547	ENSG00000254157	ENSG00000206585	ENSG00000239166	ENSG00000235112	ENSG00000211630	ENSG00000227298	ENSG00000110169	ENSG00000235069	ENSG00000116649	ENSG00000227875	ENSG00000198691
ENSG00000163050		ENSG00000143742	ENSG00000158747	ENSG00000234064	ENSG00000237178	ENSG00000235169	ENSG00000224235	ENSG00000203809	ENSG00000231073	ENSG00000272302	ENSG00000049089	ENSG00000115758	ENSG00000157077	ENSG00000227733	ENSG00000162437	ENSG00000117360	ENSG00000224950	ENSG00000253732	ENSG00000227778	ENSG00000237436	ENSG00000266867	ENSG00000240834	ENSG00000232165	ENSG00000148935	ENSG00000260063	ENSG00000226849	ENSG00000028137	ENSG00000137962
ENSG00000143776		ENSG00000255835	ENSG00000158748	ENSG00000250894	ENSG00000238295	ENSG00000130764	ENSG00000270507	ENSG00000212147	ENSG00000143412	ENSG00000226897	ENSG00000227311	ENSG00000206633	ENSG00000154222	ENSG00000186275	ENSG00000162434	ENSG00000159377	ENSG00000116815	ENSG00000239951	ENSG00000225080	ENSG00000227950	ENSG00000117298	ENSG00000211632	ENSG00000230000	ENSG00000221338	ENSG00000117713	ENSG00000230337	ENSG00000263676	ENSG00000117528
ENSG00000181450		ENSG00000182827	ENSG00000178828	ENSG00000204508	ENSG00000196659	ENSG00000266075	ENSG00000239504	ENSG00000112276	ENSG00000143409	ENSG00000235566	ENSG00000084070	ENSG00000257135	ENSG00000134744	ENSG00000227242	ENSG00000162433	ENSG00000238711	ENSG00000177173	ENSG00000211611	ENSG00000203835	ENSG00000237365	ENSG00000236936	ENSG00000253906	ENSG00000227545	ENSG00000121671	ENSG00000266138	ENSG00000225602	ENSG00000225196	ENSG00000224081
ENSG00000143740		ENSG00000203685	ENSG00000235434	ENSG00000239810	ENSG00000237655	ENSG00000272153	ENSG00000230053	ENSG00000203808	ENSG00000200759	ENSG00000238603	ENSG00000213172	ENSG00000217258	ENSG00000162378	ENSG00000273071	ENSG00000116675	ENSG00000143375	ENSG00000264419	ENSG00000253578	ENSG00000269647	ENSG00000207056	ENSG00000227001	ENSG00000211633	ENSG00000227923	ENSG00000176567	ENSG00000060642	ENSG00000253086	ENSG00000252969	ENSG00000143036
ENSG00000230005		ENSG00000143772	ENSG00000169914	ENSG00000270601	ENSG00000197557	ENSG00000116198	ENSG00000237959	ENSG00000132429	ENSG00000163141	ENSG00000252135	ENSG00000187801	ENSG00000234818	ENSG00000203995	ENSG00000237188	ENSG00000184588	ENSG00000252840	ENSG00000238532	ENSG00000253625	ENSG00000232265	ENSG00000237402	ENSG00000187952	ENSG00000242580	ENSG00000229301	ENSG00000110077	ENSG00000241188	ENSG00000271794	ENSG00000239149	ENSG00000271092
ENSG00000154342		ENSG00000163050	ENSG00000188784	ENSG00000250113	ENSG00000229941	ENSG00000264428	ENSG00000207234	ENSG00000221544	ENSG00000143443	ENSG00000238825	ENSG00000260920	ENSG00000243819	ENSG00000157193	ENSG00000131781	ENSG00000152760	ENSG00000207606	ENSG00000211543	ENSG00000241294	ENSG00000226335	ENSG00000237728	ENSG00000186543	ENSG00000239819	ENSG00000236284	ENSG00000254826	ENSG00000204160	ENSG00000171819	ENSG00000229484	ENSG00000226026
ENSG00000154358		ENSG00000143776	ENSG00000242688	ENSG00000204505	ENSG00000237035	ENSG00000198912	ENSG00000241975	ENSG00000252918	ENSG00000197622	ENSG00000231734	ENSG00000187815	ENSG00000236162	ENSG00000174332	ENSG00000116128	ENSG00000152763	ENSG00000223861	ENSG00000203864	ENSG00000253202	ENSG00000238677	ENSG00000225126	ENSG00000142794	ENSG00000235896	ENSG00000230361	ENSG00000200146	ENSG00000175793	ENSG00000207451	ENSG00000162496	ENSG00000233907
ENSG00000269890		ENSG00000181450	ENSG00000188257	ENSG00000233336	ENSG00000252511	ENSG00000236423	ENSG00000137947	ENSG00000272102	ENSG00000213190	ENSG00000206694	ENSG00000238287	ENSG00000239053	ENSG00000058804	ENSG00000188092	ENSG00000116704	ENSG00000226716	ENSG00000231072	ENSG00000254098	ENSG00000224335	ENSG00000270171	ENSG00000176378	ENSG00000237677	ENSG00000230600	ENSG00000223101	ENSG00000142751	ENSG00000238173	ENSG00000221340	ENSG00000228971
ENSG00000135763		ENSG00000143740	ENSG00000127472	ENSG00000229978	ENSG00000230407	ENSG00000233304	ENSG00000235308	ENSG00000231628	ENSG00000143458	ENSG00000226637	ENSG00000164002	ENSG00000272275	ENSG00000081870	ENSG00000203836	ENSG00000203963	ENSG00000233792	ENSG00000223489	ENSG00000244575	ENSG00000227700	ENSG00000270035	ENSG00000266564	ENSG00000186792	ENSG00000232817	ENSG00000255353	ENSG00000226698	ENSG00000120942	ENSG00000272482	ENSG00000231987
ENSG00000143641		ENSG00000230005	ENSG00000117215	ENSG00000236179	ENSG00000238698	ENSG00000226374	ENSG00000137944	ENSG00000216639	ENSG00000233717	ENSG00000240007	ENSG00000227278	ENSG00000143870	ENSG00000256407	ENSG00000235999	ENSG00000162594	ENSG00000215853	ENSG00000225079	ENSG00000244116	ENSG00000199879	ENSG00000269978	ENSG00000264014	ENSG00000157087	ENSG00000223889	ENSG00000254730	ENSG00000198746	ENSG00000238199	ENSG00000226166	ENSG00000117569
ENSG00000177614		ENSG00000154342	ENSG00000158786	ENSG00000179412	ENSG00000257045	ENSG00000229280	ENSG00000213516	ENSG00000219902	ENSG00000261168	ENSG00000236334	ENSG00000238186	ENSG00000238962	ENSG00000215883	ENSG00000230186	ENSG00000142864	ENSG00000236427	ENSG00000221425	ENSG00000253998	ENSG00000234283	ENSG00000049245	ENSG00000272796	ENSG00000197548	ENSG00000227305	ENSG00000254890	ENSG00000131910	ENSG00000224338	ENSG00000188984	ENSG00000188641
ENSG00000135775		ENSG00000154358	ENSG00000227066	ENSG00000224199	ENSG00000225953	ENSG00000235054	ENSG00000117226	ENSG00000237567	ENSG00000143434	ENSG00000263497	ENSG00000117010	ENSG00000232056	ENSG00000116221	ENSG00000198161	ENSG00000172380	ENSG00000197915	ENSG00000272715	ENSG00000243238	ENSG00000228626	ENSG00000269925	ENSG00000215906	ENSG00000272121	ENSG00000234387	ENSG00000231865	ENSG00000175707	ENSG00000204624	ENSG00000238771	ENSG00000232878
ENSG00000143643		ENSG00000269890	ENSG00000187980	ENSG00000229571	ENSG00000154175	ENSG00000227169	ENSG00000202385	ENSG00000219088	ENSG00000163154	ENSG00000215784	ENSG00000236505	ENSG00000270488	ENSG00000157216	ENSG00000234232	ENSG00000232284	ENSG00000143631	ENSG00000134247	ENSG00000253158	ENSG00000231196	ENSG00000236266	ENSG00000227868	ENSG00000181555	ENSG00000268181	ENSG00000255057	ENSG00000172746	ENSG00000235643	ENSG00000157330	ENSG00000226053
ENSG00000119283		ENSG00000135763	ENSG00000225986	ENSG00000204503	ENSG00000144893	ENSG00000232596	ENSG00000234518	ENSG00000200198	ENSG00000163156	ENSG00000271644	ENSG00000233910	ENSG00000271952	ENSG00000162390	ENSG00000136631	ENSG00000116729	ENSG00000143520	ENSG00000252510	ENSG00000253870	ENSG00000238107	ENSG00000049247	ENSG00000004487	ENSG00000173421	ENSG00000234467	ENSG00000252703	ENSG00000224064	ENSG00000116661	ENSG00000116726	ENSG00000162627
ENSG00000116903		ENSG00000143641	ENSG00000162543	ENSG00000233394	ENSG00000174944	ENSG00000231510	ENSG00000162645	ENSG00000057657	ENSG00000163155	ENSG00000224363	ENSG00000117016	ENSG00000162975	ENSG00000271723	ENSG00000163125	ENSG00000024526	ENSG00000227415	ENSG00000116830	ENSG00000242076	ENSG00000244252	ENSG00000270330	ENSG00000240553	ENSG00000088538	ENSG00000227426	ENSG00000256030	ENSG00000225294	ENSG00000132879	ENSG00000116721	ENSG00000232825
ENSG00000010072		ENSG00000177614	ENSG00000228105	ENSG00000204502	ENSG00000250588	ENSG00000260972	ENSG00000213512	ENSG00000269919	ENSG00000163157	ENSG00000207106	ENSG00000237899	ENSG00000226080	ENSG00000234810	ENSG00000143374	ENSG00000223883	ENSG00000183586	ENSG00000215930	ENSG00000253860	ENSG00000235988	ENSG00000116288	ENSG00000263793	ENSG00000114841	ENSG00000224368	ENSG00000139180	ENSG00000253368	ENSG00000116663	ENSG00000228338	ENSG00000117600
ENSG00000162946		ENSG00000135775	ENSG00000158816	ENSG00000231219	ENSG00000173905	ENSG00000264341	ENSG00000154451	ENSG00000244710	ENSG00000163159	ENSG00000255854	ENSG00000066136	ENSG00000150873	ENSG00000162407	ENSG00000143420	ENSG00000229359	ENSG00000143536	ENSG00000134253	ENSG00000253461	ENSG00000224481	ENSG00000200344	ENSG00000266802	ENSG00000118007	ENSG00000200857	ENSG00000225349	ENSG00000158246	ENSG00000116670	ENSG00000204513	ENSG00000099260
ENSG00000116991		ENSG00000143643	ENSG00000226664	ENSG00000207511	ENSG00000113966	ENSG00000236948	ENSG00000237568	ENSG00000252444	ENSG00000143398	ENSG00000271223	ENSG00000198974	ENSG00000162976	ENSG00000162409	ENSG00000163131	ENSG00000066557	ENSG00000186207	ENSG00000228453	ENSG00000253487	ENSG00000252744	ENSG00000116285	ENSG00000229010	ENSG00000144554	ENSG00000196275	ENSG00000258239	ENSG00000090020	ENSG00000162490	ENSG00000231103	ENSG00000121933
ENSG00000135749		ENSG00000119283	ENSG00000226487	ENSG00000182330	ENSG00000057019	ENSG00000216045	ENSG00000238081	ENSG00000233941	ENSG00000159352	ENSG00000236943	ENSG00000207962	ENSG00000207267	ENSG00000187889	ENSG00000197959	ENSG00000118454	ENSG00000169509	ENSG00000235202	ENSG00000239862	ENSG00000202408	ENSG00000232848	ENSG00000206935	ENSG00000134070	ENSG00000160828	ENSG00000257858	ENSG00000229985	ENSG00000215910	ENSG00000179172	ENSG00000171385
ENSG00000183780		ENSG00000116903	ENSG00000162545	ENSG00000237700	ENSG00000184220	ENSG00000264101	ENSG00000233235	ENSG00000207499	ENSG00000232671	ENSG00000206828	ENSG00000264582	ENSG00000230154	ENSG00000021852	ENSG00000135845	ENSG00000050628	ENSG00000185966	ENSG00000271427	ENSG00000253592	ENSG00000272824	ENSG00000229305	ENSG00000252578	ENSG00000157020	ENSG00000239069	ENSG00000257261	ENSG00000214973	ENSG00000177553	ENSG00000120952	ENSG00000231246
ENSG00000173726		ENSG00000010072	ENSG00000090432	ENSG00000204501	ENSG00000168386	ENSG00000266687	ENSG00000183347	ENSG00000202386	ENSG00000143393	ENSG00000201699	ENSG00000179862	ENSG00000226961	ENSG00000226759	ENSG00000203739	ENSG00000229956	ENSG00000163202	ENSG00000226755	ENSG00000242371	ENSG00000207340	ENSG00000200975	ENSG00000179546	ENSG00000132164	ENSG00000184616	ENSG00000257496	ENSG00000225159	ENSG00000177000	ENSG00000243073	ENSG00000143079
ENSG00000054267		ENSG00000162946	ENSG00000215520	ENSG00000228229	ENSG00000214407	ENSG00000268332	ENSG00000215874	ENSG00000200314	ENSG00000265753	ENSG00000225241	ENSG00000229528	ENSG00000230952	ENSG00000162600	ENSG00000162753	ENSG00000225087	ENSG00000244057	ENSG00000236866	ENSG00000211619	ENSG00000252842	ENSG00000227634	ENSG00000215381	ENSG00000196639	ENSG00000183086	ENSG00000271642	ENSG00000225990	ENSG00000011021	ENSG00000187545	ENSG00000007341
ENSG00000116957		ENSG00000116991	ENSG00000183114	ENSG00000204495	ENSG00000241280	ENSG00000116254	ENSG00000225492	ENSG00000112297	ENSG00000273481	ENSG00000203843	ENSG00000228940	ENSG00000231403	ENSG00000230812	ENSG00000238272	ENSG00000233973	ENSG00000187238	ENSG00000183508	ENSG00000251039	ENSG00000202064	ENSG00000233645	ENSG00000261326	ENSG00000144560	ENSG00000174428	ENSG00000257848	ENSG00000224311	ENSG00000242349	ENSG00000204510	ENSG00000215866
ENSG00000162885		ENSG00000135749	ENSG00000158825	ENSG00000204491	ENSG00000047457	ENSG00000116251	ENSG00000231999	ENSG00000130347	ENSG00000143390	ENSG00000215861	ENSG00000233118	ENSG00000169016	ENSG00000224609	ENSG00000117593	ENSG00000162620	ENSG00000185962	ENSG00000213262	ENSG00000251546	ENSG00000201183	ENSG00000265414	ENSG00000125944	ENSG00000163788	ENSG00000238336	ENSG00000177875	ENSG00000142784	ENSG00000175206	ENSG00000207434	ENSG00000226419
ENSG00000168243		ENSG00000183780	ENSG00000257033	ENSG00000204488	ENSG00000152601	ENSG00000226944	ENSG00000230735	ENSG00000200295	ENSG00000224645	ENSG00000168614	ENSG00000171793	ENSG00000269074	ENSG00000134709	ENSG00000135870	ENSG00000259030	ENSG00000226947	ENSG00000212266	ENSG00000254009	ENSG00000231551	ENSG00000251977	ENSG00000125945	ENSG00000160746	ENSG00000227073	ENSG00000240443	ENSG00000252098	ENSG00000120937	ENSG00000234064	ENSG00000198799
ENSG00000116962		ENSG00000173726	ENSG00000244038	ENSG00000204486	ENSG00000174948	ENSG00000158286	ENSG00000226394	ENSG00000216977	ENSG00000237976	ENSG00000255148	ENSG00000171790	ENSG00000201610	ENSG00000226476	ENSG00000152061	ENSG00000116783	ENSG00000176075	ENSG00000270719	ENSG00000250036	ENSG00000225871	ENSG00000252254	ENSG00000249087	ENSG00000173769	ENSG00000220982	ENSG00000167531	ENSG00000243659	ENSG00000224904	ENSG00000250894	ENSG00000081026
ENSG00000077585		ENSG00000054267	ENSG00000117245	ENSG00000204485	ENSG00000114805	ENSG00000225077	ENSG00000239176	ENSG00000229654	ENSG00000143416	ENSG00000254913	ENSG00000215893	ENSG00000196208	ENSG00000231252	ENSG00000120333	ENSG00000237324	ENSG00000187223	ENSG00000228217	ENSG00000253127	ENSG00000255963	ENSG00000232912	ENSG00000201405	ENSG00000179152	ENSG00000214815	ENSG00000199122	ENSG00000206888	ENSG00000199347	ENSG00000204508	ENSG00000226167
ENSG00000186197		ENSG00000116957	ENSG00000235432	ENSG00000224581	ENSG00000169282	ENSG00000173673	ENSG00000231613	ENSG00000202285	ENSG00000159377	ENSG00000266739	ENSG00000235358	ENSG00000264010	ENSG00000132849	ENSG00000116147	ENSG00000162621	ENSG00000187180	ENSG00000196505	ENSG00000232747	ENSG00000270656	ENSG00000221083	ENSG00000271420	ENSG00000236869	ENSG00000090266	ENSG00000257698	ENSG00000241547	ENSG00000201801	ENSG00000239810	ENSG00000188761
ENSG00000116977		ENSG00000162885	ENSG00000189410	ENSG00000157358	ENSG00000174899	ENSG00000158292	ENSG00000272931	ENSG00000207577	ENSG00000238711	ENSG00000222788	ENSG00000213987	ENSG00000251718	ENSG00000132854	ENSG00000116183	ENSG00000178965	ENSG00000159455	ENSG00000222209	ENSG00000253501	ENSG00000212456	ENSG00000270282	ENSG00000232482	ENSG00000169981	ENSG00000250752	ENSG00000251822	ENSG00000142765	ENSG00000116685	ENSG00000270601	ENSG00000134207
ENSG00000119285		ENSG00000168243	ENSG00000233069	ENSG00000204481	ENSG00000085276	ENSG00000271746	ENSG00000272672	ENSG00000130349	ENSG00000143375	ENSG00000268172	ENSG00000204060	ENSG00000202248	ENSG00000116641	ENSG00000152092	ENSG00000137968	ENSG00000187173	ENSG00000226126	ENSG00000239975	ENSG00000223491	ENSG00000234619	ENSG00000088280	ENSG00000163808	ENSG00000271381	ENSG00000183735	ENSG00000142733	ENSG00000083444	ENSG00000250113	ENSG00000197323
ENSG00000198626		ENSG00000116962	ENSG00000203394	ENSG00000204480	ENSG00000173889	ENSG00000069812	ENSG00000252797	ENSG00000178409	ENSG00000252840	ENSG00000272755	ENSG00000229901	ENSG00000239899	ENSG00000125703	ENSG00000227579	ENSG00000057468	ENSG00000187170	ENSG00000229911	ENSG00000253191	ENSG00000122497	ENSG00000224315	ENSG00000235052	ENSG00000163812	ENSG00000221351	ENSG00000174106	ENSG00000142748	ENSG00000270914	ENSG00000204505	ENSG00000175984
ENSG00000231877		ENSG00000077585	ENSG00000251914	ENSG00000204479	ENSG00000154310	ENSG00000187017	ENSG00000228175	ENSG00000252125	ENSG00000207606	ENSG00000252656	ENSG00000252563	ENSG00000265583	ENSG00000224209	ENSG00000254154	ENSG00000117069	ENSG00000198854	ENSG00000092607	ENSG00000253999	ENSG00000223612	ENSG00000222511	ENSG00000117318	ENSG00000011376	ENSG00000206678	ENSG00000127720	ENSG00000174950	ENSG00000116691	ENSG00000233336	ENSG00000198765
ENSG00000133019		ENSG00000186197	ENSG00000221808	ENSG00000204478	ENSG00000075420	ENSG00000265392	ENSG00000162664	ENSG00000214985	ENSG00000223861	ENSG00000271546	ENSG00000127129	ENSG00000169006	ENSG00000079739	ENSG00000242193	ENSG00000154027	ENSG00000229713	ENSG00000226172	ENSG00000239571	ENSG00000256374	ENSG00000226545	ENSG00000197880	ENSG00000144791	ENSG00000252878	ENSG00000257995	ENSG00000231207	ENSG00000202461	ENSG00000229978	ENSG00000134198
ENSG00000155816		ENSG00000116977	ENSG00000233072	ENSG00000162494	ENSG00000237473	ENSG00000231868	ENSG00000212459	ENSG00000203384	ENSG00000250734	ENSG00000177144	ENSG00000230881	ENSG00000230044	ENSG00000185483	ENSG00000116191	ENSG00000036549	ENSG00000233819	ENSG00000239216	ENSG00000243264	ENSG00000271291	ENSG00000228423	ENSG00000229239	ENSG00000211456	ENSG00000223983	ENSG00000257666	ENSG00000181773	ENSG00000243539	ENSG00000236179	ENSG00000228035
ENSG00000117009		ENSG00000119285	ENSG00000236073	ENSG00000259961	ENSG00000177694	ENSG00000215788	ENSG00000229201	ENSG00000203285	ENSG00000206635	ENSG00000201789	ENSG00000230638	ENSG00000228496	ENSG00000223949	ENSG00000116199	ENSG00000180488	ENSG00000203786	ENSG00000224238	ENSG00000242534	ENSG00000207501	ENSG00000229716	ENSG00000142676	ENSG00000163818	ENSG00000148229	ENSG00000174527	ENSG00000241169	ENSG00000201135	ENSG00000179412	ENSG00000134259
ENSG00000054277		ENSG00000198626	ENSG00000235112	ENSG00000215909	ENSG00000228221	ENSG00000162408	ENSG00000199666	ENSG00000220237	ENSG00000227045	ENSG00000272709	ENSG00000264896	ENSG00000203643	ENSG00000162437	ENSG00000143322	ENSG00000162614	ENSG00000240386	ENSG00000223575	ENSG00000224607	ENSG00000236140	ENSG00000074800	ENSG00000203589	ENSG00000163820	ENSG00000214651	ENSG00000270130	ENSG00000237429	ENSG00000227875	ENSG00000224199	ENSG00000118729
ENSG00000162843		ENSG00000231877	ENSG00000266867	ENSG00000162493	ENSG00000197584	ENSG00000253022	ENSG00000143032	ENSG00000203284	ENSG00000159409	ENSG00000233396	ENSG00000227538	ENSG00000230790	ENSG00000162434	ENSG00000162779	ENSG00000137960	ENSG00000186226	ENSG00000236804	ENSG00000211623	ENSG00000143622	ENSG00000236269	ENSG00000244609	ENSG00000183625	ENSG00000251192	ENSG00000270095	ENSG00000000938	ENSG00000028137	ENSG00000229571	ENSG00000163393
ENSG00000180287		ENSG00000133019	ENSG00000236936	ENSG00000222952	ENSG00000237978	ENSG00000229519	ENSG00000233593	ENSG00000213167	ENSG00000240510	ENSG00000201558	ENSG00000228776	ENSG00000265056	ENSG00000162433	ENSG00000162782	ENSG00000237413	ENSG00000172155	ENSG00000227056	ENSG00000254097	ENSG00000233087	ENSG00000230679	ENSG00000011007	ENSG00000121807	ENSG00000199226	ENSG00000179195	ENSG00000235912	ENSG00000263676	ENSG00000204503	ENSG00000163399
ENSG00000272865		ENSG00000155816	ENSG00000231105	ENSG00000266358	ENSG00000136522	ENSG00000173662	ENSG00000225446	ENSG00000203281	ENSG00000178796	ENSG00000168509	ENSG00000044012	ENSG00000265172	ENSG00000116675	ENSG00000243062	ENSG00000122420	ENSG00000197084	ENSG00000238679	ENSG00000241566	ENSG00000230572	ENSG00000201725	ENSG00000117308	ENSG00000241186	ENSG00000241476	ENSG00000230256	ENSG00000233975	ENSG00000225196	ENSG00000233394	ENSG00000269279
ENSG00000143702		ENSG00000117009	ENSG00000236216	ENSG00000237445	ENSG00000145075	ENSG00000204859	ENSG00000272094	ENSG00000234206	ENSG00000206980	ENSG00000117289	ENSG00000197273	ENSG00000238503	ENSG00000184588	ENSG00000169905	ENSG00000162618	ENSG00000196734	ENSG00000227712	ENSG00000254345	ENSG00000152082	ENSG00000238249	ENSG00000232557	ENSG00000206549	ENSG00000184911	ENSG00000221756	ENSG00000126709	ENSG00000252969	ENSG00000204502	ENSG00000143061
ENSG00000054282		ENSG00000054277	ENSG00000228823	ENSG00000253085	ENSG00000242808	ENSG00000162413	ENSG00000232882	ENSG00000238420	ENSG00000269621	ENSG00000121851	ENSG00000227527	ENSG00000264089	ENSG00000152760	ENSG00000135837	ENSG00000224326	ENSG00000163206	ENSG00000232650	ENSG00000253365	ENSG00000183292	ENSG00000232208	ENSG00000188529	ENSG00000188086	ENSG00000159123	ENSG00000228869	ENSG00000225886	ENSG00000239149	ENSG00000231219	ENSG00000116824
ENSG00000117020		ENSG00000162843	ENSG00000236009	ENSG00000116731	ENSG00000239589	ENSG00000116273	ENSG00000122482	ENSG00000232778	ENSG00000236940	ENSG00000181039	ENSG00000235002	ENSG00000207183	ENSG00000152763	ENSG00000261817	ENSG00000234184	ENSG00000163207	ENSG00000194297	ENSG00000225523	ENSG00000240253	ENSG00000232663	ENSG00000239106	ENSG00000160801	ENSG00000270308	ENSG00000252854	ENSG00000206767	ENSG00000229484	ENSG00000207511	ENSG00000134256
ENSG00000226828		ENSG00000180287	ENSG00000227001	ENSG00000252151	ENSG00000080224	ENSG00000041988	ENSG00000232393	ENSG00000272476	ENSG00000143436	ENSG00000131795	ENSG00000066185	ENSG00000223360	ENSG00000116704	ENSG00000121454	ENSG00000233290	ENSG00000224308	ENSG00000230921	ENSG00000211625	ENSG00000136002	ENSG00000131686	ENSG00000264371	ENSG00000088727	ENSG00000215070	ENSG00000236577	ENSG00000226662	ENSG00000162496	ENSG00000182330	ENSG00000236137
ENSG00000035687		ENSG00000272865	ENSG00000187952	ENSG00000234593	ENSG00000080200	ENSG00000007923	ENSG00000206817	ENSG00000224987	ENSG00000143450	ENSG00000211451	ENSG00000127125	ENSG00000261117	ENSG00000203963	ENSG00000116833	ENSG00000230817	ENSG00000184148	ENSG00000203859	ENSG00000253765	ENSG00000115762	ENSG00000265141	ENSG00000229786	ENSG00000076201	ENSG00000229946	ENSG00000238500	ENSG00000207095	ENSG00000221340	ENSG00000237700	ENSG00000134258
ENSG00000179397		ENSG00000143702	ENSG00000186543	ENSG00000235829	ENSG00000251088	ENSG00000228750	ENSG00000215873	ENSG00000253090	ENSG00000249602	ENSG00000131779	ENSG00000230116	ENSG00000071575	ENSG00000162594	ENSG00000118193	ENSG00000233008	ENSG00000169474	ENSG00000232780	ENSG00000254220	ENSG00000188219	ENSG00000197241	ENSG00000223624	ENSG00000173473	ENSG00000224471	ENSG00000236433	ENSG00000009780	ENSG00000272482	ENSG00000204501	ENSG00000198162
ENSG00000121644		ENSG00000054282	ENSG00000142794	ENSG00000171729	ENSG00000080819	ENSG00000239166	ENSG00000097046	ENSG00000231112	ENSG00000232937	ENSG00000143127	ENSG00000236876	ENSG00000264370	ENSG00000142864	ENSG00000118200	ENSG00000137941	ENSG00000163209	ENSG00000203858	ENSG00000211626	ENSG00000250852	ENSG00000142583	ENSG00000266763	ENSG00000047849	ENSG00000242599	ENSG00000225801	ENSG00000231344	ENSG00000226166	ENSG00000228229	ENSG00000155761
[truncated: 37,349 more rows]

## Sheet: Enhancers eccDNAs contain
Breast Cancer	Cervical Adenocarcinoma	Esophageal Cancer	Gastric Cancer	Glioblastoma	Head and Neck Cancer	Hypopharyngeal Squamous Cell Carcinoma	Liver Cancer	Lower Grade Glioma Cancer	Lung Cancer	Lung Adenocarcinoma	Lung Squamous Cell Cancer	Neuroblastoma	Ovarian Cancer	Pancreatic Cancer	Prostate Cancer	Sarcoma	Skin Cancer	Fetal Growth Restrict	Nuclear cataract with high myopia	Pulmonary arterial hypertension	Muscle	Placenta	Blood leukocytes	Sperm	BMSC-undifferentiated	BMSC-osteogenesis	BMSC-adipogenesis	BMSC-chondrogenesis
[truncated: 149,040 more rows]
