# Supplementary material for: Identification and characterization of eccDNA-driven genes in humans
Source: PLoS One. 2025 Jun 6;20(6):e0324438. doi: 10.1371/journal.pone.0324438 (PMC12143510; doi:10.1371/journal.pone.0324438)
Supplement: S3 Table — (XLSX) [file pone.0324438.s027.xlsx]

## Sheet: Sheet1
Genes
GPR160
RHPN2
GRHL2
TPD52
C6orf132
CCNE1
SOX4
ERICH5
MSH2
ERGIC2
TNFRSF21
LAMB3
PAK1
MET
TMEM45B
FCGBP
MAL2
GGH
CHMP4C
SEL1L3
BCL9
MB
GALNT3
CD2AP
MALL
SLAMF7
MRPL24
YWHAZ
NME1
PAX9
BDH1
BARX2
RHOD
LYPLA1
PCP4
SUSD4
STARD10
CTHRC1
SPTBN2
KCNK5
MUC4
MYEOV
EPHA10
MIS18A
LRRC15
PCP4L1
SOX2
MUC20
ARNTL2
CRABP2
ALDH3B2
ECT2
LAPTM4B
RORC
UQCC2
MACC1
GOLPH3L
FCRLA
LMNB1
TDRKH
FOXA1
STRA6
CLDN1
HNF4G
MRPL15
STK39
PC
NCAPG2
MNX1
ACY3
SLC50A1
MYCBP
FAM178B
C3orf14
EGLN3
FAM3B
NME2
CKAP2L
PRDX4
NCAPH
CLDN10
LSR
DCAF13
ADGRF1
PROM2
TMEM182
CAPN12
PABPC1
RAB25
CCDC167
GSDMC
BRIX1
MEX3A
CXCL13
TFAP2C
EPCAM
UNC5CL
RPL39L
SPC25
RHBDL2
WFDC3
MANEAL
ENPP5
IGSF9
PDCD2L
MMP9
PGM2L1
P2RY6
EFNA4
SPINT2
IGFL2
HAMP
EFNA3
SYT12
SCAMP5
CCT3
S100A2
BCL9
RORC
EFNA3
IQGAP3
IGSF9
SUSD4
CDCA8
EPHA10
MANEAL
MYCBP
RHBDL2
GOLPH3L
TDRKH
S100A2
S100A14
CKS1B
EFNA4
SLC50A1
RAB25
MEX3A
CCT3
CRABP2
MRPL24
CD1A
SLAMF7
PCP4L1
FCRLA
STK39
EPCAM
MSH2
PROM2
FAM178B
FHL2
BUB1
CKAP2L
DPP4
SPC25
NCAPH
C2orf15
MALL
GALNT3
ECT2
BDH1
GPR160
SOX2
ECE2
RPL39L
CLDN1
LRRC15
MUC20
MUC4
SEL1L3
TRIP13
CCT5
BRIX1
LMNB1
ENPP5
HMGA1
KCNK5
C6orf132
CD2AP
SOX4
UQCC2
CCDC167
UNC5CL
BYSL
ADGRF1
TNFRSF21
MET
MACC1
PSPH
NCAPG2
MNX1
PABPC1
MRPL15
HNF4G
TPD52
ESRP1
LAPTM4B
ERICH5
GRHL2
LYPLA1
YWHAZ
CTHRC1
DCAF13
GSDMC
PRDX4
SSR4
SPTBN2
MYEOV
STARD10
P2RY6
DNAJB13
PGM2L1
SYT7
PC
SYT12
RHOD
ACY3
ALDH3B2
BARX2
TMEM45B
ERGIC2
MRPS35
CLDN10
EGLN3
PAX9
FOXA1
PRC1
ERBB2
PPP1R1B
RHPN2
CCNE1
PDCD2L
LSR
HAMP
PSENEN
SPINT2
CAPN12
FOXA3
BCAS4
BCAS1
EEF1A2
E2F1
CYP24A1
PTK6
SAMD10
PCP4
CXADR
CHAF1B
MB
