# Supplementary material for: Identification and characterization of eccDNA-driven genes in humans
Source: PLoS One. 2025 Jun 6;20(6):e0324438. doi: 10.1371/journal.pone.0324438 (PMC12143510; doi:10.1371/journal.pone.0324438)
Supplement: S4 Table — (XLSX) [file pone.0324438.s028.xlsx]

## Sheet: enhancer
chrom	start	end
chr11	67946205	67947352
chr11	67955490	67955659
chr11	67978870	67979403
chr11	67990081	67992373
chr11	67993990	67994139
chr11	67996330	67998657
chr11	68002100	68005240
chr11	68006001	68007000
chr11	68008003	68015658
chr11	68016185	68018457
chr11	68020470	68021201
chr11	68021412	68021541
chr11	68025173	68025322
chr11	68026691	68034279
chr11	68035228	68044383
chr11	68051094	68052043
chr11	68052372	68053094
chr11	68059567	68059935
chr11	68066934	68067048
chr11	68081379	68082005
chr11	68089997	68091640
chr11	68098602	68103406
chr11	68103772	68109091
chr11	68114200	68114400
chr11	68114894	68124122
chr11	68124601	68125600
chr11	68125959	68129987
chr11	68137617	68138714
chr11	68140602	68143199
chr11	68143334	68143483
chr11	68144202	68149115
chr11	68149632	68150979
chr11	68153814	68153963
chr11	68181781	68182707
chr11	68187599	68187956
chr11	68190601	68191400
chr11	68192401	68193600
chr11	68193801	68194400
chr11	68194801	68195200
chr11	68195401	68196000
chr11	68198201	68201200
chr11	68206234	68206403
chr11	68208709	68210468
chr11	68210758	68215456
chr11	68215802	68216823
chr11	68255873	68258159
chr11	68265610	68268423
chr11	68268999	68274640
chr11	68275165	68277110
chr11	68281602	68283199
chr11	68293201	68293800
chr11	68296653	68299966
chr11	68302096	68303902
chr11	68309500	68310507
chr11	68310765	68317964
chr11	68321153	68322377
chr11	68325573	68325722
chr11	68325950	68333403
chr11	68335601	68336001
chr11	68336601	68338928
chr11	68340002	68345057
chr11	68346201	68347400
chr11	68352525	68355854
chr11	68369602	68375579
chr11	68377201	68377800
chr11	68379071	68382844
chr11	68383600	68383801
chr11	68384053	68384202
chr11	68395982	68401618
chr11	68405707	68407571
chr11	68410712	68415186
chr11	68432005	68433090
chr11	68436485	68438539
chr11	68438766	68440848
chr11	68441090	68442522
chr11	68447037	68447868
chr11	68456153	68456282
chr11	68459588	68462910
chr11	68467402	68474399
chr11	68480401	68482400
chr11	68485801	68486000
chr11	68486201	68487600
chr11	68488201	68489200
chr11	68490801	68491400
chr11	68493801	68494000
chr11	68494201	68496600
chr11	68497202	68506199
chr11	68507801	68510200
chr11	68522413	68522562
chr11	68524048	68526231
chr11	68528375	68529337
chr11	68532177	68534244
chr11	68540593	68540722
chr11	68541648	68543922
chr11	68546580	68547000
chr11	68549673	68551200
chr11	68552528	68552707
chr11	68582029	68583764
chr11	68584113	68584302
chr11	68632913	68633082
chr11	68638826	68639663
chr11	68651633	68651782
chr11	68658518	68659960
chr11	68660682	68661046
chr11	68677001	68678200
chr11	68689653	68690602
chr11	68690773	68690922
chr11	68693895	68695430
chr11	68706333	68706482
chr11	68735001	68736200
chr11	68737001	68737200
chr11	68748960	68752142
chr11	68763353	68763502
chr11	68776093	68776362
chr11	68780973	68781142
chr11	68798333	68798522
chr11	68812416	68813076
chr11	68816059	68816073
chr11	68816933	68817800
chr11	68818001	68818200
chr11	68825001	68826434
chr11	68827801	68829800
chr11	68830358	68833400
chr11	68835403	68836550
chr11	68836688	68844800
chr11	68844852	68845528
chr11	68854255	68858762
chr11	68869753	68870782
chr11	68872693	68872782
chr11	68876760	68878570
chr11	68889508	68892133
chr11	68902977	68905674
chr11	68905793	68905942
chr11	68927082	68929930
chr11	68941434	68943810
chr11	68945709	68947201
chr11	68950392	68950581
chr11	68950852	68951021
chr11	68954800	68956888
chr11	68962600	68963635
chr11	68965660	68967974
chr11	68974812	68974921
chr11	68997966	69005630
chr11	69006889	69006910
chr11	69006988	69015975
chr11	69018744	69019704
chr11	69027401	69028400
chr11	69030201	69030620
chr11	69034292	69036589
chr11	69039001	69041800
chr11	69043802	69045403
chr11	69048014	69053762
chr11	69054341	69057281
chr11	69059916	69060874
chr11	69065331	69065663
chr11	69072959	69076851
chr11	69078950	69081385
chr11	69086193	69086362
chr11	69088773	69088942
chr11	69089062	69089202
chr11	69089333	69089482
chr11	69101493	69102001
chr11	69105264	69106965
chr11	69114502	69116492
chr11	69121202	69124599
chr11	69126116	69127722
chr11	69130601	69132414
chr11	69134313	69134454
chr11	69137042	69139068
chr11	69140742	69140974
chr11	69141731	69142101
chr11	69144284	69145936
chr11	69153601	69154000
chr11	69155410	69158854
chr11	69166002	69167399
chr11	69173828	69174937
chr11	69174953	69175102
chr11	69204056	69204828
chr11	69210400	69210601
chr11	69241601	69243000
chr11	69249874	69249983
chr11	69250133	69250283
chr11	69250394	69250543
chr11	69252843	69253100
chr11	69258010	69259083
chr11	69273699	69275471
chr11	69276641	69278903
chr11	69280139	69282247
chr11	69286730	69289829
chr11	69292454	69292603
chr11	69292828	69304385
chr11	69304834	69304983
chr11	69307921	69313695
chr11	69316801	69318859
chr11	69318946	69322800
chr11	69326913	69327062
chr11	69335801	69336400
chr11	69336602	69338199
chr11	69340121	69340337
chr11	69350764	69354252
chr11	69359832	69361000
chr11	69368189	69368402
chr11	69374201	69375000
chr11	69376801	69377000
chr11	69381001	69381400
chr11	69381451	69383388
chr11	69394602	69395599
chr11	69397457	69399601
chr11	69401002	69402422
chr11	69402566	69402875
chr11	69409800	69410201
chr11	69414601	69418107
chr11	69419146	69421922
chr11	69434220	69438335
chr11	69439213	69439362
chr11	69442149	69445729
chr11	69447202	69451331
chr11	69454133	69454282
chr11	69459659	69461336
chr11	69462199	69464328
chr11	69464613	69464701
chr11	69467422	69471942
chr11	69476113	69476242
chr11	69476720	69478174
chr11	69478466	69481504
chr11	69485400	69485601
chr11	69489400	69489800
chr11	69493417	69499599
chr11	69504356	69505931
chr11	69510587	69510801
chr11	69511713	69511862
chr11	69516990	69519067
chr11	69521120	69522130
chr11	69524092	69525322
chr11	69530002	69531000
chr11	69531254	69531390
chr11	69538402	69541799
chr11	69558733	69558842
chr11	69575802	69576600
chr11	69587193	69589082
chr11	69598201	69598400
chr11	69599477	69599865
chr11	69615406	69616037
chr11	69635273	69635422
chr11	69635738	69649193
chr11	69649609	69651329
chr11	69653996	69656516
chr11	69657335	69659455
chr11	69667191	69668767
chr11	69669698	69670931
chr11	69673160	69676289
chr11	69685775	69686318
chr11	69688553	69690298
chr11	69697233	69697422
chr11	69700354	69703914
chr11	69704033	69704182
chr11	69704193	69704362
chr11	69704593	69704762
chr11	69705300	69707510
chr11	69708755	69709862
chr11	69712002	69712800
chr11	69718233	69718422
chr11	69733433	69734330
chr11	69744346	69745305
chr11	69770673	69770822
chr11	69771573	69771802
chr11	69772168	69772222
chr11	69790740	69792402
chr11	69799653	69799802
chr11	69801573	69801702
chr11	69825193	69825342
chr11	69828460	69829511
chr11	69832513	69832967
chr11	69840639	69841013
chr11	69842213	69842362
chr11	69843193	69843322
chr11	69867853	69868002
chr11	69868208	69868398
chr11	69888633	69888822
chr11	69891119	69892317
chr11	69892773	69892922
chr11	69893213	69893382
chr11	69900395	69901201
chr11	69905519	69906594
chr11	69915002	69916399
chr11	69918800	69919201
chr11	69935239	69935388
chr11	69939005	69940699
chr11	69943235	69943384
chr11	69943926	69944286
chr11	69944768	69944888
chr11	69947607	69950765
chr11	69956001	69956684
chr11	69958004	69959226
chr11	69962201	69962800
chr11	69963035	69963784
chr11	69965884	69966133
chr11	69970001	69970401
chr11	69970455	69970604
chr11	69970915	69971064
chr11	69971795	69973269
chr11	69984130	69986710
chr11	69992505	69994424
chr11	69999715	70000418
chr11	70005282	70006605
chr11	70011306	70011689

## Sheet: transcript
chrom	start	end
chr11	67947586	67980221
chr11	67957037	67981034
chr11	68028767	68039430
chr11	68028895	68030823
chr11	68029041	68039415
chr11	68029895	68039469
chr11	68031124	68039457
chr11	68034533	68039439
chr11	68034612	68039384
chr11	68034893	68039386
chr11	68035172	68039415
chr11	68080041	68216743
chr11	68080116	68216740
chr11	68171409	68174015
chr11	68177461	68180663
chr11	68206025	68207421
chr11	68207305	68216606
chr11	68214413	68216650
chr11	68228150	68382797
chr11	68228163	68305137
chr11	68228163	68382802
chr11	68228170	68305157
chr11	68228179	68305249
chr11	68228179	68321688
chr11	68228180	68305359
chr11	68228180	68381350
chr11	68228181	68380585
chr11	68228184	68382802
chr11	68228187	68382043
chr11	68228202	68382799
chr11	68228245	68382720
chr11	68256041	68256308
chr11	68273004	68273119
chr11	68273515	68273634
chr11	68286938	68382778
chr11	68286995	68318687
chr11	68287067	68318688
chr11	68302843	68318595
chr11	68305248	68318687
chr11	68325628	68331875
chr11	68326074	68380822
chr11	68331856	68338684
chr11	68338531	68363686
chr11	68353708	68382060
chr11	68369318	68380592
chr11	68377207	68380866
chr11	68377383	68381006
chr11	68380331	68383698
chr11	68383177	68383915
chr11	68383224	68384179
chr11	68386931	68387063
chr11	68451211	68452106
chr11	68451907	68458643
chr11	68474872	68519032
chr11	68474874	68478074
chr11	68474991	68483402
chr11	68500019	68517733
chr11	68503564	68518935
chr11	68504760	68506266
chr11	68505894	68518928
chr11	68512305	68514834
chr11	68514578	68518079
chr11	68522052	68582971
chr11	68522054	68609399
chr11	68522321	68609384
chr11	68525045	68582971
chr11	68530059	68541355
chr11	68553176	68566736
chr11	68574948	68586160
chr11	68574999	68607152
chr11	68579870	68611878
chr11	68638096	68642010
chr11	68658708	68671254
chr11	68658708	68671288
chr11	68658711	68671303
chr11	68658715	68671295
chr11	68659924	68671246
chr11	68660327	68671282
chr11	68660401	68671300
chr11	68665026	68671270
chr11	68671274	68708067
chr11	68671323	68678947
chr11	68671329	68682406
chr11	68671358	68675660
chr11	68693628	68700849
chr11	68697523	68700866
chr11	68699737	68704535
chr11	68700379	68701540
chr11	68700379	68708070
chr11	68701114	68703802
chr11	68701763	68703914
chr11	68705172	68708069
chr11	68708935	68710320
chr11	68747454	68748455
chr11	68768197	68769516
chr11	68771826	68772568
chr11	68771827	68780850
chr11	68771830	68780877
chr11	68776849	68780714
chr11	68779715	68781534
chr11	68779786	68780795
chr11	68779863	68785915
chr11	68816329	68855992
chr11	68816366	68847315
chr11	68816393	68855671
chr11	68816462	68821858
chr11	68822594	68858072
chr11	68850608	68850726
chr11	68870925	68876562
chr11	68914660	68939032
chr11	68923342	68927208
chr11	68926518	68927220
chr11	69061569	69064352
chr11	69061582	69156450
chr11	69061586	69063317
chr11	69061586	69064754
chr11	69061589	69064754
chr11	69061595	69064754
chr11	69061605	69063129
chr11	69063017	69063638
chr11	69066705	69181771
chr11	69070843	69071274
chr11	69084263	69156445
chr11	69152092	69182494
chr11	69156288	69182183
chr11	69186195	69187279
chr11	69229039	69231600
chr11	69240422	69244389
chr11	69253097	69259511
chr11	69282330	69284473
chr11	69291865	69294708
chr11	69455819	69469242
chr11	69455897	69458956
chr11	69455938	69463008
chr11	69455963	69458085
chr11	69458444	69462911
chr11	69462689	69466175
chr11	69467808	69473198
chr11	69467905	69488063
chr11	69469091	69490112
chr11	69480295	69490115
chr11	69480298	69488152
chr11	69480298	69490091
chr11	69480381	69482780
chr11	69481399	69490089
chr11	69481774	69486690
chr11	69481996	69490073
chr11	69482177	69489519
chr11	69482226	69490118
chr11	69482238	69490090
chr11	69482243	69490015
chr11	69482341	69483166
chr11	69486110	69490184
chr11	69487602	69490079
chr11	69487954	69490063
chr11	69512964	69519410
chr11	69552030	69552785
chr11	69587218	69587718
chr11	69587761	69590171
chr11	69588081	69589932
chr11	69624956	69633792
chr11	69831946	69861921
chr11	69860928	69867165
chr11	69860937	69862556
chr11	69902300	69910030
chr11	69902300	69911477
chr11	69918504	69921539
chr11	69918810	69921454
chr11	69921433	69921575
chr11	69924643	69957867
chr11	69931484	70009683
chr11	69949167	69978139
chr11	69950199	69962685
chr11	69975367	69995729
chr11	69987664	70007748

## Sheet: CEDGs
Genes
C11orf24
LTO1
IGHMBP2
FGF3
TCIRG1
PPP6R3
FGF19
CCND1
MYEOV
TESMIN
LRP5
TPCN2
MRGPRF
ALDH3B1
ANKRD13D
CHKA
FGF4
ANO1
UNC93B1
MRGPRD
GAL
FADD
NDUFS8
KMT5B
PPFIA1
CPT1A
MRPL21
