# Supplementary material for: Identification and characterization of eccDNA-driven genes in humans
Source: PLoS One. 2025 Jun 6;20(6):e0324438. doi: 10.1371/journal.pone.0324438 (PMC12143510; doi:10.1371/journal.pone.0324438)
Supplement: S5 Table — (XLSX) [file pone.0324438.s029.xlsx]

## Sheet: Non-deleterious mutations
Cancer	Genes	Non-deleteriouseMut	Samplesize
ACC	FADD	0	92
ACC	FGF19	0	92
ACC	FGF3	0	92
ACC	IGHMBP2	1	92
ACC	KMT5B	0	92
ACC	PPFIA1	1	92
ACC	TCIRG1	0	92
ACC	TESMIN	1	92
BLCA	ALDH3B1	1	411
BLCA	ANKRD13D	3	411
BLCA	ANO1	11	411
BLCA	C11orf24	0	411
BLCA	CCND1	4	411
BLCA	CHKA	0	411
BLCA	CPT1A	3	411
BLCA	FADD	3	411
BLCA	FGF19	0	411
BLCA	FGF3	0	411
BLCA	FGF4	1	411
BLCA	GAL	2	411
BLCA	IGHMBP2	2	411
BLCA	KMT5B	7	411
BLCA	LRP5	7	411
BLCA	LTO1	4	411
BLCA	MRGPRD	4	411
BLCA	MRGPRF	3	411
BLCA	MRPL21	1	411
BLCA	MYEOV	1	411
BLCA	NDUFS8	1	411
BLCA	PPFIA1	6	411
BLCA	PPP6R3	5	411
BLCA	TCIRG1	2	411
BLCA	TESMIN	1	411
BLCA	TPCN2	3	411
BLCA	UNC93B1	1	411
BRCA	ALDH3B1	4	1026
BRCA	ANKRD13D	4	1026
BRCA	ANO1	9	1026
BRCA	C11orf24	1	1026
BRCA	CCND1	2	1026
BRCA	CHKA	3	1026
BRCA	CPT1A	2	1026
BRCA	FGF3	1	1026
BRCA	FGF4	1	1026
BRCA	GAL	0	1026
BRCA	IGHMBP2	2	1026
BRCA	KMT5B	6	1026
BRCA	LRP5	4	1026
BRCA	LTO1	2	1026
BRCA	MRGPRD	1	1026
BRCA	MRGPRF	1	1026
BRCA	MRPL21	1	1026
BRCA	MYEOV	2	1026
BRCA	NDUFS8	0	1026
BRCA	PPFIA1	7	1026
BRCA	PPP6R3	6	1026
BRCA	TCIRG1	0	1026
BRCA	TESMIN	1	1026
BRCA	TPCN2	2	1026
BRCA	UNC93B1	2	1026
CESC	ALDH3B1	2	291
CESC	ANKRD13D	1	291
CESC	ANO1	4	291
CESC	C11orf24	1	291
CESC	CCND1	2	291
CESC	CHKA	0	291
CESC	CPT1A	4	291
CESC	FADD	1	291
CESC	FGF3	1	291
CESC	FGF4	1	291
CESC	GAL	0	291
CESC	IGHMBP2	3	291
CESC	KMT5B	3	291
CESC	LRP5	4	291
CESC	LTO1	0	291
CESC	MRGPRD	1	291
CESC	MRGPRF	2	291
CESC	MRPL21	2	291
CESC	MYEOV	2	291
CESC	NDUFS8	0	291
CESC	PPFIA1	5	291
CESC	PPP6R3	5	291
CESC	TCIRG1	4	291
CESC	TESMIN	5	291
CESC	TPCN2	0	291
CESC	UNC93B1	0	291
CHOL	ALDH3B1	1	36
CHOL	ANO1	0	36
CHOL	KMT5B	1	36
COAD	ALDH3B1	3	407
COAD	ANKRD13D	3	407
COAD	ANO1	15	407
COAD	C11orf24	5	407
COAD	CCND1	2	407
COAD	CHKA	2	407
COAD	CPT1A	11	407
COAD	FADD	3	407
COAD	FGF19	1	407
COAD	FGF3	3	407
COAD	FGF4	1	407
COAD	GAL	0	407
COAD	IGHMBP2	9	407
COAD	KMT5B	4	407
COAD	LRP5	15	407
COAD	LTO1	4	407
COAD	MRGPRD	0	407
COAD	MRGPRF	3	407
COAD	MRPL21	1	407
COAD	MYEOV	3	407
COAD	NDUFS8	3	407
COAD	PPFIA1	6	407
COAD	PPP6R3	7	407
COAD	TCIRG1	5	407
COAD	TESMIN	3	407
COAD	TPCN2	8	407
COAD	UNC93B1	1	407
DLBC	ANKRD13D	1	37
DLBC	ANO1	1	37
DLBC	CHKA	0	37
DLBC	FGF3	2	37
DLBC	MRGPRF	1	37
DLBC	PPFIA1	0	37
DLBC	UNC93B1	0	37
ESCA	ALDH3B1	1	185
ESCA	ANKRD13D	1	185
ESCA	ANO1	2	185
ESCA	C11orf24	0	185
ESCA	CCND1	1	185
ESCA	CHKA	1	185
ESCA	CPT1A	1	185
ESCA	FADD	1	185
ESCA	FGF3	0	185
ESCA	FGF4	1	185
ESCA	GAL	0	185
ESCA	IGHMBP2	1	185
ESCA	KMT5B	1	185
ESCA	LRP5	1	185
ESCA	LTO1	1	185
ESCA	MRGPRF	1	185
ESCA	MYEOV	0	185
ESCA	NDUFS8	0	185
ESCA	PPFIA1	1	185
ESCA	PPP6R3	3	185
ESCA	TCIRG1	0	185
ESCA	TESMIN	1	185
ESCA	UNC93B1	0	185
GBM	ALDH3B1	0	403
GBM	ANKRD13D	0	403
GBM	ANO1	2	403
GBM	C11orf24	0	403
GBM	CHKA	0	403
GBM	CPT1A	1	403
GBM	FGF3	0	403
GBM	FGF4	2	403
GBM	GAL	1	403
GBM	IGHMBP2	0	403
GBM	KMT5B	0	403
GBM	LRP5	6	403
GBM	LTO1	0	403
GBM	MRGPRD	0	403
GBM	MYEOV	1	403
GBM	PPFIA1	2	403
GBM	PPP6R3	2	403
GBM	TCIRG1	1	403
GBM	TESMIN	0	403
GBM	TPCN2	1	403
GBM	UNC93B1	3	403
HNSC	ALDH3B1	0	509
HNSC	ANKRD13D	0	509
HNSC	ANO1	4	509
HNSC	C11orf24	1	509
HNSC	CCND1	3	509
HNSC	CHKA	1	509
HNSC	CPT1A	10	509
HNSC	FADD	0	509
HNSC	FGF19	0	509
HNSC	FGF3	0	509
HNSC	FGF4	1	509
HNSC	GAL	0	509
HNSC	IGHMBP2	4	509
HNSC	KMT5B	5	509
HNSC	LRP5	8	509
HNSC	LTO1	1	509
HNSC	MRGPRD	1	509
HNSC	MRGPRF	1	509
HNSC	MRPL21	3	509
HNSC	MYEOV	1	509
HNSC	NDUFS8	0	509
HNSC	PPFIA1	6	509
HNSC	PPP6R3	1	509
HNSC	TCIRG1	1	509
HNSC	TESMIN	1	509
HNSC	TPCN2	3	509
HNSC	UNC93B1	1	509
KICH	CPT1A	0	66
KICH	KMT5B	1	66
KICH	TESMIN	0	66
KIRC	ALDH3B1	0	370
KIRC	ANKRD13D	0	370
KIRC	ANO1	0	370
KIRC	C11orf24	1	370
KIRC	CPT1A	1	370
KIRC	FADD	2	370
KIRC	FGF3	0	370
KIRC	IGHMBP2	0	370
KIRC	KMT5B	0	370
KIRC	LRP5	4	370
KIRC	MRGPRD	1	370
KIRC	MYEOV	0	370
KIRC	NDUFS8	0	370
KIRC	PPFIA1	2	370
KIRC	PPP6R3	2	370
KIRC	TCIRG1	0	370
KIRC	TESMIN	0	370
KIRP	ALDH3B1	1	282
KIRP	ANKRD13D	0	282
KIRP	ANO1	0	282
KIRP	C11orf24	0	282
KIRP	CPT1A	0	282
KIRP	FGF3	0	282
KIRP	FGF4	0	282
KIRP	IGHMBP2	1	282
KIRP	KMT5B	4	282
KIRP	LRP5	2	282
KIRP	NDUFS8	1	282
KIRP	PPFIA1	0	282
KIRP	PPP6R3	1	282
KIRP	TCIRG1	0	282
KIRP	TESMIN	2	282
KIRP	TPCN2	1	282
LAML	FGF4	0	85
LAML	LTO1	1	85
LGG	ANKRD13D	0	526
LGG	ANO1	0	526
LGG	C11orf24	1	526
LGG	CCND1	0	526
LGG	CPT1A	0	526
LGG	FGF4	0	526
LGG	GAL	0	526
LGG	IGHMBP2	1	526
LGG	KMT5B	1	526
LGG	LRP5	0	526
LGG	MRGPRD	1	526
LGG	MYEOV	0	526
LGG	NDUFS8	0	526
LGG	PPFIA1	2	526
LGG	PPP6R3	3	526
LGG	TCIRG1	0	526
LGG	TESMIN	2	526
LGG	TPCN2	2	526
LIHC	ANKRD13D	0	365
LIHC	ANO1	0	365
LIHC	C11orf24	0	365
LIHC	CCND1	1	365
LIHC	CPT1A	1	365
LIHC	FADD	1	365
LIHC	FGF19	1	365
LIHC	FGF3	0	365
LIHC	GAL	2	365
LIHC	IGHMBP2	1	365
LIHC	KMT5B	1	365
LIHC	LRP5	1	365
LIHC	MRGPRD	1	365
LIHC	MRGPRF	1	365
LIHC	MRPL21	2	365
LIHC	MYEOV	1	365
LIHC	PPFIA1	0	365
LIHC	PPP6R3	0	365
LIHC	TCIRG1	2	365
LIHC	TESMIN	2	365
LIHC	TPCN2	2	365
LIHC	UNC93B1	0	365
LUAD	ALDH3B1	2	567
LUAD	ANKRD13D	0	567
LUAD	ANO1	7	567
LUAD	C11orf24	4	567
LUAD	CCND1	4	567
LUAD	CHKA	2	567
LUAD	CPT1A	4	567
LUAD	FADD	3	567
LUAD	FGF19	0	567
LUAD	FGF3	4	567
LUAD	FGF4	1	567
LUAD	GAL	0	567
LUAD	IGHMBP2	3	567
LUAD	KMT5B	5	567
LUAD	LRP5	4	567
LUAD	LTO1	1	567
LUAD	MRGPRD	3	567
LUAD	MRGPRF	4	567
LUAD	MRPL21	1	567
LUAD	MYEOV	0	567
LUAD	NDUFS8	1	567
LUAD	PPFIA1	4	567
LUAD	PPP6R3	1	567
LUAD	TCIRG1	2	567
LUAD	TESMIN	4	567
LUAD	TPCN2	2	567
LUAD	UNC93B1	0	567
LUSC	ALDH3B1	3	485
LUSC	ANKRD13D	2	485
LUSC	ANO1	6	485
LUSC	C11orf24	3	485
LUSC	CCND1	2	485
LUSC	CHKA	0	485
LUSC	CPT1A	7	485
LUSC	FADD	1	485
LUSC	FGF19	1	485
LUSC	FGF3	2	485
LUSC	FGF4	2	485
LUSC	GAL	1	485
LUSC	IGHMBP2	2	485
LUSC	KMT5B	2	485
LUSC	LRP5	11	485
LUSC	LTO1	1	485
LUSC	MRGPRD	4	485
LUSC	MRGPRF	1	485
LUSC	MRPL21	1	485
LUSC	MYEOV	2	485
LUSC	NDUFS8	4	485
LUSC	PPFIA1	8	485
LUSC	PPP6R3	3	485
LUSC	TCIRG1	3	485
LUSC	TESMIN	0	485
LUSC	TPCN2	9	485
LUSC	UNC93B1	0	485
MESO	ANO1	1	82
MESO	CCND1	1	82
MESO	CPT1A	1	82
MESO	LRP5	0	82
MESO	TCIRG1	1	82
OV	ANKRD13D	0	412
OV	ANO1	2	412
OV	C11orf24	3	412
OV	CCND1	1	412
OV	CHKA	1	412
OV	CPT1A	2	412
OV	FADD	0	412
OV	FGF19	0	412
OV	FGF3	1	412
OV	FGF4	0	412
OV	GAL	0	412
OV	IGHMBP2	0	412
OV	KMT5B	2	412
OV	LRP5	1	412
OV	LTO1	1	412
OV	MRGPRD	0	412
OV	MRGPRF	0	412
OV	MYEOV	0	412
OV	NDUFS8	1	412
OV	PPFIA1	0	412
OV	PPP6R3	0	412
OV	TCIRG1	2	412
OV	TESMIN	4	412
OV	TPCN2	2	412
PAAD	ALDH3B1	0	178
PAAD	ANKRD13D	1	178
PAAD	ANO1	0	178
PAAD	CPT1A	1	178
PAAD	IGHMBP2	1	178
PAAD	KMT5B	1	178
PAAD	LRP5	1	178
PAAD	MRGPRD	0	178
PAAD	MRGPRF	0	178
PAAD	MRPL21	1	178
PAAD	MYEOV	0	178
PAAD	NDUFS8	1	178
PAAD	PPFIA1	1	178
PAAD	TCIRG1	0	178
PAAD	TESMIN	1	178
PAAD	TPCN2	1	178
PCPG	C11orf24	1	184
PCPG	FADD	0	184
PRAD	ANO1	2	498
PRAD	C11orf24	0	498
PRAD	CPT1A	0	498
PRAD	FGF3	1	498
PRAD	FGF4	0	498
PRAD	GAL	0	498
PRAD	IGHMBP2	1	498
PRAD	KMT5B	1	498
PRAD	LRP5	0	498
PRAD	MRGPRD	0	498
PRAD	MRPL21	0	498
PRAD	MYEOV	1	498
PRAD	PPFIA1	0	498
PRAD	PPP6R3	0	498
PRAD	TCIRG1	1	498
PRAD	TESMIN	0	498
PRAD	TPCN2	0	498
PRAD	UNC93B1	0	498
READ	ALDH3B1	1	149
READ	ANKRD13D	0	149
READ	ANO1	2	149
READ	C11orf24	1	149
READ	CHKA	2	149
READ	CPT1A	1	149
READ	FADD	2	149
READ	FGF19	1	149
READ	FGF3	1	149
READ	GAL	1	149
READ	IGHMBP2	0	149
READ	KMT5B	0	149
READ	LRP5	2	149
READ	LTO1	1	149
READ	MRGPRD	1	149
READ	MRGPRF	1	149
READ	MYEOV	0	149
READ	PPFIA1	1	149
READ	PPP6R3	2	149
READ	TESMIN	0	149
READ	TPCN2	1	149
READ	UNC93B1	0	149
SARC	ALDH3B1	1	239
SARC	ANKRD13D	1	239
SARC	C11orf24	1	239
SARC	CCND1	0	239
SARC	CPT1A	1	239
SARC	FADD	1	239
SARC	FGF3	0	239
SARC	KMT5B	1	239
SARC	LRP5	1	239
SARC	MRGPRD	0	239
SARC	MRGPRF	0	239
SARC	MRPL21	1	239
SARC	PPFIA1	1	239
SARC	PPP6R3	2	239
SARC	TCIRG1	1	239
SARC	TESMIN	0	239
SARC	TPCN2	0	239
SARC	UNC93B1	2	239
SKCM	ALDH3B1	7	468
SKCM	ANKRD13D	4	468
SKCM	ANO1	16	468
SKCM	C11orf24	7	468
SKCM	CCND1	8	468
SKCM	CHKA	6	468
SKCM	CPT1A	13	468
SKCM	FADD	1	468
SKCM	FGF19	4	468
SKCM	FGF3	5	468
SKCM	FGF4	6	468
SKCM	GAL	1	468
SKCM	IGHMBP2	13	468
SKCM	KMT5B	14	468
SKCM	LRP5	31	468
SKCM	LTO1	6	468
SKCM	MRGPRD	8	468
SKCM	MRGPRF	5	468
SKCM	MRPL21	5	468
SKCM	MYEOV	8	468
SKCM	NDUFS8	5	468
SKCM	PPFIA1	15	468
SKCM	PPP6R3	7	468
SKCM	TCIRG1	14	468
SKCM	TESMIN	15	468
SKCM	TPCN2	14	468
SKCM	UNC93B1	5	468
STAD	ALDH3B1	1	439
STAD	ANKRD13D	3	439
STAD	ANO1	4	439
STAD	C11orf24	4	439
STAD	CCND1	3	439
STAD	CHKA	0	439
STAD	CPT1A	5	439
STAD	FADD	0	439
STAD	FGF19	3	439
STAD	FGF3	1	439
STAD	FGF4	1	439
STAD	GAL	0	439
STAD	IGHMBP2	9	439
STAD	KMT5B	5	439
STAD	LRP5	7	439
STAD	LTO1	3	439
STAD	MRGPRD	2	439
STAD	MRGPRF	0	439
STAD	MRPL21	1	439
STAD	MYEOV	0	439
STAD	NDUFS8	2	439
STAD	PPFIA1	4	439
STAD	PPP6R3	6	439
STAD	TCIRG1	3	439
STAD	TESMIN	7	439
STAD	TPCN2	1	439
STAD	UNC93B1	0	439
TGCT	CHKA	0	151
TGCT	CPT1A	0	151
TGCT	GAL	1	151
TGCT	KMT5B	0	151
TGCT	LRP5	1	151
TGCT	PPFIA1	0	151
TGCT	PPP6R3	0	151
THCA	ALDH3B1	1	500
THCA	ANKRD13D	0	500
THCA	ANO1	1	500
THCA	CPT1A	0	500
THCA	FGF3	1	500
THCA	KMT5B	0	500
THCA	LRP5	1	500
THCA	MRGPRD	1	500
THCA	NDUFS8	0	500
THCA	PPP6R3	0	500
THCA	TESMIN	0	500
THYM	ANO1	0	123
THYM	FGF3	0	123
THYM	IGHMBP2	1	123
THYM	KMT5B	1	123
THYM	LRP5	1	123
THYM	MRGPRF	0	123
UCEC	ALDH3B1	17	531
UCEC	ANKRD13D	11	531
UCEC	ANO1	31	531
UCEC	C11orf24	12	531
UCEC	CCND1	12	531
UCEC	CHKA	16	531
UCEC	CPT1A	29	531
UCEC	FADD	6	531
UCEC	FGF19	1	531
UCEC	FGF3	2	531
UCEC	FGF4	9	531
UCEC	GAL	7	531
UCEC	IGHMBP2	15	531
UCEC	KMT5B	32	531
UCEC	LRP5	27	531
UCEC	LTO1	13	531
UCEC	MRGPRD	3	531
UCEC	MRGPRF	11	531
UCEC	MRPL21	4	531
UCEC	MYEOV	8	531
UCEC	NDUFS8	3	531
UCEC	PPFIA1	22	531
UCEC	PPP6R3	27	531
UCEC	TCIRG1	11	531
UCEC	TESMIN	13	531
UCEC	TPCN2	19	531
UCEC	UNC93B1	8	531
UCS	ALDH3B1	1	57
UCS	ANO1	0	57
UCS	CCND1	0	57
UCS	IGHMBP2	1	57
UCS	KMT5B	0	57
UCS	LRP5	1	57
UCS	LTO1	1	57
UCS	PPFIA1	1	57
UCS	PPP6R3	0	57
UCS	TPCN2	1	57
UVM	PPFIA1	0	80
UVM	TCIRG1	0	80
