# Supplementary material for: Identification and characterization of eccDNA-driven genes in humans
Source: PLoS One. 2025 Jun 6;20(6):e0324438. doi: 10.1371/journal.pone.0324438 (PMC12143510; doi:10.1371/journal.pone.0324438)
Supplement: S6 Table — (XLSX) [file pone.0324438.s030.xlsx]

## Sheet: Top 50 genes
	Breast Cancer	Esophageal Cancer	Glioblastoma	Head and Neck Cancer	Liver Cancer	Lung Squamous Cell Carcinoma	Lung Adenocarcinoma	Ovarian Cancer	Pancreatic Cancer	Prostate Cancer	Skin Cancer	Gastric Cancer
1	MYC	MYC	ACTB	EGFR	ACTB	MYC	MYC	MYC	MYC	MYC	MYC	MYC
2	EGFR	EGFR	MYC	KRAS	MYC	KRAS	EGFR	JUN	AKT1	ALB	INS	CTNNB1
3	SRC	INS	AKT1	CDKN2A	EGFR	SRC	KRAS	TNF	CTNNB1	JUN	ALB	EGFR
4	HSP90AB1	ALB	CTNNB1	H3C13	HSP90AB1	PXDNL	IL6	KRAS	JUN	PXDN	TNF	KRAS
5	PXDNL	TNF	EGFR	CD4	TNF	CD4	PXDNL	MAPK3	INS	IL6	SRC	TNF
6	H3-3B	SRC	ALB	HIF1A	KRAS	H3-5	IL1B	HSP90AB1	HSP90AA1	CDKN2A	PXDNL	HSP90AB1
7	H3C12	KRAS	HSP90AB1	H3-5	MAPK3	GSK3B	H3C13	PXDN	KRAS	H3C13	H3-3B	STAT3
8	STAT3	HSP90AB1	KRAS	ERBB2	H3-3B	CCND1	H3-5	SRC	TNF	H3-4	H3C12	CDC42
9	H3C13	PXDNL	PXDN	CDH1	IL6	SOX2	ERBB2	H3-3B	NFKB1	H3-2	H3C13	H3-4
10	IL1B	STAT3	NFKB1	CCND1	SRC	TGFB1	CALM3	PXDNL	SRC	SOX2	EGF	H3-5
11	H3-4	H3-3B	RHOA	SOX2	PXDNL	EZH2	H3-2	H3C12	H3-3B	IFNG	CASP3	IL1B
12	H3-2	CDC42	H3-3B	IFNG	H3C12	APP	CCND1	H3C13	H3C12	HSPA8	CD4	CCND1
13	HSPA5	H3C12	IL6	TOP2A	H3C13	MAPK1	SOX2	CDKN2A	PXDNL	CYCS	H3-5	ERBB2
14	CD4	CD4	PXDNL	CD44	H3-5	HDAC1	IFNG	H3-4	STAT3	NME8	H3-2	MTOR
15	ERBB2	H3C13	STAT3	APOE	H3-2	ATM	MMP9	H3-5	H3C13	EZH2	CCND1	KDM6A
16	CCND1	FOS	CDKN2A	CDK6	CD4	DROSHA	NFKBIA	H3-2	H3-4	MAPK1	IFNG	CDK4
17	CDK1	H3-4	H3-5	ATM	CYCS	VCP	CDK6	GSK3B	CDKN2A	NRAS	CALML3	CDK2
18	PPARG	CALM3	HSPA8	NFKBIA	CCND1	KIT	MDM2	CD4	H3-5	BRAF	CALML5	DICER1
19	MMP9	GSK3B	IL1B	MDM2	CALM3	CXCR4	RAC2	HSPA8	H3-2	MDM2	CDK4	IFNG
20	CALML3	H3-5	CALM3	IGF1R	NME8	LDHA	CAV1	SOX2	HIF1A	NFKBIA	MMP9	TGFB1
21	CALML5	H3-2	GSK3B	JAK2	TGFB1	TFRC	YWHAZ	CCND1	CD4	ATM	CYCS	TOP2A
22	PTPRC	ERBB2	CD4	PPP1CA	PPARG	VWF	PPP1CA	CDK4	MTOR	CDK6	CDK2	MMP9
23	POTEF	CCND1	EGF	YWHAZ	MMP9	LRRK2	TFRC	CALML3	CALM3	JAK2	EZH2	MAPK1
24	TOP2A	KDM6A	SOX2	DROSHA	TUBB	BDNF	IL1A	EZH2	FOS	VCP	APP	DNMT1
25	CD44	IFNG	DICER1	CD36	APP	TERT	MET	CALML5	ERBB2	CXCL8	CD44	NRAS
26	MAPK1	TGFB1	CCND1	VWF	APOE	ENO2	FOXO1	APP	CCND1	AGT	MYD88	CD44
27	CALML4	SOX2	ERBB2	TERT	PPP1CA	RPS3	SOD1	MMP9	SOX2	LGR5	NRAS	MDM2
28	DNMT1	MMP9	CDK4	LGR5	RPL13A	SLC2A1	MAPK8	PTPRC	DICER1	PARP1	HRAS	VCP
29	PECAM1	CALML3	NME8	ENO2	EEF1A1	KDR	TERT	HDAC1	CDH1	ANK1	MDM2	CDK6
30	NRAS	TLR4	CDK2	BDNF	SOD1	CDC20	LGR5	ENO1	TGFB1	AR	BRAF	HSP90B1
31	IL10	CALML5	CYCS	CTSS	HSPA1B	BCL2L1	RANBP2	CREB1	HDAC1	TFRC	PECAM1	PRKACA
32	NFKBIA	NME8	IFNG	ANK1	PLEKHA4	TPI1	NTRK1	PRKACA	VCP	LRGUK	EP300	YWHAZ
33	PRKACG	CDK4	CALML3	UTY	CUL7	PDGFRA	NME1	DNMT1	ENO1	MYCN	PPP1CA	JAK2
34	CCL2	CD44	EEF2	BCL2L1	YWHAZ	RPS6KB1	KLF4	RNASEL	MAPK1	NTRK1	YWHAZ	PARP1
35	IGF1R	MAPK1	CALML5	H2BC21	LRRK2	GAPDHS	BCL2L1	ATM	MMP9	SHH	CDK6	HSPA1B
36	PTGS2	APOE	APP	CD274	RPL8	LCK	CTSS	EPRS1	TOP2A	PHGDH	TUBB	RAC2
37	JAK2	HRAS	EZH2	E2F1	RPL4	KATNAL2	SHH	BRAF	EPRS1	GAPDHS	MAPK14	PRKACG
38	YWHAZ	TOP2A	TGFB1	TPI1	TPI1	SMAD2	GRB2	PPP1CA	HRAS	CDH17	JAK2	MYCN
39	COL1A1	PRKACG	TOP2A	NF1	NFKBIA	RPL8	SNAI1	RPLP0	CD44	VIRMA	DROSHA	PHGDH
40	MAPK14	CCL2	POTEF	NANOG	CALML4	HCLS1	VIRMA	DROSHA	DROSHA	MYSM1	LDHA	NME1
41	CDKN1A	MDM2	PPARG	COL1A2	PKM	LYN	LYN	CDK6	EP300	APOB	RELA	RPS3
42	CDH2	NFKBIA	VCP	TJP1	POLR2B	NANOG	NOTCH2	YWHAZ	PLEKHA4	LMNA	HSPA1B	CUL7
43	PPP1CA	NRAS	EPRS1	FOXM1	RPS16	E2F1	CEBPB	IL10	ALDH18A1	SDHC	CDKN1A	TERT
44	GATA3	MAPK14	RPLP0	GAPDHS	RPS2	RPS16	LMNA	PRKACG	YWHAZ	NOTCH2	GATA3	GATA3
45	DROSHA	EP300	MYD88	TYMS	RNASEL	FOXO3	CANX	TUBB	NFKBIA	RHOB	CXCL8	UTY
46	VCP	GFAP	CD8A	SERPINE1	MRPS34	CD274	NME2	RPS27A	EFTUD2	NES	UTY	CAV1
47	LDHA	YWHAZ	PRKACA	CTTN	AKIRIN2	GATA2	RACK1	MAPK14	BRAF	CTSS	NME1	NME2
48	PARP1	CDK6	DNMT1	FGF10	MAPK14	ACTL6A	SDHC	IGF1R	APOE	COL1A2	KIT	DDX39A
49	VWF	RAC2	HSP90B1	DNMT3B	CDKN1A	PIK3CA	GAPDHS	DNAJC10	CDK6	LEP	CAV1	CALR
50	BDNF	BRCA1	PPP1CA	PIK3CA	UBA52	EPAS1	MUC1	PECAM1	BRCA1	MUC1	COL1A1	PA2G4
